# Supplementary material for: Identification and experimental validation of prognostic genes related to cytochrome c in breast cancer
Source: Front Genet. 2025 Aug 11;16:1627134. doi: 10.3389/fgene.2025.1627134 (PMC12375475; doi:10.3389/fgene.2025.1627134)
Supplement: Supplementary file 1 [file Table2.xlsx]

## Sheet: Sheet1
		Table S2 Primer information
		Primer	Sequence
		CETP F	ACTCCCGCATGCTGTACTTC
		CETP R	TCTTGGGCATCTTGAGGCAG
		CLEC11A F	CTGGGAGAATCGGGAACCTG
		CLEC11A R	TCTTGGCACCCAAAGTTCCA
		CYP2A7 F	TCATGAAGGTGTCCCAAGGC
		CYP2A7 R	GCTCAGCAGTGACAGGAACT
		HGF F	TGATACCACACGAACACAGC
		HGF R	TGATCCCAGCGCTGACAAAT
		PLAU F	CGTGAGCGACTCCAAAGTGA
		PLAU R	GTGGATGGAATCCGGAGGAC
		GAPDH F	ATGGGCAGCCGTTAGGAAAG
		GAPDH R	AGGAAAAGCATCACCCGGAG
		The reaction program was set as follows: 1 minute at 95 °C, followed by 40 cycles of 20 seconds at 95 °C and 20 seconds at 55 °C, and then 30 seconds at 72 °C.
