# Supplementary material for: Identification and experimental validation of prognostic genes related to cytochrome c in breast cancer
Source: Front Genet. 2025 Aug 11;16:1627134. doi: 10.3389/fgene.2025.1627134 (PMC12375475; doi:10.3389/fgene.2025.1627134)
Supplement: Supplementary file 2 [file Table3.xlsx]

## Sheet: Sheet1
ONTOLOGY	ID	Description	GeneRatio	BgRatio	pvalue	p.adjust	qvalue	geneID	Count	richFactor
BP	GO:0009410	response to xenobiotic stimulus	34/167	432/18903	9.42E-23	3.93E-19	1.82E-19	CDK1/CAT/LPL/RAD51/E2F1/PCNA/CYP2U1/ADIPOQ/VAV2/SNCA/ABCB1/BAK1/FOS/CYP26B1/RET/PRNP/JUN/HTR2A/CYP3A4/STAT1/CYP46A1/ABCC5/VAV3/CXCR4/ABCC6/EDN1/CCND1/NOS1/KCNJ11/NAT2/PTGS2/CYP2A7/DRD2/CYP2A6	34	0.787037
BP	GO:0050673	epithelial cell proliferation	33/167	481/18903	3.08E-20	6.43E-17	2.98E-17	CAV1/PPARG/CCL11/LEP/CXCL12/KIT/CFLAR/IGF1/BAX/FGF2/BAK1/BRCA2/PRKD1/FLT4/IL6/KDR/JUN/BMP6/F3/STAT1/ERBB2/EGFR/APOA1/CCL24/CCND1/HGF/ESR1/PRKCA/CCL2/EGF/CCR3/DRD2/XDH	33	0.686071
BP	GO:0019221	cytokine-mediated signaling pathway	33/167	496/18903	7.91E-20	8.25E-17	3.83E-17	CAV1/PPARG/CCL11/LEP/CEBPA/CXCL10/ADIPOQ/CXCL2/EGR1/CXCL12/KIT/PRKN/CCR8/KRT18/CXCR2/IL6/EPO/F3/STAT1/MX1/IL18/IFI27/CXCR4/CCR7/CXCR3/APOA1/CCL13/EDN1/CCL24/CCL2/IFNG/CCR3/CCL5	33	0.665323
BP	GO:0033674	positive regulation of kinase activity	33/167	496/18903	7.91E-20	8.25E-17	3.83E-17	CCNB1/LEP/ADRB2/ADIPOQ/VAV2/EGR1/SNCA/KIT/IGF1/BMPR1B/FGF2/TLR4/RET/PRKD1/FLT4/PRNP/KDR/HTR2A/EPO/PDGFRA/MET/ERBB2/IL18/VAV3/CCR7/EGFR/EDN1/CCND1/IFNG/EGF/AGT/CCL5/DRD2	33	0.665323
BP	GO:0070371	ERK1 and ERK2 cascade	28/167	340/18903	2.44E-19	2.04E-16	9.44E-17	CDK1/CCL11/CD36/ADIPOQ/CFLAR/IGF1/FGF2/TLR4/FLT4/KDR/JUN/HTR2A/EPO/PDGFRA/ERBB2/CCR7/EGFR/CCL13/EDN1/CCL24/TF/PRKCA/CCL2/EGF/AGT/CCL5/DRD2/PLA2G2A	28	0.823529
BP	GO:0043410	positive regulation of MAPK cascade	31/167	496/18903	7.11E-18	4.94E-15	2.29E-15	CCL11/CD36/LEP/ADRB2/KIT/CFLAR/IGF1/FGF2/TLR4/RET/FLT4/IL6/KDR/JUN/HTR2A/EPO/PDGFRA/ERBB2/CCR7/EGFR/CCL13/EDN1/CCL24/HGF/PRKCA/CCL2/EGF/CCL5/DRD2/XDH/PLA2G2A	31	0.625
BP	GO:0008202	steroid metabolic process	26/167	323/18903	9.21E-18	5.28E-15	2.45E-15	CAT/LIPE/APOB/LEP/NR3C1/CEBPA/CETP/EGR1/KIT/CYP26B1/ABCA1/SPP1/BMP6/CYP21A2/CYP3A4/PDGFRA/CYP46A1/CYP11A1/CYP27B1/APOA1/APOC1/ESR1/IFNG/CYP39A1/CYP2A6/AFP	26	0.804954
BP	GO:0032103	positive regulation of response to external stimulus	30/167	464/18903	1.01E-17	5.28E-15	2.45E-15	LPL/CEBPA/CXCL10/SNCA/CXCL12/FGF2/TLR4/PRKD1/CXCR2/IL6/KDR/BMP6/F3/PLAU/HSPB1/THBD/MET/NLRP1/IL18/CXCR4/CCR7/CLEC7A/EDN1/CCL24/PRKCA/IFNG/AGT/CCL5/PTGS2/PLA2G2A	30	0.646552
BP	GO:0042060	wound healing	29/167	442/18903	2.55E-17	1.18E-14	5.48E-15	CAV1/HBB/PPARG/CD36/VWF/F10/PROC/PROS1/VAV2/CFLAR/IGF1/FGF2/TLR4/PPARA/IL6/KDR/F3/PLAU/HSPB1/PDGFRA/THBD/ERBB2/VAV3/CXCR4/CLEC7A/EDN1/SERPINC1/PLA2G4A/PRKCA	29	0.656109
BP	GO:0060326	cell chemotaxis	25/167	319/18903	7.81E-17	3.26E-14	1.51E-14	CCL11/CXCL10/CXCL2/CXCL12/KIT/CCR8/FGF2/PRKD1/CXCR2/IL6/KDR/HSPB1/PDGFRA/MET/VAV3/CXCR4/CCR7/CXCR3/CCL13/EDN1/CCL24/HGF/CCL2/CCR3/CCL5	25	0.783699
BP	GO:0050878	regulation of body fluid levels	27/167	390/18903	9.36E-17	3.55E-14	1.65E-14	CAV1/HBB/CD36/VWF/F10/PROC/PROS1/VAV2/TLR4/CYP26B1/IL6/F3/PLAU/HSPB1/PDGFRA/THBD/MET/IL18/VAV3/EDN1/CCND1/CEL/SERPINC1/PLA2G4A/PRKCA/DRD2/XDH	27	0.692308
BP	GO:1905952	regulation of lipid localization	20/167	185/18903	2.36E-16	8.22E-14	3.81E-14	CAV1/LPL/PPARG/APOB/CD36/LEP/ADIPOQ/CETP/PRKN/PPARA/ABCA1/SPP1/IL6/BMP6/APOA1/EDN1/PLA2G4A/APOC1/EGF/AGT	20	1.08108
BP	GO:0010742	macrophage derived foam cell differentiation	12/167	38/18903	3.36E-16	1.08E-13	5.00E-14	LPL/PPARG/APOB/CD36/ADIPOQ/CETP/PPARA/ABCA1/STAT1/IL18/AGT/PLA2G2A	12	3.15789
BP	GO:0050678	regulation of epithelial cell proliferation	27/167	414/18903	4.16E-16	1.24E-13	5.75E-14	CAV1/PPARG/CCL11/LEP/CXCL12/CFLAR/IGF1/BAX/FGF2/BRCA2/PRKD1/FLT4/KDR/JUN/BMP6/F3/STAT1/ERBB2/EGFR/CCL24/CCND1/PRKCA/CCL2/EGF/CCR3/DRD2/XDH	27	0.652174
BP	GO:0090077	foam cell differentiation	12/167	39/18903	4.82E-16	1.29E-13	5.96E-14	LPL/PPARG/APOB/CD36/ADIPOQ/CETP/PPARA/ABCA1/STAT1/IL18/AGT/PLA2G2A	12	3.07692
BP	GO:0062197	cellular response to chemical stress	25/167	345/18903	4.93E-16	1.29E-13	5.96E-14	CAV1/CDK1/CAT/CD36/PARP1/PCNA/FANCD2/SNCA/PRKN/TLR4/FOS/PRKD1/MMP9/SLC2A1/IL6/JUN/EPO/HSPB1/PDGFRA/MET/EGFR/EDN1/HGF/MPO/PTGS2	25	0.724638
BP	GO:0070374	positive regulation of ERK1 and ERK2 cascade	21/167	223/18903	6.86E-16	1.68E-13	7.81E-14	CCL11/CD36/CFLAR/IGF1/FGF2/TLR4/FLT4/KDR/JUN/HTR2A/EPO/PDGFRA/CCR7/EGFR/CCL13/CCL24/PRKCA/CCL2/CCL5/DRD2/PLA2G2A	21	0.941704
BP	GO:0001935	endothelial cell proliferation	20/167	199/18903	9.89E-16	2.29E-13	1.06E-13	CAV1/PPARG/CCL11/LEP/CXCL12/FGF2/PRKD1/FLT4/KDR/JUN/BMP6/F3/STAT1/APOA1/CCL24/PRKCA/CCL2/EGF/CCR3/XDH	20	1.00503
BP	GO:0006979	response to oxidative stress	27/167	434/18903	1.34E-15	2.94E-13	1.36E-13	CDK1/CAT/HBB/CD36/PARP1/PCNA/ADIPOQ/FANCD2/SNCA/PRKN/TLR4/BAK1/FOS/PRKD1/MMP9/IL6/PRNP/JUN/HSPB1/PDGFRA/MET/STAT1/EGFR/EDN1/HGF/MPO/PTGS2	27	0.62212
BP	GO:0010743	regulation of macrophage derived foam cell differentiation	11/167	32/18903	2.02E-15	4.21E-13	1.95E-13	LPL/PPARG/APOB/CD36/ADIPOQ/CETP/PPARA/ABCA1/IL18/AGT/PLA2G2A	11	3.4375
BP	GO:0070098	chemokine-mediated signaling pathway	15/167	90/18903	2.13E-15	4.23E-13	1.96E-13	CCL11/CXCL10/CXCL2/CXCL12/CCR8/CXCR2/CXCR4/CCR7/CXCR3/CCL13/EDN1/CCL24/CCL2/CCR3/CCL5	15	1.66667
BP	GO:0001936	regulation of endothelial cell proliferation	19/167	183/18903	2.93E-15	5.56E-13	2.58E-13	CAV1/PPARG/CCL11/LEP/CXCL12/FGF2/PRKD1/FLT4/KDR/JUN/BMP6/F3/STAT1/CCL24/PRKCA/CCL2/EGF/CCR3/XDH	19	1.03825
BP	GO:0050727	regulation of inflammatory response	26/167	414/18903	3.79E-15	6.88E-13	3.19E-13	LPL/PPARG/CEBPA/PROC/ADIPOQ/FANCD2/SNCA/FANCA/IGF1/TLR4/PTGIS/PPARA/MMP9/IL6/NLRP1/IL18/CCR7/APOA1/CCL24/HGF/ESR1/IFNG/AGT/CCL5/PTGS2/PLA2G2A	26	0.628019
BP	GO:0006875	cellular metal ion homeostasis	26/167	420/18903	5.33E-15	9.28E-13	4.30E-13	CAV1/CCL11/CXCL10/SNCA/CXCL12/BAX/FGF2/BAK1/CYB561/PRKD1/TRPC1/TRPC6/PRNP/HTR2A/BMP6/SCO2/CCR7/CCL13/EDN1/NOS1/CYBRD1/TF/IFNG/AGT/CCL5/DRD2	26	0.619048
BP	GO:0019216	regulation of lipid metabolic process	24/167	347/18903	5.65E-15	9.44E-13	4.37E-13	CAV1/PPARG/APOB/LEP/NR3C1/ADIPOQ/VAV2/EGR1/SNCA/KIT/FGF2/PRKD1/PPARA/HTR2A/BMP6/PDGFRA/BRCA1/VAV3/CYP27B1/CCR7/APOA1/APOC1/IFNG/PTGS2	24	0.691643
BP	GO:0070372	regulation of ERK1 and ERK2 cascade	23/167	315/18903	6.83E-15	1.10E-12	5.08E-13	CCL11/CD36/ADIPOQ/CFLAR/IGF1/FGF2/TLR4/FLT4/KDR/JUN/HTR2A/EPO/PDGFRA/ERBB2/CCR7/EGFR/CCL13/CCL24/PRKCA/CCL2/CCL5/DRD2/PLA2G2A	23	0.730159
BP	GO:1990868	response to chemokine	15/167	98/18903	7.99E-15	1.19E-12	5.52E-13	CCL11/CXCL10/CXCL2/CXCL12/CCR8/CXCR2/CXCR4/CCR7/CXCR3/CCL13/EDN1/CCL24/CCL2/CCR3/CCL5	15	1.53061
BP	GO:1990869	cellular response to chemokine	15/167	98/18903	7.99E-15	1.19E-12	5.52E-13	CCL11/CXCL10/CXCL2/CXCL12/CCR8/CXCR2/CXCR4/CCR7/CXCR3/CCL13/EDN1/CCL24/CCL2/CCR3/CCL5	15	1.53061
BP	GO:0007596	blood coagulation	20/167	225/18903	1.07E-14	1.54E-12	7.12E-13	CAV1/HBB/CD36/VWF/F10/PROC/PROS1/VAV2/TLR4/IL6/F3/PLAU/HSPB1/PDGFRA/THBD/VAV3/EDN1/SERPINC1/PLA2G4A/PRKCA	20	0.888889
BP	GO:0014065	phosphatidylinositol 3-kinase signaling	17/167	145/18903	1.18E-14	1.64E-12	7.60E-13	CAT/LEP/KIT/IGF1/FGF2/PIK3R1/KDR/HTR2A/PDGFRA/ERBB2/IL18/EGFR/EDN1/HGF/EGF/AGT/CCL5	17	1.17241
BP	GO:0010038	response to metal ion	24/167	360/18903	1.28E-14	1.72E-12	7.98E-13	CAV1/CDK1/CAT/PARP1/CEBPA/PCNA/SNCA/KIT/PRKN/FOS/MMP9/TRPC1/PRNP/JUN/TERT/BMP6/EGFR/ABCC6/EDN1/CCND1/CYBRD1/TF/PTGS2/DRD2	24	0.666667
BP	GO:0050817	coagulation	20/167	230/18903	1.63E-14	2.12E-12	9.84E-13	CAV1/HBB/CD36/VWF/F10/PROC/PROS1/VAV2/TLR4/IL6/F3/PLAU/HSPB1/PDGFRA/THBD/VAV3/EDN1/SERPINC1/PLA2G4A/PRKCA	20	0.869565
BP	GO:0007599	hemostasis	20/167	231/18903	1.77E-14	2.24E-12	1.04E-12	CAV1/HBB/CD36/VWF/F10/PROC/PROS1/VAV2/TLR4/IL6/F3/PLAU/HSPB1/PDGFRA/THBD/VAV3/EDN1/SERPINC1/PLA2G4A/PRKCA	20	0.865801
BP	GO:0010876	lipid localization	27/167	483/18903	1.83E-14	2.25E-12	1.04E-12	CAV1/LPL/PPARG/APOB/CD36/LEP/ADIPOQ/CETP/PRKN/ABCB1/PPARA/ABCA1/SPP1/SLC2A1/IL6/BMP6/ABCG2/APOA1/EDN1/CEL/PLA2G4A/APOC1/EGF/AGT/PTGS2/DRD2/PLA2G2A	27	0.559006
BP	GO:0001666	response to hypoxia	22/167	296/18903	1.91E-14	2.28E-12	1.06E-12	CAV1/CAT/PPARG/E2F1/LEP/ADIPOQ/EGR1/CXCL12/CFLAR/FOS/PTGIS/MB/PPARA/SLC2A1/TERT/EPO/PLAU/CXCR4/EDN1/NOS1/PTGS2/DRD2	22	0.743243
BP	GO:0007204	positive regulation of cytosolic calcium ion concentration	19/167	205/18903	2.39E-14	2.77E-12	1.28E-12	CAV1/CD36/CCR8/BAX/BAK1/CXCR2/TRPC6/HTR2A/EPO/PDGFRA/CXCR4/CCR7/CXCR3/EDN1/NOS1/ESR1/AGT/CCR3/DRD2	19	0.926829
BP	GO:0018108	peptidyl-tyrosine phosphorylation	24/167	380/18903	4.21E-14	4.75E-12	2.20E-12	CAV1/CD36/LEP/ADIPOQ/KIT/IGF1/RET/FLT4/IL6/PRNP/KDR/HTR2A/EPO/BMP6/PDGFRA/MET/ERBB2/IL18/EGFR/HGF/IFNG/EGF/AGT/CCL5	24	0.631579
BP	GO:0045860	positive regulation of protein kinase activity	25/167	420/18903	4.56E-14	4.93E-12	2.29E-12	CCNB1/LEP/ADRB2/ADIPOQ/EGR1/SNCA/KIT/IGF1/BMPR1B/FGF2/TLR4/PRNP/HTR2A/EPO/ERBB2/IL18/CCR7/EGFR/EDN1/CCND1/IFNG/EGF/AGT/CCL5/DRD2	25	0.595238
BP	GO:0036293	response to decreased oxygen levels	22/167	309/18903	4.63E-14	4.93E-12	2.29E-12	CAV1/CAT/PPARG/E2F1/LEP/ADIPOQ/EGR1/CXCL12/CFLAR/FOS/PTGIS/MB/PPARA/SLC2A1/TERT/EPO/PLAU/CXCR4/EDN1/NOS1/PTGS2/DRD2	22	0.711974
BP	GO:0018212	peptidyl-tyrosine modification	24/167	382/18903	4.73E-14	4.93E-12	2.29E-12	CAV1/CD36/LEP/ADIPOQ/KIT/IGF1/RET/FLT4/IL6/PRNP/KDR/HTR2A/EPO/BMP6/PDGFRA/MET/ERBB2/IL18/EGFR/HGF/IFNG/EGF/AGT/CCL5	24	0.628272
BP	GO:0033002	muscle cell proliferation	20/167	247/18903	6.34E-14	6.45E-12	2.99E-12	CDK1/PPARG/ADIPOQ/CFLAR/IGF1/FGF2/TLR4/FOS/MMP9/IL6/JUN/TERT/STAT1/IL18/EDN1/HGF/IFNG/AGT/CCL5/PTGS2	20	0.809717
BP	GO:0006869	lipid transport	25/167	433/18903	9.08E-14	9.03E-12	4.18E-12	CAV1/PPARG/APOB/CD36/LEP/ADIPOQ/CETP/PRKN/ABCB1/PPARA/ABCA1/SPP1/SLC2A1/BMP6/ABCG2/APOA1/EDN1/CEL/PLA2G4A/APOC1/EGF/AGT/PTGS2/DRD2/PLA2G2A	25	0.577367
BP	GO:0034599	cellular response to oxidative stress	21/167	288/18903	1.14E-13	1.10E-11	5.12E-12	CDK1/CAT/CD36/PARP1/PCNA/FANCD2/SNCA/PRKN/TLR4/FOS/PRKD1/MMP9/IL6/JUN/HSPB1/PDGFRA/MET/EGFR/EDN1/HGF/MPO	21	0.729167
BP	GO:0015850	organic hydroxy compound transport	21/167	292/18903	1.49E-13	1.41E-11	6.55E-12	CAV1/PPARG/APOB/CD36/LEP/ADIPOQ/CETP/SNCA/CXCL12/PRKN/ABCA1/SPP1/HTR2A/BMP6/APOA1/NOS1/CEL/APOC1/EGF/AGT/DRD2	21	0.719178
BP	GO:0070482	response to oxygen levels	22/167	337/18903	2.70E-13	2.51E-11	1.16E-11	CAV1/CAT/PPARG/E2F1/LEP/ADIPOQ/EGR1/CXCL12/CFLAR/FOS/PTGIS/MB/PPARA/SLC2A1/TERT/EPO/PLAU/CXCR4/EDN1/NOS1/PTGS2/DRD2	22	0.652819
BP	GO:0030003	cellular cation homeostasis	26/167	499/18903	3.00E-13	2.65E-11	1.23E-11	CAV1/CCL11/CXCL10/SNCA/CXCL12/BAX/FGF2/BAK1/CYB561/PRKD1/TRPC1/TRPC6/PRNP/HTR2A/BMP6/SCO2/CCR7/CCL13/EDN1/NOS1/CYBRD1/TF/IFNG/AGT/CCL5/DRD2	26	0.521042
BP	GO:0032496	response to lipopolysaccharide	22/167	339/18903	3.04E-13	2.65E-11	1.23E-11	APOB/CD36/CXCL10/CXCL2/SNCA/TLR4/FOS/ABCA1/IL6/EPO/BMP6/THBD/IL18/CYP27B1/CCR7/EDN1/NOS1/PRKCA/CCL2/CCL5/MPO/PTGS2	22	0.648968
BP	GO:0062012	regulation of small molecule metabolic process	22/167	339/18903	3.04E-13	2.65E-11	1.23E-11	CAV1/PPARG/APOB/LEP/PARP1/NR3C1/ADIPOQ/EGR1/SNCA/KIT/PRKN/IGF1/PPARA/HTR2A/BMP6/BRCA1/CYP27B1/APOA1/NOS1/APOC1/IFNG/PTGS2	22	0.648968
BP	GO:0048015	phosphatidylinositol-mediated signaling	17/167	178/18903	3.62E-13	3.08E-11	1.43E-11	CAT/LEP/KIT/IGF1/FGF2/PIK3R1/KDR/HTR2A/PDGFRA/ERBB2/IL18/EGFR/EDN1/HGF/EGF/AGT/CCL5	17	0.955056
BP	GO:0010959	regulation of metal ion transport	24/167	423/18903	4.34E-13	3.62E-11	1.68E-11	CAV1/ADRB2/ABCC9/CXCL10/SNCA/CXCL12/BAX/BAK1/PRKD1/TRPC1/TRPC6/PRNP/HTR2A/EPO/CXCR4/NOS1/TF/CCL2/IFNG/EGF/AGT/CCL5/PTGS2/DRD2	24	0.567376
BP	GO:0055074	calcium ion homeostasis	21/167	309/18903	4.49E-13	3.68E-11	1.70E-11	CAV1/CCL11/CXCL10/SNCA/CXCL12/BAX/FGF2/BAK1/PRKD1/TRPC1/TRPC6/KDR/HTR2A/CYP27B1/CCR7/CCL13/ABCC6/EDN1/NOS1/CCL5/DRD2	21	0.679612
BP	GO:0045834	positive regulation of lipid metabolic process	16/167	154/18903	4.96E-13	3.93E-11	1.82E-11	PPARG/ADIPOQ/VAV2/KIT/FGF2/PRKD1/PPARA/HTR2A/BMP6/PDGFRA/VAV3/CCR7/APOA1/APOC1/IFNG/PTGS2	16	1.03896
BP	GO:0009612	response to mechanical stimulus	18/167	211/18903	4.99E-13	3.93E-11	1.82E-11	CXCL10/CXCL12/KIT/FGF2/TLR4/BAK1/FOS/SLC2A1/JUN/HTR2A/BMP6/STAT1/CXCR4/EDN1/AGT/MPO/PTGS2/DRD2	18	0.853081
BP	GO:0048017	inositol lipid-mediated signaling	17/167	182/18903	5.21E-13	4.03E-11	1.87E-11	CAT/LEP/KIT/IGF1/FGF2/PIK3R1/KDR/HTR2A/PDGFRA/ERBB2/IL18/EGFR/EDN1/HGF/EGF/AGT/CCL5	17	0.934066
BP	GO:0045765	regulation of angiogenesis	22/167	349/18903	5.47E-13	4.09E-11	1.90E-11	PPARG/CCL11/LEP/CXCL10/FGF2/PTGIS/PRKD1/CXCR2/IL6/KDR/TERT/F3/HSPB1/BRCA1/STAT1/ERBB2/CXCR4/CCL24/HGF/PRKCA/AGT/CCR3	22	0.630372
BP	GO:0032368	regulation of lipid transport	16/167	155/18903	5.49E-13	4.09E-11	1.90E-11	CAV1/PPARG/LEP/ADIPOQ/CETP/PRKN/PPARA/ABCA1/SPP1/BMP6/APOA1/EDN1/PLA2G4A/APOC1/EGF/AGT	16	1.03226
BP	GO:0071466	cellular response to xenobiotic stimulus	17/167	183/18903	5.70E-13	4.17E-11	1.93E-11	E2F1/PCNA/CYP2U1/ADIPOQ/VAV2/ABCB1/CYP26B1/PRNP/CYP3A4/CYP46A1/ABCC5/CXCR4/EDN1/NOS1/NAT2/CYP2A7/CYP2A6	17	0.928962
BP	GO:1901342	regulation of vasculature development	22/167	355/18903	7.70E-13	5.54E-11	2.57E-11	PPARG/CCL11/LEP/CXCL10/FGF2/PTGIS/PRKD1/CXCR2/IL6/KDR/TERT/F3/HSPB1/BRCA1/STAT1/ERBB2/CXCR4/CCL24/HGF/PRKCA/AGT/CCR3	22	0.619718
BP	GO:0072507	divalent inorganic cation homeostasis	22/167	356/18903	8.14E-13	5.76E-11	2.67E-11	CAV1/CCL11/CXCL10/SNCA/CXCL12/PRKN/BAX/FGF2/BAK1/PRKD1/TRPC1/TRPC6/KDR/HTR2A/CYP27B1/CCR7/CCL13/ABCC6/EDN1/NOS1/CCL5/DRD2	22	0.617978
BP	GO:0006816	calcium ion transport	24/167	440/18903	1.01E-12	6.96E-11	3.23E-11	CAV1/CXCL10/SNCA/CXCL12/BAX/FGF2/BAK1/PRKD1/TRPC1/TRPC6/PRNP/HTR2A/EPO/CYP27B1/CXCR4/CCR7/EDN1/NOS1/CCL2/EGF/AGT/CCL5/PTGS2/DRD2	24	0.545455
BP	GO:0002237	response to molecule of bacterial origin	22/167	360/18903	1.02E-12	6.96E-11	3.23E-11	APOB/CD36/CXCL10/CXCL2/SNCA/TLR4/FOS/ABCA1/IL6/EPO/BMP6/THBD/IL18/CYP27B1/CCR7/EDN1/NOS1/PRKCA/CCL2/CCL5/MPO/PTGS2	22	0.611111
BP	GO:0050731	positive regulation of peptidyl-tyrosine phosphorylation	17/167	193/18903	1.36E-12	9.16E-11	4.24E-11	CD36/LEP/ADIPOQ/KIT/IGF1/IL6/PRNP/HTR2A/EPO/BMP6/IL18/EGFR/HGF/IFNG/EGF/AGT/CCL5	17	0.880829
BP	GO:0050679	positive regulation of epithelial cell proliferation	18/167	224/18903	1.39E-12	9.20E-11	4.26E-11	CCL11/CXCL12/CFLAR/IGF1/FGF2/PRKD1/FLT4/KDR/JUN/BMP6/F3/ERBB2/EGFR/CCL24/CCND1/PRKCA/EGF/CCR3	18	0.803571
BP	GO:0009314	response to radiation	24/167	452/18903	1.79E-12	1.17E-10	5.42E-11	CAT/MMP1/RAD51/CCL11/PARP1/PCNA/CXCL10/EGR1/FANCD2/CXCL12/KIT/BAX/BAK1/FOS/BRCA2/PIK3R1/MMP9/MAPK10/THBD/BRCA1/EGFR/CCND1/PTGS2/DRD2	24	0.530973
BP	GO:0051924	regulation of calcium ion transport	19/167	268/18903	2.98E-12	1.91E-10	8.86E-11	CAV1/CXCL10/SNCA/CXCL12/BAX/BAK1/PRKD1/TRPC1/TRPC6/PRNP/EPO/CXCR4/NOS1/CCL2/EGF/AGT/CCL5/PTGS2/DRD2	19	0.708955
BP	GO:0000302	response to reactive oxygen species	17/167	204/18903	3.34E-12	2.11E-10	9.80E-11	CDK1/CAT/HBB/CD36/PCNA/BAK1/FOS/MMP9/IL6/JUN/PDGFRA/MET/STAT1/EGFR/EDN1/HGF/MPO	17	0.833333
BP	GO:0048661	positive regulation of smooth muscle cell proliferation	13/167	98/18903	3.50E-12	2.18E-10	1.01E-10	IGF1/FGF2/TLR4/MMP9/IL6/JUN/TERT/STAT1/IL18/EDN1/AGT/CCL5/PTGS2	13	1.32653
BP	GO:0048660	regulation of smooth muscle cell proliferation	16/167	175/18903	3.61E-12	2.19E-10	1.01E-10	PPARG/ADIPOQ/IGF1/FGF2/TLR4/MMP9/IL6/JUN/TERT/STAT1/IL18/EDN1/IFNG/AGT/CCL5/PTGS2	16	0.914286
BP	GO:0034764	positive regulation of transmembrane transport	18/167	237/18903	3.62E-12	2.19E-10	1.01E-10	CAV1/ADRB2/CXCL10/ADIPOQ/SNCA/IGF1/BAX/ABCB1/BAK1/PIK3R1/TRPC1/TRPC6/TERT/EDN1/NOS1/CCL2/IFNG/AGT	18	0.759494
BP	GO:0048659	smooth muscle cell proliferation	16/167	179/18903	5.12E-12	3.05E-10	1.41E-10	PPARG/ADIPOQ/IGF1/FGF2/TLR4/MMP9/IL6/JUN/TERT/STAT1/IL18/EDN1/IFNG/AGT/CCL5/PTGS2	16	0.893855
BP	GO:0014068	positive regulation of phosphatidylinositol 3-kinase signaling	12/167	80/18903	5.44E-12	3.20E-10	1.48E-10	CAT/LEP/KIT/IGF1/FGF2/KDR/PDGFRA/IL18/HGF/EGF/AGT/CCL5	12	1.5
BP	GO:0016125	sterol metabolic process	15/167	154/18903	7.02E-12	4.07E-10	1.89E-10	CAT/LIPE/APOB/LEP/CEBPA/CETP/CYP26B1/ABCA1/CYP21A2/CYP3A4/CYP46A1/CYP11A1/APOA1/APOC1/CYP39A1	15	0.974026
BP	GO:0001819	positive regulation of cytokine production	24/167	486/18903	8.30E-12	4.75E-10	2.20E-10	LPL/CD36/LEP/ADIPOQ/EGR1/KIT/TLR4/PIK3R1/FLT4/IL6/GAPDH/F3/HSPB1/BRCA1/STAT1/NLRP1/IL18/CCR7/CLEC7A/HGF/IFNG/AGT/PTGS2/DRD2	24	0.493827
BP	GO:0043491	protein kinase B signaling	17/167	218/18903	9.73E-12	5.49E-10	2.54E-10	LEP/F10/IGF1/FGF2/RET/PPARA/KDR/F3/MET/IL18/CCR7/EGFR/CCL2/EGF/CCL5/DRD2/XDH	17	0.779817
BP	GO:0043270	positive regulation of ion transport	19/167	289/18903	1.12E-11	6.23E-10	2.88E-10	CAV1/LEP/ADRB2/CXCL10/SNCA/CXCL12/BAX/ABCB1/BAK1/TRPC1/TRPC6/EDN1/NOS1/PLA2G4A/CCL2/IFNG/AGT/CCL5/DRD2	19	0.657439
BP	GO:0006066	alcohol metabolic process	21/167	367/18903	1.21E-11	6.62E-10	3.07E-10	CAT/LIPE/APOB/LEP/CEBPA/ALDH2/CETP/SNCA/IGF1/FGF2/ABCA1/BMP6/CYP3A4/CYP46A1/CYP11A1/CYP27B1/APOA1/CEL/PLA2G4A/APOC1/CYP39A1	21	0.572207
BP	GO:0120254	olefinic compound metabolic process	15/167	160/18903	1.22E-11	6.63E-10	3.07E-10	LIPE/CYP2U1/EGR1/PTGIS/BMP6/CYP3A4/CYP46A1/CYP11A1/CEL/PLA2G4A/PTGS2/CYP2A7/CYP2A6/CYP4Z1/AFP	15	0.9375
BP	GO:0070997	neuron death	21/167	368/18903	1.27E-11	6.79E-10	3.15E-10	PARP1/NR3C1/EGR1/SNCA/PRKN/BAX/TLR4/FOS/PPARA/PRNP/KDR/GAPDH/JUN/TERT/EPO/NLRP1/CCND1/CCL2/IFNG/CCL5/PRKCG	21	0.570652
BP	GO:0014066	regulation of phosphatidylinositol 3-kinase signaling	13/167	111/18903	1.77E-11	9.35E-10	4.33E-10	CAT/LEP/KIT/IGF1/FGF2/KDR/PDGFRA/IL18/EGFR/HGF/EGF/AGT/CCL5	13	1.17117
BP	GO:1905954	positive regulation of lipid localization	13/167	113/18903	2.23E-11	1.16E-09	5.39E-10	CAV1/LPL/PPARG/APOB/CD36/ADIPOQ/CETP/ABCA1/SPP1/BMP6/APOA1/EDN1/PLA2G4A	13	1.15044
BP	GO:0050730	regulation of peptidyl-tyrosine phosphorylation	18/167	266/18903	2.50E-11	1.29E-09	5.96E-10	CAV1/CD36/LEP/ADIPOQ/KIT/IGF1/IL6/PRNP/HTR2A/EPO/BMP6/IL18/EGFR/HGF/IFNG/EGF/AGT/CCL5	18	0.676692
BP	GO:0014823	response to activity	11/167	70/18903	2.53E-11	1.29E-09	5.97E-10	CDK1/CAT/LEP/ADIPOQ/FOS/IL6/BMP6/CXCR4/SCO2/EDN1/AGT	11	1.57143
BP	GO:0051235	maintenance of location	20/167	342/18903	2.61E-11	1.31E-09	6.07E-10	CAV1/LPL/PPARG/APOB/CD36/LEP/CXCL10/SNCA/BAX/FGF2/PRKD1/PPARA/ABCA1/TRPC1/IL6/HTR2A/CCR7/APOA1/NOS1/DRD2	20	0.584795
BP	GO:0001938	positive regulation of endothelial cell proliferation	13/167	115/18903	2.79E-11	1.39E-09	6.43E-10	CCL11/CXCL12/FGF2/PRKD1/FLT4/KDR/JUN/BMP6/F3/CCL24/PRKCA/EGF/CCR3	13	1.13043
BP	GO:0050921	positive regulation of chemotaxis	14/167	144/18903	3.71E-11	1.82E-09	8.45E-10	CXCL10/CXCL12/FGF2/PRKD1/CXCR2/IL6/KDR/F3/HSPB1/MET/CXCR4/CCR7/EDN1/CCL5	14	0.972222
BP	GO:0048732	gland development	22/167	441/18903	5.46E-11	2.65E-09	1.23E-09	CAV1/CCL11/NR3C1/CEBPA/PCNA/CFLAR/BAX/FGF2/BRCA2/IL6/JUN/PDGFRA/MET/EGFR/APOA1/EDN1/CCND1/HGF/ESR1/EGF/DRD2/XDH	22	0.498866
BP	GO:1902652	secondary alcohol metabolic process	14/167	149/18903	5.90E-11	2.83E-09	1.31E-09	CAT/LIPE/APOB/LEP/CEBPA/CETP/ABCA1/CYP3A4/CYP46A1/CYP11A1/CYP27B1/APOA1/APOC1/CYP39A1	14	0.939597
BP	GO:0006631	fatty acid metabolic process	21/167	400/18903	6.03E-11	2.86E-09	1.33E-09	CAV1/LPL/PPARG/CD36/LEP/CYP2U1/ADIPOQ/SNCA/PTGIS/PPARA/CYP3A4/BRCA1/APOA1/EDN1/PLA2G4A/APOC1/PTGS2/CYP2A7/CYP2A6/CYP4F8/CYP4Z1	21	0.525
BP	GO:0006809	nitric oxide biosynthetic process	11/167	76/18903	6.41E-11	2.99E-09	1.39E-09	CAV1/HBB/CD36/TLR4/PTGIS/CLEC7A/EDN1/NOS1/IFNG/AGT/PTGS2	11	1.44737
BP	GO:0034614	cellular response to reactive oxygen species	14/167	150/18903	6.45E-11	2.99E-09	1.39E-09	CDK1/CAT/CD36/PCNA/FOS/MMP9/IL6/JUN/PDGFRA/MET/EGFR/EDN1/HGF/MPO	14	0.933333
BP	GO:0006874	cellular calcium ion homeostasis	18/167	284/18903	7.36E-11	3.37E-09	1.56E-09	CAV1/CCL11/CXCL10/SNCA/CXCL12/BAX/FGF2/BAK1/PRKD1/TRPC1/TRPC6/HTR2A/CCR7/CCL13/EDN1/NOS1/CCL5/DRD2	18	0.633803
BP	GO:0097696	receptor signaling pathway via STAT	15/167	183/18903	8.41E-11	3.81E-09	1.77E-09	CAV1/PPARG/LEP/KIT/IGF1/RET/IL6/EPO/STAT1/IL18/CCL2/IFNG/EGF/AGT/CCL5	15	0.819672
BP	GO:1901214	regulation of neuron death	19/167	325/18903	8.50E-11	3.81E-09	1.77E-09	PARP1/NR3C1/EGR1/SNCA/PRKN/BAX/TLR4/FOS/PPARA/PRNP/KDR/JUN/TERT/EPO/CCND1/CCL2/IFNG/CCL5/PRKCG	19	0.584615
BP	GO:0046686	response to cadmium ion	10/167	60/18903	1.14E-10	4.97E-09	2.30E-09	CDK1/CAT/PCNA/KIT/FOS/MMP9/PRNP/JUN/TERT/EGFR	10	1.66667
BP	GO:0045766	positive regulation of angiogenesis	15/167	187/18903	1.14E-10	4.97E-09	2.30E-09	CCL11/FGF2/PTGIS/PRKD1/CXCR2/KDR/TERT/F3/HSPB1/BRCA1/CXCR4/CCL24/HGF/PRKCA/CCR3	15	0.802139
BP	GO:1904018	positive regulation of vasculature development	15/167	187/18903	1.14E-10	4.97E-09	2.30E-09	CCL11/FGF2/PTGIS/PRKD1/CXCR2/KDR/TERT/F3/HSPB1/BRCA1/CXCR4/CCL24/HGF/PRKCA/CCR3	15	0.802139
BP	GO:0046209	nitric oxide metabolic process	11/167	82/18903	1.50E-10	6.44E-09	2.98E-09	CAV1/HBB/CD36/TLR4/PTGIS/CLEC7A/EDN1/NOS1/IFNG/AGT/PTGS2	11	1.34146
BP	GO:0034368	protein-lipid complex remodeling	8/167	30/18903	1.56E-10	6.56E-09	3.04E-09	LPL/APOB/CETP/APOA1/APOC1/AGT/MPO/PLA2G2A	8	2.66667
BP	GO:0034369	plasma lipoprotein particle remodeling	8/167	30/18903	1.56E-10	6.56E-09	3.04E-09	LPL/APOB/CETP/APOA1/APOC1/AGT/MPO/PLA2G2A	8	2.66667
BP	GO:0045428	regulation of nitric oxide biosynthetic process	10/167	62/18903	1.60E-10	6.67E-09	3.09E-09	CAV1/HBB/CD36/TLR4/PTGIS/CLEC7A/EDN1/IFNG/AGT/PTGS2	10	1.6129
BP	GO:2001057	reactive nitrogen species metabolic process	11/167	83/18903	1.71E-10	7.07E-09	3.28E-09	CAV1/HBB/CD36/TLR4/PTGIS/CLEC7A/EDN1/NOS1/IFNG/AGT/PTGS2	11	1.3253
BP	GO:0048545	response to steroid hormone	19/167	339/18903	1.74E-10	7.13E-09	3.30E-09	CAV1/PARP1/NR3C1/PCNA/ESR2/ADIPOQ/NR3C2/CFLAR/FOS/PPARA/SPP1/IL6/EPO/BMP6/BRCA1/EDN1/CCND1/ESR1/PTGS2	19	0.560472
BP	GO:0071827	plasma lipoprotein particle organization	9/167	45/18903	1.78E-10	7.22E-09	3.34E-09	LPL/APOB/CETP/ABCA1/APOA1/APOC1/AGT/MPO/PLA2G2A	9	2
BP	GO:0097006	regulation of plasma lipoprotein particle levels	11/167	84/18903	1.96E-10	7.85E-09	3.64E-09	LPL/APOB/CD36/ADIPOQ/CETP/ABCA1/APOA1/APOC1/AGT/MPO/PLA2G2A	11	1.30952
BP	GO:0050920	regulation of chemotaxis	16/167	230/18903	2.24E-10	8.92E-09	4.13E-09	CXCL10/CXCL12/FGF2/PRKD1/CXCR2/IL6/KDR/F3/HSPB1/PDGFRA/MET/CXCR4/CCR7/EDN1/CCL2/CCL5	16	0.695652
BP	GO:0061041	regulation of wound healing	13/167	137/18903	2.59E-10	1.02E-08	4.70E-09	CAV1/CD36/PROC/PROS1/FGF2/F3/PLAU/PDGFRA/THBD/CXCR4/CLEC7A/EDN1/SERPINC1	13	0.948905
BP	GO:0080164	regulation of nitric oxide metabolic process	10/167	65/18903	2.60E-10	1.02E-08	4.70E-09	CAV1/HBB/CD36/TLR4/PTGIS/CLEC7A/EDN1/IFNG/AGT/PTGS2	10	1.53846
BP	GO:0034367	protein-containing complex remodeling	8/167	32/18903	2.75E-10	1.06E-08	4.92E-09	LPL/APOB/CETP/APOA1/APOC1/AGT/MPO/PLA2G2A	8	2.5
BP	GO:0032611	interleukin-1 beta production	12/167	111/18903	2.81E-10	1.06E-08	4.92E-09	LPL/CD36/EGR1/IGF1/TLR4/IL6/HSPB1/NLRP1/CCR7/APOA1/CLEC7A/IFNG	12	1.08108
BP	GO:0032651	regulation of interleukin-1 beta production	12/167	111/18903	2.81E-10	1.06E-08	4.92E-09	LPL/CD36/EGR1/IGF1/TLR4/IL6/HSPB1/NLRP1/CCR7/APOA1/CLEC7A/IFNG	12	1.08108
BP	GO:0003018	vascular process in circulatory system	17/167	270/18903	2.83E-10	1.06E-08	4.92E-09	CAV1/HBB/CD36/LEP/ADRB2/ABCC9/ABCB1/CXCR2/SLC2A1/HTR2A/BMP6/ABCG2/ABCC5/EDN1/NOS1/AGT/PTGS2	17	0.62963
BP	GO:0008203	cholesterol metabolic process	13/167	139/18903	3.10E-10	1.16E-08	5.36E-09	CAT/LIPE/APOB/LEP/CEBPA/CETP/ABCA1/CYP3A4/CYP46A1/CYP11A1/APOA1/APOC1/CYP39A1	13	0.935252
BP	GO:0071825	protein-lipid complex subunit organization	9/167	48/18903	3.30E-10	1.22E-08	5.64E-09	LPL/APOB/CETP/ABCA1/APOA1/APOC1/AGT/MPO/PLA2G2A	9	1.875
BP	GO:0071900	regulation of protein serine/threonine kinase activity	20/167	395/18903	3.37E-10	1.23E-08	5.71E-09	CAV1/CCNB1/CDKN3/PPARG/ADRB2/CEBPA/ADIPOQ/SNCA/KIT/BMPR1B/FGF2/TLR4/HTR2A/ERBB2/EGFR/EDN1/CCND1/IFNG/EGF/AGT	20	0.506329
BP	GO:0034341	response to interferon-gamma	13/167	140/18903	3.39E-10	1.23E-08	5.71E-09	PPARG/CCL11/SNCA/TLR4/GAPDH/STAT1/CYP27B1/CCL13/EDN1/CCL24/CCL2/IFNG/CCL5	13	0.928571
BP	GO:0034754	cellular hormone metabolic process	13/167	141/18903	3.71E-10	1.33E-08	6.18E-09	LIPE/EGR1/CYP26B1/SPP1/BMP6/CYP21A2/CYP3A4/PDGFRA/CYP46A1/CYP11A1/CEL/ESR1/AFP	13	0.921986
BP	GO:0050900	leukocyte migration	20/167	398/18903	3.85E-10	1.37E-08	6.36E-09	CCL11/LEP/CXCL10/CXCL2/CXCL12/KIT/RET/PIK3R1/CXCR2/MMP9/IL6/VAV3/CXCR4/CCR7/CXCR3/CCL13/EDN1/CCL24/CCL2/CCL5	20	0.502513
BP	GO:0007259	receptor signaling pathway via JAK-STAT	14/167	172/18903	4.03E-10	1.41E-08	6.54E-09	CAV1/LEP/KIT/IGF1/RET/IL6/EPO/STAT1/IL18/CCL2/IFNG/EGF/AGT/CCL5	14	0.813953
BP	GO:1903034	regulation of response to wounding	14/167	172/18903	4.03E-10	1.41E-08	6.54E-09	CAV1/CD36/PROC/PROS1/FGF2/SPP1/F3/PLAU/PDGFRA/THBD/CXCR4/CLEC7A/EDN1/SERPINC1	14	0.813953
BP	GO:0060191	regulation of lipase activity	11/167	90/18903	4.19E-10	1.46E-08	6.74E-09	SNCA/KIT/FGF2/HTR2A/PDGFRA/EGFR/APOA1/APOC1/ESR1/AGT/CCL5	11	1.22222
BP	GO:0042445	hormone metabolic process	16/167	241/18903	4.47E-10	1.54E-08	7.14E-09	LIPE/LEP/NR3C1/EGR1/CYP26B1/SPP1/BMP6/CYP21A2/CYP3A4/PDGFRA/CYP46A1/CYP11A1/CYP27B1/CEL/ESR1/AFP	16	0.6639
BP	GO:0010634	positive regulation of epithelial cell migration	14/167	176/18903	5.46E-10	1.87E-08	8.65E-09	FGF2/PRKD1/MMP9/FLT4/KDR/JUN/HSPB1/MET/EDN1/PRKCA/IFNG/EGF/AGT/PTGS2	14	0.795455
BP	GO:0030193	regulation of blood coagulation	10/167	70/18903	5.55E-10	1.88E-08	8.73E-09	CAV1/CD36/PROC/PROS1/F3/PLAU/PDGFRA/THBD/EDN1/SERPINC1	10	1.42857
BP	GO:0072503	cellular divalent inorganic cation homeostasis	18/167	323/18903	5.94E-10	2.00E-08	9.27E-09	CAV1/CCL11/CXCL10/SNCA/CXCL12/BAX/FGF2/BAK1/PRKD1/TRPC1/TRPC6/HTR2A/CCR7/CCL13/EDN1/NOS1/CCL5/DRD2	18	0.557276
BP	GO:0051090	regulation of DNA-binding transcription factor activity	21/167	454/18903	6.13E-10	2.05E-08	9.48E-09	CAV1/CAT/PPARG/E2F1/CD36/ESR2/FANCD2/KIT/CFLAR/FANCA/TLR4/PTGIS/PRKD1/IL6/PRNP/MAPK10/IL18/CLEC7A/EDN1/ESR1/AGT	21	0.462555
BP	GO:1900046	regulation of hemostasis	10/167	72/18903	7.39E-10	2.45E-08	1.13E-08	CAV1/CD36/PROC/PROS1/F3/PLAU/PDGFRA/THBD/EDN1/SERPINC1	10	1.38889
BP	GO:0009636	response to toxic substance	16/167	250/18903	7.65E-10	2.51E-08	1.16E-08	CDK1/CAT/HBB/RAD51/CD36/PRKN/BAX/ABCB1/BAK1/FOS/ABCG2/CCL5/MPO/PTGS2/DRD2/PRKCG	16	0.64
BP	GO:0030301	cholesterol transport	12/167	121/18903	7.73E-10	2.52E-08	1.17E-08	CAV1/PPARG/APOB/CD36/LEP/ADIPOQ/CETP/ABCA1/APOA1/CEL/APOC1/EGF	12	0.991736
BP	GO:0097553	calcium ion transmembrane import into cytosol	14/167	182/18903	8.49E-10	2.75E-08	1.27E-08	CAV1/CXCL10/SNCA/BAX/FGF2/BAK1/PRKD1/TRPC1/PRNP/HTR2A/EPO/CCR7/NOS1/DRD2	14	0.769231
BP	GO:2001233	regulation of apoptotic signaling pathway	19/167	374/18903	9.09E-10	2.92E-08	1.35E-08	CAV1/PARP1/CXCL12/PRKN/CFLAR/IGF1/BAX/BMPR1B/MUC1/BAK1/RET/MMP9/TERT/EPO/HSPB1/BRCA1/HGF/AGT/PTGS2	19	0.508021
BP	GO:0034612	response to tumor necrosis factor	16/167	254/18903	9.64E-10	3.07E-08	1.42E-08	CCL11/APOB/CEBPA/ADIPOQ/PRKN/FOS/KRT18/BRCA1/STAT1/APOA1/CCL13/EDN1/CCL24/CCL2/CCL5/PTGS2	16	0.629921
BP	GO:0071214	cellular response to abiotic stimulus	18/167	335/18903	1.07E-09	3.34E-08	1.55E-08	MMP1/RAD51/PARP1/PCNA/EGR1/BAX/FGF2/TLR4/BAK1/BRCA2/PIK3R1/MMP9/SLC2A1/EPO/BMP6/BRCA1/AGT/PTGS2	18	0.537313
BP	GO:0104004	cellular response to environmental stimulus	18/167	335/18903	1.07E-09	3.34E-08	1.55E-08	MMP1/RAD51/PARP1/PCNA/EGR1/BAX/FGF2/TLR4/BAK1/BRCA2/PIK3R1/MMP9/SLC2A1/EPO/BMP6/BRCA1/AGT/PTGS2	18	0.537313
BP	GO:0007584	response to nutrient	13/167	154/18903	1.11E-09	3.43E-08	1.59E-08	CAT/LPL/PPARG/LEP/CXCL10/ADIPOQ/CYP26B1/SPP1/EPO/STAT1/CYP27B1/CCND1/PTGS2	13	0.844156
BP	GO:0050729	positive regulation of inflammatory response	13/167	154/18903	1.11E-09	3.43E-08	1.59E-08	LPL/CEBPA/SNCA/TLR4/IL6/NLRP1/IL18/CCR7/CCL24/IFNG/AGT/PTGS2/PLA2G2A	13	0.844156
BP	GO:0050818	regulation of coagulation	10/167	75/18903	1.12E-09	3.43E-08	1.59E-08	CAV1/CD36/PROC/PROS1/F3/PLAU/PDGFRA/THBD/EDN1/SERPINC1	10	1.33333
BP	GO:0034767	positive regulation of ion transmembrane transport	14/167	186/18903	1.13E-09	3.44E-08	1.59E-08	CAV1/ADRB2/CXCL10/SNCA/BAX/ABCB1/BAK1/TRPC1/TRPC6/EDN1/NOS1/CCL2/IFNG/AGT	14	0.752688
BP	GO:0023061	signal release	21/167	470/18903	1.14E-09	3.46E-08	1.60E-08	PPARG/LEP/ADIPOQ/SNCA/CXCL12/PRKN/UQCC2/ABCA1/SPP1/IL6/HTR2A/BMP6/EDN1/PLA2G4A/KCNJ11/IFNG/AGT/CCL5/PTGS2/DRD2/PRKCG	21	0.446809
BP	GO:0031667	response to nutrient levels	21/167	474/18903	1.33E-09	3.99E-08	1.85E-08	CAT/LPL/PPARG/LEP/ADRB2/CXCL10/ADIPOQ/BAX/FOS/CYP26B1/PRKD1/PPARA/SPP1/SLC2A1/EPO/STAT1/CYP27B1/CCND1/MPO/PTGS2/PRKCG	21	0.443038
BP	GO:0051896	regulation of protein kinase B signaling	14/167	189/18903	1.39E-09	4.15E-08	1.92E-08	LEP/F10/IGF1/FGF2/RET/PPARA/F3/MET/IL18/CCR7/EGFR/EGF/DRD2/XDH	14	0.740741
BP	GO:0097191	extrinsic apoptotic signaling pathway	15/167	224/18903	1.43E-09	4.22E-08	1.96E-08	CAV1/CFLAR/IGF1/BAX/BMPR1B/BAK1/RET/KRT18/PIK3R1/TERT/BRCA1/IFI27/HGF/IFNG/AGT	15	0.669643
BP	GO:0031334	positive regulation of protein-containing complex assembly	14/167	192/18903	1.71E-09	5.03E-08	2.33E-08	MMP1/CCL11/CD36/SNCA/BAX/TLR4/BAK1/ABCA1/MET/CCR7/CLEC7A/CCL24/ESR1/IFNG	14	0.729167
BP	GO:0032612	interleukin-1 production	12/167	130/18903	1.78E-09	5.15E-08	2.39E-08	LPL/CD36/EGR1/IGF1/TLR4/IL6/HSPB1/NLRP1/CCR7/APOA1/CLEC7A/IFNG	12	0.923077
BP	GO:0032652	regulation of interleukin-1 production	12/167	130/18903	1.78E-09	5.15E-08	2.39E-08	LPL/CD36/EGR1/IGF1/TLR4/IL6/HSPB1/NLRP1/CCR7/APOA1/CLEC7A/IFNG	12	0.923077
BP	GO:0048144	fibroblast proliferation	11/167	103/18903	1.82E-09	5.23E-08	2.42E-08	CAV1/CDK1/CCNB1/E2F1/IGF1/BAX/JUN/PDGFRA/EGFR/ESR1/AGT	11	1.06796
BP	GO:0071241	cellular response to inorganic substance	15/167	229/18903	1.93E-09	5.49E-08	2.54E-08	RAD51/PARP1/CEBPA/SNCA/PRKN/CFLAR/FOS/MMP9/PRNP/JUN/BMP6/EGFR/EDN1/TF/PTGS2	15	0.655022
BP	GO:0071902	positive regulation of protein serine/threonine kinase activity	15/167	229/18903	1.93E-09	5.49E-08	2.54E-08	CCNB1/ADRB2/ADIPOQ/SNCA/KIT/BMPR1B/FGF2/TLR4/HTR2A/ERBB2/EGFR/EDN1/CCND1/IFNG/EGF	15	0.655022
BP	GO:0030593	neutrophil chemotaxis	11/167	106/18903	2.48E-09	6.98E-08	3.24E-08	CCL11/CXCL10/CXCL2/CXCR2/VAV3/CCR7/CCL13/EDN1/CCL24/CCL2/CCL5	11	1.03774
BP	GO:0071356	cellular response to tumor necrosis factor	15/167	234/18903	2.60E-09	7.28E-08	3.37E-08	CCL11/APOB/CEBPA/ADIPOQ/PRKN/FOS/KRT18/BRCA1/STAT1/APOA1/CCL13/EDN1/CCL24/CCL2/CCL5	15	0.641026
BP	GO:0015918	sterol transport	12/167	135/18903	2.75E-09	7.62E-08	3.53E-08	CAV1/PPARG/APOB/CD36/LEP/ADIPOQ/CETP/ABCA1/APOA1/CEL/APOC1/EGF	12	0.888889
BP	GO:0072593	reactive oxygen species metabolic process	15/167	235/18903	2.76E-09	7.62E-08	3.53E-08	CAT/HBB/CD36/LEP/SNCA/PRKN/CFLAR/TLR4/PPARA/BRCA1/CLEC7A/EDN1/AGT/MPO/XDH	15	0.638298
BP	GO:0045429	positive regulation of nitric oxide biosynthetic process	8/167	42/18903	2.87E-09	7.87E-08	3.65E-08	HBB/CD36/TLR4/CLEC7A/EDN1/IFNG/AGT/PTGS2	8	1.90476
BP	GO:1902893	regulation of miRNA transcription	9/167	61/18903	3.09E-09	8.43E-08	3.90E-08	PPARG/NR3C1/EGR1/FGF2/FOS/PPARA/JUN/TERT/MYB	9	1.47541
BP	GO:0044089	positive regulation of cellular component biogenesis	21/167	498/18903	3.20E-09	8.68E-08	4.02E-08	CAV1/MMP1/CCL11/CD36/SNCA/KIT/BAX/TLR4/BAK1/PIK3R1/ABCA1/KDR/MET/CCR7/APOA1/CLEC7A/CCL24/ESR1/PRKCA/IFNG/AGT	21	0.421687
BP	GO:0061614	miRNA transcription	9/167	62/18903	3.59E-09	9.66E-08	4.47E-08	PPARG/NR3C1/EGR1/FGF2/FOS/PPARA/JUN/TERT/MYB	9	1.45161
BP	GO:0030595	leukocyte chemotaxis	15/167	240/18903	3.67E-09	9.83E-08	4.55E-08	CCL11/CXCL10/CXCL2/CXCL12/KIT/CXCR2/IL6/VAV3/CXCR4/CCR7/CCL13/EDN1/CCL24/CCL2/CCL5	15	0.625
BP	GO:0043281	regulation of cysteine-type endopeptidase activity involved in apoptotic process	14/167	205/18903	4.00E-09	1.06E-07	4.93E-08	PPARG/BIRC5/SNCA/CFLAR/BAX/BAK1/MMP9/CTSD/F3/NLRP1/CLEC7A/HGF/PTGS2/XDH	14	0.682927
BP	GO:0097529	myeloid leukocyte migration	15/167	242/18903	4.11E-09	1.09E-07	5.03E-08	CCL11/CXCL10/CXCL2/CXCL12/KIT/PIK3R1/CXCR2/IL6/VAV3/CCR7/CCL13/EDN1/CCL24/CCL2/CCL5	15	0.619835
BP	GO:0032731	positive regulation of interleukin-1 beta production	9/167	63/18903	4.15E-09	1.09E-07	5.05E-08	LPL/CD36/EGR1/TLR4/IL6/HSPB1/NLRP1/CLEC7A/IFNG	9	1.42857
BP	GO:1904407	positive regulation of nitric oxide metabolic process	8/167	44/18903	4.24E-09	1.11E-07	5.13E-08	HBB/CD36/TLR4/CLEC7A/EDN1/IFNG/AGT/PTGS2	8	1.81818
BP	GO:0052547	regulation of peptidase activity	20/167	459/18903	4.49E-09	1.16E-07	5.40E-08	CAV1/PPARG/BIRC5/PROS1/SNCA/CFLAR/BAX/BAK1/MMP9/PRNP/GAPDH/CTSD/F3/NLRP1/CLEC7A/HGF/SERPINC1/AGT/PTGS2/XDH	20	0.43573
BP	GO:0070555	response to interleukin-1	12/167	141/18903	4.52E-09	1.16E-07	5.40E-08	CCL11/EGR1/SNCA/PTGIS/IL6/EPO/CCL13/EDN1/CCL24/PRKCA/CCL2/CCL5	12	0.851064
BP	GO:0019915	lipid storage	10/167	87/18903	4.92E-09	1.25E-07	5.81E-08	CAV1/LPL/PPARG/APOB/CD36/LEP/PPARA/ABCA1/IL6/APOA1	10	1.14943
BP	GO:0048145	regulation of fibroblast proliferation	10/167	87/18903	4.92E-09	1.25E-07	5.81E-08	CAV1/CCNB1/E2F1/IGF1/BAX/JUN/PDGFRA/EGFR/ESR1/AGT	10	1.14943
BP	GO:0033135	regulation of peptidyl-serine phosphorylation	12/167	143/18903	5.31E-09	1.34E-07	6.22E-08	CAV1/SNCA/BAX/BAK1/RET/PRKD1/IL6/EGFR/NOS1/HGF/IFNG/PTGS2	12	0.839161
BP	GO:0032370	positive regulation of lipid transport	10/167	88/18903	5.51E-09	1.39E-07	6.42E-08	CAV1/PPARG/ADIPOQ/CETP/ABCA1/SPP1/BMP6/APOA1/EDN1/PLA2G4A	10	1.13636
BP	GO:1901653	cellular response to peptide	18/167	373/18903	5.80E-09	1.45E-07	6.72E-08	CAV1/LPL/PPARG/CD36/LEP/ADRB2/PARP1/ADIPOQ/CFLAR/IGF1/TLR4/FOS/PIK3R1/PRNP/STAT1/CYP11A1/EDN1/AGT	18	0.482574
BP	GO:0010517	regulation of phospholipase activity	9/167	66/18903	6.35E-09	1.57E-07	7.29E-08	SNCA/KIT/FGF2/HTR2A/PDGFRA/EGFR/ESR1/AGT/CCL5	9	1.36364
BP	GO:0043434	response to peptide hormone	19/167	421/18903	6.37E-09	1.57E-07	7.29E-08	CAV1/CAT/LPL/PPARG/LEP/PARP1/ADIPOQ/EGR1/CXCL12/CFLAR/FOS/PIK3R1/PPARA/SLC2A1/STAT1/CYP11A1/EDN1/AGT/PTGS2	19	0.451306
BP	GO:0006694	steroid biosynthetic process	13/167	178/18903	6.54E-09	1.60E-07	7.44E-08	APOB/LEP/NR3C1/EGR1/BMP6/CYP21A2/CYP3A4/CYP46A1/CYP11A1/CYP27B1/APOA1/IFNG/CYP39A1	13	0.730337
BP	GO:0048771	tissue remodeling	13/167	179/18903	7.00E-09	1.71E-07	7.91E-08	CAV1/PPARG/LEP/ADRB2/BAX/BAK1/SPP1/FLT4/IL6/IL18/TF/PRKCA/AGT	13	0.726257
BP	GO:1902895	positive regulation of miRNA transcription	8/167	47/18903	7.36E-09	1.78E-07	8.27E-08	PPARG/NR3C1/EGR1/FGF2/FOS/JUN/TERT/MYB	8	1.70213
BP	GO:0071346	cellular response to interferon-gamma	11/167	118/18903	7.78E-09	1.87E-07	8.69E-08	PPARG/CCL11/TLR4/GAPDH/STAT1/CCL13/EDN1/CCL24/CCL2/IFNG/CCL5	11	0.932203
BP	GO:0016042	lipid catabolic process	17/167	336/18903	7.82E-09	1.87E-07	8.69E-08	LIPE/LPL/APOB/LEP/ADIPOQ/CYP26B1/PPARA/SPP1/CYP3A4/CYP46A1/CYP27B1/APOA1/CEL/PLA2G4A/APOC1/CYP39A1/PLA2G2A	17	0.505952
BP	GO:0052548	regulation of endopeptidase activity	19/167	428/18903	8.32E-09	1.97E-07	9.15E-08	PPARG/BIRC5/PROS1/SNCA/CFLAR/BAX/BAK1/MMP9/PRNP/GAPDH/CTSD/F3/NLRP1/CLEC7A/HGF/SERPINC1/AGT/PTGS2/XDH	19	0.443925
BP	GO:0060193	positive regulation of lipase activity	9/167	68/18903	8.33E-09	1.97E-07	9.15E-08	KIT/FGF2/HTR2A/PDGFRA/EGFR/APOA1/ESR1/AGT/CCL5	9	1.32353
BP	GO:0009411	response to UV	12/167	149/18903	8.47E-09	2.00E-07	9.26E-08	CAT/MMP1/PARP1/PCNA/BAX/BAK1/BRCA2/PIK3R1/MMP9/EGFR/CCND1/PTGS2	12	0.805369
BP	GO:0046890	regulation of lipid biosynthetic process	13/167	182/18903	8.55E-09	2.01E-07	9.29E-08	APOB/LEP/NR3C1/EGR1/PPARA/HTR2A/BMP6/BRCA1/CYP27B1/APOA1/APOC1/IFNG/PTGS2	13	0.714286
BP	GO:0001503	ossification	19/167	429/18903	8.64E-09	2.01E-07	9.33E-08	CLEC3B/CAT/PPARG/LEP/ADRB2/CEBPA/IGF1/BMPR1B/FGF2/PRKD1/SPP1/MMP9/IL6/BMP6/CLEC11A/CYP27B1/EGFR/HGF/PTGS2	19	0.44289
BP	GO:0002573	myeloid leukocyte differentiation	14/167	218/18903	8.81E-09	2.03E-07	9.41E-08	PPARG/PARP1/CEBPA/ADIPOQ/KIT/TLR4/FOS/PIK3R1/MMP9/JUN/CCR7/TF/PRKCA/IFNG	14	0.642202
BP	GO:0042180	cellular ketone metabolic process	14/167	218/18903	8.81E-09	2.03E-07	9.41E-08	CAV1/PPARG/ADIPOQ/EGR1/SNCA/PPARA/BMP6/BRCA1/CYP46A1/CYP11A1/APOA1/APOC1/PTGS2/AFP	14	0.642202
BP	GO:0051897	positive regulation of protein kinase B signaling	11/167	120/18903	9.30E-09	2.13E-07	9.88E-08	LEP/F10/IGF1/FGF2/RET/F3/MET/IL18/CCR7/EGFR/EGF	11	0.916667
BP	GO:0032355	response to estradiol	11/167	121/18903	1.01E-08	2.31E-07	1.07E-07	CAT/APOB/LEP/PCNA/ESR2/CFLAR/EGFR/CCND1/ESR1/AGT/PTGS2	11	0.909091
BP	GO:0043552	positive regulation of phosphatidylinositol 3-kinase activity	7/167	32/18903	1.03E-08	2.35E-07	1.09E-07	VAV2/KIT/FGF2/PRKD1/PDGFRA/VAV3/CCR7	7	2.1875
BP	GO:0010744	positive regulation of macrophage derived foam cell differentiation	6/167	19/18903	1.07E-08	2.40E-07	1.11E-07	LPL/APOB/CD36/IL18/AGT/PLA2G2A	6	3.15789
BP	GO:0010885	regulation of cholesterol storage	6/167	19/18903	1.07E-08	2.40E-07	1.11E-07	LPL/PPARG/APOB/CD36/PPARA/ABCA1	6	3.15789
BP	GO:0032102	negative regulation of response to external stimulus	19/167	436/18903	1.12E-08	2.50E-07	1.16E-07	PPARG/LEP/PARP1/PROC/PROS1/ADIPOQ/IGF1/FGF2/PTGIS/PPARA/SPP1/PLAU/PDGFRA/THBD/APOA1/EDN1/HGF/CCL2/DRD2	19	0.43578
BP	GO:0033344	cholesterol efflux	9/167	71/18903	1.23E-08	2.73E-07	1.27E-07	CAV1/PPARG/APOB/ADIPOQ/CETP/ABCA1/APOA1/APOC1/EGF	9	1.26761
BP	GO:0045936	negative regulation of phosphate metabolic process	19/167	440/18903	1.30E-08	2.87E-07	1.33E-07	CAV1/PPARG/PARP1/CEBPA/ADIPOQ/SNCA/PRKN/BAX/BAK1/PPARA/PRNP/JUN/HSPB1/HGF/APOC1/IFNG/AGT/DRD2/XDH	19	0.431818
BP	GO:0046660	female sex differentiation	11/167	124/18903	1.31E-08	2.89E-07	1.34E-07	LEP/KIT/FANCA/BAX/BMPR1B/BAK1/BRCA2/KDR/PDGFRA/ESR1/AFP	11	0.887097
BP	GO:0010563	negative regulation of phosphorus metabolic process	19/167	441/18903	1.35E-08	2.93E-07	1.36E-07	CAV1/PPARG/PARP1/CEBPA/ADIPOQ/SNCA/PRKN/BAX/BAK1/PPARA/PRNP/JUN/HSPB1/HGF/APOC1/IFNG/AGT/DRD2/XDH	19	0.430839
BP	GO:0022407	regulation of cell-cell adhesion	20/167	490/18903	1.35E-08	2.93E-07	1.36E-07	CAV1/LEP/ADIPOQ/CXCL12/IGF1/PPARA/IL6/PRNP/EPO/BMP6/ERBB2/IL18/CCR7/APOA1/PRKCA/CCL2/IFNG/MYB/CTLA4/CCL5	20	0.408163
BP	GO:1904062	regulation of cation transmembrane transport	18/167	394/18903	1.36E-08	2.93E-07	1.36E-07	CAV1/ADRB2/ABCC9/CXCL10/SNCA/BAX/BAK1/PRKD1/MMP9/TRPC1/PRNP/EPO/EDN1/NOS1/CCL2/IFNG/AGT/DRD2	18	0.456853
BP	GO:0051091	positive regulation of DNA-binding transcription factor activity	15/167	266/18903	1.47E-08	3.17E-07	1.47E-07	CAV1/CAT/PPARG/CD36/ESR2/KIT/CFLAR/TLR4/PRKD1/IL6/IL18/CLEC7A/EDN1/ESR1/AGT	15	0.56391
BP	GO:0032732	positive regulation of interleukin-1 production	9/167	74/18903	1.79E-08	3.80E-07	1.76E-07	LPL/CD36/EGR1/TLR4/IL6/HSPB1/NLRP1/CLEC7A/IFNG	9	1.21622
BP	GO:2000628	regulation of miRNA metabolic process	9/167	74/18903	1.79E-08	3.80E-07	1.76E-07	PPARG/NR3C1/EGR1/FGF2/FOS/PPARA/JUN/TERT/MYB	9	1.21622
BP	GO:0018105	peptidyl-serine phosphorylation	16/167	313/18903	1.91E-08	4.05E-07	1.87E-07	CAV1/CDK1/SNCA/BAX/BAK1/RET/PRKD1/IL6/EPO/EGFR/NOS1/HGF/PRKCA/IFNG/PTGS2/PRKCG	16	0.511182
BP	GO:0048146	positive regulation of fibroblast proliferation	8/167	53/18903	1.98E-08	4.18E-07	1.94E-07	CCNB1/E2F1/IGF1/JUN/PDGFRA/EGFR/ESR1/AGT	8	1.50943
BP	GO:2001234	negative regulation of apoptotic signaling pathway	14/167	233/18903	2.05E-08	4.30E-07	1.99E-07	CXCL12/PRKN/CFLAR/IGF1/BAX/MUC1/BAK1/MMP9/TERT/EPO/HSPB1/BRCA1/HGF/PTGS2	14	0.600858
BP	GO:0010878	cholesterol storage	6/167	21/18903	2.11E-08	4.41E-07	2.04E-07	LPL/PPARG/APOB/CD36/PPARA/ABCA1	6	2.85714
BP	GO:0071621	granulocyte chemotaxis	11/167	130/18903	2.16E-08	4.45E-07	2.06E-07	CCL11/CXCL10/CXCL2/CXCR2/VAV3/CCR7/CCL13/EDN1/CCL24/CCL2/CCL5	11	0.846154
BP	GO:1990266	neutrophil migration	11/167	130/18903	2.16E-08	4.45E-07	2.06E-07	CCL11/CXCL10/CXCL2/CXCR2/VAV3/CCR7/CCL13/EDN1/CCL24/CCL2/CCL5	11	0.846154
BP	GO:0046883	regulation of hormone secretion	14/167	234/18903	2.17E-08	4.45E-07	2.06E-07	PPARG/LEP/ADIPOQ/PRKN/UQCC2/SPP1/IL6/BMP6/EDN1/KCNJ11/IFNG/AGT/CCL5/DRD2	14	0.598291
BP	GO:0003012	muscle system process	19/167	455/18903	2.22E-08	4.54E-07	2.11E-07	CAV1/PPARG/LEP/ADRB2/PARP1/ABCC9/KIT/CFLAR/IGF1/PPARA/HTR2A/CXCR4/SCO2/EDN1/NOS1/PRKCA/AGT/PTGS2/DRD2	19	0.417582
BP	GO:0030099	myeloid cell differentiation	18/167	407/18903	2.23E-08	4.54E-07	2.11E-07	PPARG/PARP1/CEBPA/ADIPOQ/KIT/TLR4/FOS/MB/PIK3R1/MMP9/JUN/EPO/STAT1/CCR7/TF/PRKCA/IFNG/MYB	18	0.44226
BP	GO:2000116	regulation of cysteine-type endopeptidase activity	14/167	235/18903	2.29E-08	4.63E-07	2.15E-07	PPARG/BIRC5/SNCA/CFLAR/BAX/BAK1/MMP9/CTSD/F3/NLRP1/CLEC7A/HGF/PTGS2/XDH	14	0.595745
BP	GO:0010883	regulation of lipid storage	8/167	54/18903	2.31E-08	4.66E-07	2.16E-07	LPL/PPARG/APOB/CD36/LEP/PPARA/ABCA1/IL6	8	1.48148
BP	GO:0010595	positive regulation of endothelial cell migration	11/167	131/18903	2.34E-08	4.67E-07	2.16E-07	FGF2/PRKD1/FLT4/KDR/HSPB1/MET/EDN1/PRKCA/EGF/AGT/PTGS2	11	0.839695
BP	GO:0019218	regulation of steroid metabolic process	10/167	102/18903	2.34E-08	4.67E-07	2.16E-07	APOB/LEP/NR3C1/EGR1/KIT/BMP6/CYP27B1/APOA1/APOC1/IFNG	10	0.980392
BP	GO:0071248	cellular response to metal ion	13/167	198/18903	2.35E-08	4.67E-07	2.16E-07	PARP1/CEBPA/SNCA/PRKN/FOS/MMP9/PRNP/JUN/BMP6/EGFR/EDN1/TF/PTGS2	13	0.656566
BP	GO:0090218	positive regulation of lipid kinase activity	7/167	36/18903	2.49E-08	4.93E-07	2.28E-07	VAV2/KIT/FGF2/PRKD1/PDGFRA/VAV3/CCR7	7	1.94444
BP	GO:0031960	response to corticosteroid	12/167	165/18903	2.67E-08	5.25E-07	2.43E-07	PARP1/NR3C1/PCNA/ADIPOQ/CFLAR/FOS/IL6/EPO/BMP6/EDN1/CCND1/PTGS2	12	0.727273
BP	GO:0010518	positive regulation of phospholipase activity	8/167	55/18903	2.68E-08	5.26E-07	2.44E-07	KIT/FGF2/HTR2A/PDGFRA/EGFR/ESR1/AGT/CCL5	8	1.45455
BP	GO:0009416	response to light stimulus	16/167	321/18903	2.72E-08	5.30E-07	2.46E-07	CAT/MMP1/PARP1/PCNA/KIT/BAX/BAK1/FOS/BRCA2/PIK3R1/MMP9/MAPK10/EGFR/CCND1/PTGS2/DRD2	16	0.498442
BP	GO:0030168	platelet activation	11/167	133/18903	2.74E-08	5.31E-07	2.46E-07	HBB/VWF/VAV2/TLR4/IL6/HSPB1/PDGFRA/THBD/VAV3/PLA2G4A/PRKCA	11	0.827068
BP	GO:0010631	epithelial cell migration	17/167	366/18903	2.76E-08	5.33E-07	2.47E-07	PPARG/KIT/FGF2/PRKD1/MMP9/FLT4/KDR/JUN/HSPB1/MET/APOA1/EDN1/PRKCA/IFNG/EGF/AGT/PTGS2	17	0.464481
BP	GO:0051767	nitric-oxide synthase biosynthetic process	6/167	22/18903	2.88E-08	5.52E-07	2.56E-07	TLR4/KDR/STAT1/EDN1/CCL2/IFNG	6	2.72727
BP	GO:0051769	regulation of nitric-oxide synthase biosynthetic process	6/167	22/18903	2.88E-08	5.52E-07	2.56E-07	TLR4/KDR/STAT1/EDN1/CCL2/IFNG	6	2.72727
BP	GO:0008585	female gonad development	10/167	105/18903	3.10E-08	5.84E-07	2.71E-07	LEP/KIT/FANCA/BAX/BMPR1B/BRCA2/KDR/PDGFRA/ESR1/AFP	10	0.952381
BP	GO:0090132	epithelium migration	17/167	369/18903	3.11E-08	5.84E-07	2.71E-07	PPARG/KIT/FGF2/PRKD1/MMP9/FLT4/KDR/JUN/HSPB1/MET/APOA1/EDN1/PRKCA/IFNG/EGF/AGT/PTGS2	17	0.460705
BP	GO:0043551	regulation of phosphatidylinositol 3-kinase activity	8/167	56/18903	3.11E-08	5.84E-07	2.71E-07	VAV2/KIT/FGF2/PRKD1/PIK3R1/PDGFRA/VAV3/CCR7	8	1.42857
BP	GO:2000630	positive regulation of miRNA metabolic process	8/167	56/18903	3.11E-08	5.84E-07	2.71E-07	PPARG/NR3C1/EGR1/FGF2/FOS/JUN/TERT/MYB	8	1.42857
BP	GO:0032409	regulation of transporter activity	16/167	326/18903	3.37E-08	6.31E-07	2.92E-07	CAV1/PPARG/ADRB2/ABCC9/ADIPOQ/SNCA/ABCB1/MMP9/TRPC6/PRNP/EPO/EDN1/NOS1/CCL2/IFNG/DRD2	16	0.490798
BP	GO:0010565	regulation of cellular ketone metabolic process	11/167	136/18903	3.45E-08	6.43E-07	2.98E-07	CAV1/PPARG/ADIPOQ/EGR1/SNCA/PPARA/BMP6/BRCA1/APOA1/APOC1/PTGS2	11	0.808824
BP	GO:0045862	positive regulation of proteolysis	17/167	372/18903	3.50E-08	6.48E-07	3.00E-07	CAV1/CLEC3B/PPARG/CDC20/CEBPA/SNCA/PRKN/CFLAR/BAX/BAK1/CTSD/F3/NLRP1/CLEC7A/IFNG/EGF/XDH	17	0.456989
BP	GO:0010332	response to gamma radiation	8/167	57/18903	3.59E-08	6.62E-07	3.07E-07	RAD51/PARP1/CXCL10/EGR1/FANCD2/BAX/BAK1/BRCA2	8	1.40351
BP	GO:0090130	tissue migration	17/167	374/18903	3.78E-08	6.95E-07	3.22E-07	PPARG/KIT/FGF2/PRKD1/MMP9/FLT4/KDR/JUN/HSPB1/MET/APOA1/EDN1/PRKCA/IFNG/EGF/AGT/PTGS2	17	0.454545
BP	GO:1901617	organic hydroxy compound biosynthetic process	14/167	245/18903	3.86E-08	7.06E-07	3.27E-07	APOB/LEP/ALDH2/SNCA/FGF2/TRPC1/BMP6/CYP3A4/CYP46A1/CYP27B1/APOA1/IFNG/CYP39A1/LDHC	14	0.571429
BP	GO:1904064	positive regulation of cation transmembrane transport	12/167	171/18903	3.97E-08	7.22E-07	3.35E-07	CAV1/ADRB2/CXCL10/SNCA/BAX/BAK1/TRPC1/EDN1/NOS1/CCL2/IFNG/AGT	12	0.701754
BP	GO:0032371	regulation of sterol transport	9/167	81/18903	4.00E-08	7.22E-07	3.35E-07	CAV1/PPARG/LEP/ADIPOQ/CETP/ABCA1/APOA1/APOC1/EGF	9	1.11111
BP	GO:0032374	regulation of cholesterol transport	9/167	81/18903	4.00E-08	7.22E-07	3.35E-07	CAV1/PPARG/LEP/ADIPOQ/CETP/ABCA1/APOA1/APOC1/EGF	9	1.11111
BP	GO:0051341	regulation of oxidoreductase activity	10/167	108/18903	4.07E-08	7.31E-07	3.39E-07	CAV1/LEP/SNCA/PRKN/TERT/CYP27B1/EGFR/EDN1/IFNG/AGT	10	0.925926
BP	GO:0050863	regulation of T cell activation	17/167	376/18903	4.08E-08	7.31E-07	3.39E-07	CAV1/LEP/FANCD2/FANCA/IGF1/CYP26B1/IL6/PRNP/EPO/ERBB2/IL18/CCR7/CCL2/IFNG/MYB/CTLA4/CCL5	17	0.452128
BP	GO:1903131	mononuclear cell differentiation	19/167	473/18903	4.11E-08	7.34E-07	3.40E-07	PPARG/LEP/EGR1/FANCD2/KIT/FANCA/BAX/BAK1/FOS/CYP26B1/PIK3R1/IL6/JUN/ERBB2/IL18/CCR7/IFNG/MYB/CTLA4	19	0.401691
BP	GO:0018209	peptidyl-serine modification	16/167	332/18903	4.34E-08	7.71E-07	3.57E-07	CAV1/CDK1/SNCA/BAX/BAK1/RET/PRKD1/IL6/EPO/EGFR/NOS1/HGF/PRKCA/IFNG/PTGS2/PRKCG	16	0.481928
BP	GO:0046545	development of primary female sexual characteristics	10/167	109/18903	4.44E-08	7.81E-07	3.62E-07	LEP/KIT/FANCA/BAX/BMPR1B/BRCA2/KDR/PDGFRA/ESR1/AFP	10	0.917431
BP	GO:0042509	regulation of tyrosine phosphorylation of STAT protein	9/167	82/18903	4.46E-08	7.81E-07	3.62E-07	CAV1/LEP/KIT/IGF1/IL6/EPO/IL18/IFNG/CCL5	9	1.09756
BP	GO:0044703	multi-organism reproductive process	13/167	209/18903	4.46E-08	7.81E-07	3.62E-07	LEP/PARP1/FOS/SPP1/MMP9/SLC2A1/EPO/THBD/CYP27B1/EDN1/ESR1/AGT/PTGS2	13	0.62201
BP	GO:0042326	negative regulation of phosphorylation	17/167	381/18903	4.94E-08	8.63E-07	4.00E-07	CAV1/PPARG/CEBPA/ADIPOQ/SNCA/PRKN/BAX/BAK1/PPARA/PRNP/JUN/HSPB1/HGF/IFNG/AGT/DRD2/XDH	17	0.446194
BP	GO:0010632	regulation of epithelial cell migration	15/167	292/18903	5.08E-08	8.84E-07	4.10E-07	PPARG/FGF2/PRKD1/MMP9/FLT4/KDR/JUN/HSPB1/MET/EDN1/PRKCA/IFNG/EGF/AGT/PTGS2	15	0.513699
BP	GO:0010863	positive regulation of phospholipase C activity	7/167	40/18903	5.40E-08	9.32E-07	4.32E-07	KIT/FGF2/HTR2A/PDGFRA/EGFR/ESR1/AGT	7	1.75
BP	GO:0051384	response to glucocorticoid	11/167	142/18903	5.40E-08	9.32E-07	4.32E-07	NR3C1/PCNA/ADIPOQ/CFLAR/FOS/IL6/EPO/BMP6/EDN1/CCND1/PTGS2	11	0.774648
BP	GO:0001933	negative regulation of protein phosphorylation	16/167	338/18903	5.56E-08	9.55E-07	4.43E-07	CAV1/PPARG/CEBPA/ADIPOQ/SNCA/PRKN/BAX/BAK1/PRNP/JUN/HSPB1/HGF/IFNG/AGT/DRD2/XDH	16	0.473373
BP	GO:0010212	response to ionizing radiation	11/167	143/18903	5.81E-08	9.93E-07	4.60E-07	RAD51/PARP1/CXCL10/EGR1/FANCD2/BAX/BAK1/BRCA2/THBD/BRCA1/CCND1	11	0.769231
BP	GO:0045785	positive regulation of cell adhesion	19/167	484/18903	5.91E-08	1.01E-06	4.66E-07	CAV1/CD36/LEP/CXCL12/IGF1/RET/IL6/KDR/EPO/ERBB2/IL18/VAV3/CCR7/APOA1/PRKCA/CCL2/IFNG/MYB/CCL5	19	0.392562
BP	GO:0034103	regulation of tissue remodeling	9/167	85/18903	6.12E-08	1.04E-06	4.81E-07	PPARG/LEP/SPP1/FLT4/IL6/IL18/TF/PRKCA/AGT	9	1.05882
BP	GO:0010745	negative regulation of macrophage derived foam cell differentiation	5/167	13/18903	6.16E-08	1.04E-06	4.82E-07	PPARG/ADIPOQ/CETP/PPARA/ABCA1	5	3.84615
BP	GO:0001659	temperature homeostasis	12/167	178/18903	6.19E-08	1.04E-06	4.83E-07	CAV1/CD36/LEP/ADRB2/ADIPOQ/EGR1/TLR4/HTR2A/IL18/CXCR4/PTGS2/DRD2	12	0.674157
BP	GO:0051402	neuron apoptotic process	14/167	255/18903	6.36E-08	1.07E-06	4.94E-07	PARP1/NR3C1/SNCA/PRKN/BAX/PRNP/KDR/GAPDH/JUN/TERT/NLRP1/CCND1/CCL2/PRKCG	14	0.54902
BP	GO:0097193	intrinsic apoptotic signaling pathway	15/167	298/18903	6.64E-08	1.11E-06	5.13E-07	CAV1/E2F1/PARP1/CXCL12/PRKN/BAX/MUC1/BAK1/BRCA2/PIK3R1/MMP9/EPO/HSPB1/BRCA1/PTGS2	15	0.503356
BP	GO:0007260	tyrosine phosphorylation of STAT protein	9/167	86/18903	6.78E-08	1.12E-06	5.21E-07	CAV1/LEP/KIT/IGF1/IL6/EPO/IL18/IFNG/CCL5	9	1.04651
BP	GO:0033273	response to vitamin	9/167	86/18903	6.78E-08	1.12E-06	5.21E-07	CAT/LEP/CXCL10/CYP26B1/SPP1/EPO/CYP27B1/CCND1/PTGS2	9	1.04651
BP	GO:0044706	multi-multicellular organism process	13/167	218/18903	7.32E-08	1.21E-06	5.59E-07	LEP/PARP1/FOS/SPP1/MMP9/SLC2A1/EPO/THBD/CYP27B1/EDN1/ESR1/AGT/PTGS2	13	0.59633
BP	GO:0070588	calcium ion transmembrane transport	16/167	345/18903	7.37E-08	1.21E-06	5.61E-07	CAV1/CXCL10/SNCA/BAX/FGF2/BAK1/PRKD1/TRPC1/TRPC6/PRNP/HTR2A/EPO/CCR7/EDN1/NOS1/DRD2	16	0.463768
BP	GO:1904892	regulation of receptor signaling pathway via STAT	10/167	115/18903	7.42E-08	1.21E-06	5.63E-07	CAV1/PPARG/LEP/KIT/RET/IL6/IFNG/EGF/AGT/CCL5	10	0.869565
BP	GO:1900274	regulation of phospholipase C activity	7/167	42/18903	7.70E-08	1.26E-06	5.82E-07	KIT/FGF2/HTR2A/PDGFRA/EGFR/ESR1/AGT	7	1.66667
BP	GO:0048511	rhythmic process	15/167	302/18903	7.90E-08	1.28E-06	5.95E-07	CDK1/PPARG/LEP/PARP1/PCNA/ADIPOQ/EGR1/BMPR1B/PPARA/MAPK10/PDGFRA/ESR1/DRD2/PRKCG/AFP	15	0.496689
BP	GO:0032147	activation of protein kinase activity	11/167	148/18903	8.27E-08	1.34E-06	6.20E-07	LEP/ADRB2/IGF1/PRNP/EPO/IL18/EGFR/EGF/AGT/CCL5/DRD2	11	0.743243
BP	GO:2000377	regulation of reactive oxygen species metabolic process	11/167	149/18903	8.87E-08	1.43E-06	6.62E-07	CD36/LEP/SNCA/PRKN/CFLAR/TLR4/PPARA/BRCA1/CLEC7A/AGT/XDH	11	0.738255
BP	GO:0050918	positive chemotaxis	8/167	64/18903	9.12E-08	1.46E-06	6.78E-07	CXCL10/CXCL12/FGF2/KDR/F3/MET/HGF/CCL5	8	1.25
BP	GO:0006805	xenobiotic metabolic process	10/167	118/18903	9.49E-08	1.52E-06	7.03E-07	CYP2U1/ABCB1/CYP26B1/CYP3A4/CYP46A1/ABCC5/NOS1/NAT2/CYP2A7/CYP2A6	10	0.847458
BP	GO:0031349	positive regulation of defense response	15/167	307/18903	9.79E-08	1.56E-06	7.22E-07	LPL/CEBPA/SNCA/TLR4/IL6/NLRP1/IL18/CCR7/CLEC7A/CCL24/IFNG/AGT/CCL5/PTGS2/PLA2G2A	15	0.488599
BP	GO:0043405	regulation of MAP kinase activity	12/167	186/18903	1.00E-07	1.59E-06	7.39E-07	CAV1/PPARG/ADIPOQ/KIT/FGF2/TLR4/HTR2A/ERBB2/EGFR/EDN1/EGF/AGT	12	0.645161
BP	GO:0010586	miRNA metabolic process	9/167	90/18903	1.01E-07	1.60E-06	7.41E-07	PPARG/NR3C1/EGR1/FGF2/FOS/PPARA/JUN/TERT/MYB	9	1
BP	GO:1903829	positive regulation of protein localization	18/167	451/18903	1.05E-07	1.66E-06	7.69E-07	CDK1/PPARG/LEP/PARP1/PRKN/IGF1/TLR4/PRKD1/PIK3R1/PRNP/TERT/BMP6/ERBB2/EGFR/IFNG/GZMB/EGF/PTGS2	18	0.399113
BP	GO:0033157	regulation of intracellular protein transport	13/167	225/18903	1.06E-07	1.66E-06	7.69E-07	CDK1/CD36/LEP/ADIPOQ/PRKN/PRKD1/PIK3R1/PRNP/ERBB2/IFI27/IFNG/GZMB/PTGS2	13	0.577778
BP	GO:0062013	positive regulation of small molecule metabolic process	11/167	152/18903	1.09E-07	1.70E-06	7.88E-07	PPARG/ADIPOQ/SNCA/IGF1/PPARA/HTR2A/BMP6/APOA1/NOS1/IFNG/PTGS2	11	0.723684
BP	GO:1901216	positive regulation of neuron death	9/167	91/18903	1.11E-07	1.73E-06	8.04E-07	PARP1/NR3C1/EGR1/SNCA/BAX/TLR4/FOS/PRNP/IFNG	9	0.989011
BP	GO:0007565	female pregnancy	12/167	189/18903	1.20E-07	1.85E-06	8.57E-07	LEP/PARP1/FOS/SPP1/MMP9/SLC2A1/EPO/THBD/CYP27B1/ESR1/AGT/PTGS2	12	0.634921
BP	GO:0071478	cellular response to radiation	12/167	189/18903	1.20E-07	1.85E-06	8.57E-07	MMP1/RAD51/PARP1/PCNA/EGR1/BAX/BAK1/BRCA2/PIK3R1/MMP9/BRCA1/PTGS2	12	0.634921
BP	GO:0032868	response to insulin	14/167	269/18903	1.23E-07	1.90E-06	8.78E-07	CAT/LPL/PPARG/LEP/PARP1/ADIPOQ/EGR1/CFLAR/FOS/PIK3R1/PPARA/SLC2A1/STAT1/AGT	14	0.520446
BP	GO:0019932	second-messenger-mediated signaling	15/167	314/18903	1.31E-07	2.01E-06	9.31E-07	CD36/CCR8/IGF1/CXCR2/PRNP/KDR/CXCR4/CCR7/EGFR/CXCR3/CLEC7A/EDN1/NOS1/AGT/CCR3	15	0.477707
BP	GO:0042531	positive regulation of tyrosine phosphorylation of STAT protein	8/167	67/18903	1.31E-07	2.01E-06	9.31E-07	LEP/KIT/IGF1/IL6/EPO/IL18/IFNG/CCL5	8	1.19403
BP	GO:0008217	regulation of blood pressure	12/167	191/18903	1.34E-07	2.04E-06	9.47E-07	HBB/PPARG/LEP/ADRB2/ABCC9/ADIPOQ/PPARA/EDN1/NOS1/AGT/PTGS2/DRD2	12	0.628272
BP	GO:1904705	regulation of vascular associated smooth muscle cell proliferation	9/167	93/18903	1.35E-07	2.04E-06	9.47E-07	PPARG/ADIPOQ/IGF1/FGF2/MMP9/JUN/TERT/EDN1/AGT	9	0.967742
BP	GO:2001028	positive regulation of endothelial cell chemotaxis	5/167	15/18903	1.42E-07	2.14E-06	9.93E-07	FGF2/PRKD1/KDR/HSPB1/MET	5	3.33333
BP	GO:0043550	regulation of lipid kinase activity	8/167	68/18903	1.48E-07	2.23E-06	1.03E-06	VAV2/KIT/FGF2/PRKD1/PIK3R1/PDGFRA/VAV3/CCR7	8	1.17647
BP	GO:0051209	release of sequestered calcium ion into cytosol	10/167	124/18903	1.52E-07	2.28E-06	1.06E-06	CXCL10/SNCA/BAX/FGF2/PRKD1/TRPC1/HTR2A/CCR7/NOS1/DRD2	10	0.806452
BP	GO:0097530	granulocyte migration	11/167	158/18903	1.61E-07	2.41E-06	1.12E-06	CCL11/CXCL10/CXCL2/CXCR2/VAV3/CCR7/CCL13/EDN1/CCL24/CCL2/CCL5	11	0.696203
BP	GO:1990874	vascular associated smooth muscle cell proliferation	9/167	95/18903	1.62E-07	2.41E-06	1.12E-06	PPARG/ADIPOQ/IGF1/FGF2/MMP9/JUN/TERT/EDN1/AGT	9	0.947368
BP	GO:0007159	leukocyte cell-cell adhesion	17/167	414/18903	1.63E-07	2.41E-06	1.12E-06	CAV1/LEP/OLR1/CXCL12/IGF1/PPARA/IL6/PRNP/EPO/ERBB2/IL18/CCR7/CCL2/IFNG/MYB/CTLA4/CCL5	17	0.410628
BP	GO:0043280	positive regulation of cysteine-type endopeptidase activity involved in apoptotic process	10/167	125/18903	1.64E-07	2.41E-06	1.12E-06	PPARG/SNCA/CFLAR/BAX/BAK1/CTSD/F3/NLRP1/CLEC7A/XDH	10	0.8
BP	GO:0051283	negative regulation of sequestering of calcium ion	10/167	125/18903	1.64E-07	2.41E-06	1.12E-06	CXCL10/SNCA/BAX/FGF2/PRKD1/TRPC1/HTR2A/CCR7/NOS1/DRD2	10	0.8
BP	GO:0140353	lipid export from cell	7/167	47/18903	1.73E-07	2.54E-06	1.18E-06	LEP/SPP1/BMP6/EDN1/PLA2G4A/AGT/PTGS2	7	1.48936
BP	GO:0019217	regulation of fatty acid metabolic process	9/167	96/18903	1.77E-07	2.60E-06	1.20E-06	CAV1/PPARG/ADIPOQ/SNCA/PPARA/BRCA1/APOA1/APOC1/PTGS2	9	0.9375
BP	GO:0032722	positive regulation of chemokine production	8/167	70/18903	1.86E-07	2.71E-06	1.26E-06	LPL/ADIPOQ/EGR1/TLR4/IL6/IL18/CLEC7A/IFNG	8	1.14286
BP	GO:0051282	regulation of sequestering of calcium ion	10/167	127/18903	1.90E-07	2.76E-06	1.28E-06	CXCL10/SNCA/BAX/FGF2/PRKD1/TRPC1/HTR2A/CCR7/NOS1/DRD2	10	0.787402
BP	GO:0034374	low-density lipoprotein particle remodeling	5/167	16/18903	2.05E-07	2.97E-06	1.37E-06	APOB/CETP/AGT/MPO/PLA2G2A	5	3.125
BP	GO:0051098	regulation of binding	16/167	372/18903	2.06E-07	2.97E-06	1.38E-06	CAV1/PPARG/E2F1/ADRB2/PARP1/ADIPOQ/PRKN/IGF1/BAX/PPARA/MMP9/JUN/TERT/MET/IFNG/EGF	16	0.430108
BP	GO:0002548	monocyte chemotaxis	8/167	71/18903	2.08E-07	2.99E-06	1.39E-06	CCL11/CXCL10/CXCL12/IL6/CCL13/CCL24/CCL2/CCL5	8	1.12676
BP	GO:0051928	positive regulation of calcium ion transport	10/167	129/18903	2.20E-07	3.16E-06	1.46E-06	CAV1/CXCL10/SNCA/CXCL12/BAX/BAK1/TRPC1/TRPC6/CCL2/CCL5	10	0.775194
BP	GO:0042542	response to hydrogen peroxide	10/167	130/18903	2.37E-07	3.38E-06	1.57E-06	CDK1/CAT/HBB/PCNA/BAK1/IL6/MET/STAT1/EDN1/HGF	10	0.769231
BP	GO:1903037	regulation of leukocyte cell-cell adhesion	16/167	377/18903	2.46E-07	3.51E-06	1.63E-06	CAV1/LEP/CXCL12/IGF1/PPARA/IL6/PRNP/EPO/ERBB2/IL18/CCR7/CCL2/IFNG/MYB/CTLA4/CCL5	16	0.424403
BP	GO:0051208	sequestering of calcium ion	10/167	131/18903	2.54E-07	3.61E-06	1.67E-06	CXCL10/SNCA/BAX/FGF2/PRKD1/TRPC1/HTR2A/CCR7/NOS1/DRD2	10	0.763359
BP	GO:0150076	neuroinflammatory response	8/167	73/18903	2.59E-07	3.66E-06	1.70E-06	SNCA/IGF1/MMP9/IL6/JUN/IL18/IFNG/PTGS2	8	1.09589
BP	GO:0010039	response to iron ion	6/167	31/18903	2.66E-07	3.76E-06	1.74E-06	SNCA/BMP6/CCND1/CYBRD1/TF/DRD2	6	1.93548
BP	GO:1904707	positive regulation of vascular associated smooth muscle cell proliferation	7/167	50/18903	2.69E-07	3.78E-06	1.75E-06	IGF1/FGF2/MMP9/JUN/TERT/EDN1/AGT	7	1.4
BP	GO:0045444	fat cell differentiation	13/167	244/18903	2.70E-07	3.78E-06	1.75E-06	LPL/PPARG/E2F1/LEP/ADRB2/CEBPA/ADIPOQ/MB/IL6/HTR2A/PDGFRA/CCND1/PTGS2	13	0.532787
BP	GO:0006638	neutral lipid metabolic process	10/167	133/18903	2.93E-07	4.09E-06	1.90E-06	CAV1/CAT/LIPE/LPL/APOB/CETP/SNCA/APOA1/PLA2G4A/APOC1	10	0.75188
BP	GO:0071674	mononuclear cell migration	12/167	206/18903	3.05E-07	4.24E-06	1.96E-06	CCL11/CXCL10/CXCL12/RET/CXCR2/IL6/CXCR4/CCR7/CCL13/CCL24/CCL2/CCL5	12	0.582524
BP	GO:0045669	positive regulation of osteoblast differentiation	8/167	75/18903	3.20E-07	4.43E-06	2.05E-06	CEBPA/IGF1/BMPR1B/FGF2/PRKD1/IL6/BMP6/HGF	8	1.06667
BP	GO:0022898	regulation of transmembrane transporter activity	14/167	291/18903	3.21E-07	4.43E-06	2.05E-06	CAV1/ADRB2/ABCC9/SNCA/ABCB1/MMP9/TRPC6/PRNP/EPO/EDN1/NOS1/CCL2/IFNG/DRD2	14	0.4811
BP	GO:0046879	hormone secretion	14/167	291/18903	3.21E-07	4.43E-06	2.05E-06	PPARG/LEP/ADIPOQ/PRKN/UQCC2/SPP1/IL6/BMP6/EDN1/KCNJ11/IFNG/AGT/CCL5/DRD2	14	0.4811
BP	GO:0046425	regulation of receptor signaling pathway via JAK-STAT	9/167	104/18903	3.54E-07	4.86E-06	2.25E-06	CAV1/LEP/KIT/RET/IL6/IFNG/EGF/AGT/CCL5	9	0.865385
BP	GO:0001667	ameboidal-type cell migration	18/167	492/18903	3.81E-07	5.21E-06	2.41E-06	PPARG/KIT/FGF2/RET/PRKD1/MMP9/FLT4/KDR/JUN/HSPB1/MET/APOA1/EDN1/PRKCA/IFNG/EGF/AGT/PTGS2	18	0.365854
BP	GO:0032760	positive regulation of tumor necrosis factor production	9/167	105/18903	3.84E-07	5.24E-06	2.43E-06	LPL/CD36/LEP/TLR4/PIK3R1/IL6/HSPB1/CLEC7A/IFNG	9	0.857143
BP	GO:1904019	epithelial cell apoptotic process	10/167	137/18903	3.87E-07	5.25E-06	2.43E-06	E2F1/CFLAR/BAX/KRT18/PPARA/IL6/KDR/TERT/ESR1/CCL2	10	0.729927
BP	GO:0006919	activation of cysteine-type endopeptidase activity involved in apoptotic process	8/167	77/18903	3.93E-07	5.31E-06	2.46E-06	PPARG/SNCA/CFLAR/BAX/BAK1/F3/NLRP1/XDH	8	1.03896
BP	GO:0030217	T cell differentiation	14/167	296/18903	3.95E-07	5.31E-06	2.46E-06	LEP/EGR1/FANCD2/KIT/FANCA/CYP26B1/PIK3R1/IL6/ERBB2/IL18/CCR7/IFNG/MYB/CTLA4	14	0.472973
BP	GO:0010522	regulation of calcium ion transport into cytosol	5/167	18/18903	3.96E-07	5.31E-06	2.46E-06	CAV1/BAX/BAK1/EPO/NOS1	5	2.77778
BP	GO:0051770	positive regulation of nitric-oxide synthase biosynthetic process	5/167	18/18903	3.96E-07	5.31E-06	2.46E-06	TLR4/KDR/STAT1/CCL2/IFNG	5	2.77778
BP	GO:0010874	regulation of cholesterol efflux	7/167	53/18903	4.06E-07	5.42E-06	2.51E-06	CAV1/PPARG/ADIPOQ/CETP/ABCA1/APOA1/EGF	7	1.32075
BP	GO:0097305	response to alcohol	13/167	253/18903	4.09E-07	5.45E-06	2.53E-06	CDK1/CAT/RAD51/LEP/PARP1/ADIPOQ/BAK1/FOS/PPARA/BRCA1/CCR7/CCND1/DRD2	13	0.513834
BP	GO:0030879	mammary gland development	10/167	138/18903	4.14E-07	5.50E-06	2.55E-06	CAV1/CCL11/NR3C1/BAX/FGF2/BRCA2/CCND1/ESR1/EGF/XDH	10	0.724638
BP	GO:0009914	hormone transport	14/167	300/18903	4.64E-07	6.15E-06	2.85E-06	PPARG/LEP/ADIPOQ/PRKN/UQCC2/SPP1/IL6/BMP6/EDN1/KCNJ11/IFNG/AGT/CCL5/DRD2	14	0.466667
BP	GO:0033138	positive regulation of peptidyl-serine phosphorylation	9/167	108/18903	4.89E-07	6.46E-06	2.99E-06	CAV1/SNCA/RET/PRKD1/IL6/EGFR/NOS1/IFNG/PTGS2	9	0.833333
BP	GO:1904645	response to amyloid-beta	7/167	55/18903	5.26E-07	6.93E-06	3.21E-06	CD36/ADRB2/PARP1/IGF1/TLR4/MMP9/PRNP	7	1.27273
BP	GO:1903557	positive regulation of tumor necrosis factor superfamily cytokine production	9/167	109/18903	5.29E-07	6.94E-06	3.22E-06	LPL/CD36/LEP/TLR4/PIK3R1/IL6/HSPB1/CLEC7A/IFNG	9	0.825688
BP	GO:0048245	eosinophil chemotaxis	5/167	19/18903	5.33E-07	6.97E-06	3.23E-06	CCL11/CCL13/CCL24/CCL2/CCL5	5	2.63158
BP	GO:0043523	regulation of neuron apoptotic process	12/167	218/18903	5.59E-07	7.26E-06	3.37E-06	PARP1/NR3C1/SNCA/PRKN/BAX/PRNP/KDR/JUN/TERT/CCND1/CCL2/PRKCG	12	0.550459
BP	GO:0072330	monocarboxylic acid biosynthetic process	12/167	218/18903	5.59E-07	7.26E-06	3.37E-06	LPL/PTGIS/CYP3A4/BRCA1/CYP46A1/APOA1/EDN1/PLA2G4A/APOC1/CYP39A1/PTGS2/LDHC	12	0.550459
BP	GO:2001056	positive regulation of cysteine-type endopeptidase activity	10/167	143/18903	5.75E-07	7.46E-06	3.45E-06	PPARG/SNCA/CFLAR/BAX/BAK1/CTSD/F3/NLRP1/CLEC7A/XDH	10	0.699301
BP	GO:0071715	icosanoid transport	7/167	56/18903	5.97E-07	7.71E-06	3.57E-06	LEP/ABCC6/EDN1/PLA2G4A/PTGS2/DRD2/PLA2G2A	7	1.25
BP	GO:0071347	cellular response to interleukin-1	9/167	111/18903	6.18E-07	7.95E-06	3.69E-06	CCL11/EGR1/PTGIS/IL6/CCL13/EDN1/CCL24/CCL2/CCL5	9	0.810811
BP	GO:0110148	biomineralization	11/167	181/18903	6.33E-07	8.13E-06	3.77E-06	CLEC3B/LEP/ADRB2/IGF1/BMPR1B/PPARA/SPP1/BMP6/CYP27B1/ABCC6/PTGS2	11	0.607735
BP	GO:0001822	kidney development	14/167	309/18903	6.62E-07	8.47E-06	3.92E-06	CAT/ADIPOQ/EGR1/CFLAR/BAX/FGF2/CYP26B1/RET/CXCR2/MMP9/BMP6/PDGFRA/STAT1/AGT	14	0.453074
BP	GO:0032768	regulation of monooxygenase activity	7/167	57/18903	6.75E-07	8.59E-06	3.98E-06	CAV1/LEP/SNCA/TERT/CYP27B1/EGFR/IFNG	7	1.22807
BP	GO:0043388	positive regulation of DNA binding	7/167	57/18903	6.75E-07	8.59E-06	3.98E-06	PPARG/PARP1/PRKN/IGF1/MMP9/IFNG/EGF	7	1.22807
BP	GO:0030522	intracellular receptor signaling pathway	13/167	266/18903	7.22E-07	9.15E-06	4.24E-06	PPARG/LEP/PARP1/NR3C1/ESR2/NR3C2/TLR4/PTGIS/CYP26B1/PPARA/BRCA1/CYP27B1/ESR1	13	0.488722
BP	GO:0032640	tumor necrosis factor production	11/167	184/18903	7.45E-07	9.39E-06	4.35E-06	LPL/CD36/LEP/ADIPOQ/IGF1/TLR4/PIK3R1/IL6/HSPB1/CLEC7A/IFNG	11	0.597826
BP	GO:0032680	regulation of tumor necrosis factor production	11/167	184/18903	7.45E-07	9.39E-06	4.35E-06	LPL/CD36/LEP/ADIPOQ/IGF1/TLR4/PIK3R1/IL6/HSPB1/CLEC7A/IFNG	11	0.597826
BP	GO:0001655	urogenital system development	15/167	360/18903	7.51E-07	9.44E-06	4.37E-06	CAT/ADIPOQ/EGR1/CFLAR/BAX/FGF2/CYP26B1/RET/CXCR2/MMP9/BMP6/PDGFRA/STAT1/ESR1/AGT	15	0.416667
BP	GO:0019369	arachidonic acid metabolic process	7/167	58/18903	7.62E-07	9.55E-06	4.43E-06	CYP2U1/PTGIS/PLA2G4A/PTGS2/CYP2A7/CYP2A6/CYP4Z1	7	1.2069
BP	GO:0000075	cell cycle checkpoint signaling	11/167	186/18903	8.29E-07	1.03E-05	4.79E-06	CDK1/CCNB1/CDC20/BIRC5/RAD51/E2F1/FANCD2/MUC1/BRCA2/BRCA1/CCND1	11	0.591398
BP	GO:0009266	response to temperature stimulus	11/167	186/18903	8.29E-07	1.03E-05	4.79E-06	LPL/ADRB2/CXCL10/CXCL12/IGF1/FOS/HTR2A/HSPB1/CXCR4/NOS1/PTGS2	11	0.591398
BP	GO:0033559	unsaturated fatty acid metabolic process	9/167	115/18903	8.34E-07	1.04E-05	4.80E-06	CYP2U1/PTGIS/EDN1/PLA2G4A/PTGS2/CYP2A7/CYP2A6/CYP4F8/CYP4Z1	9	0.782609
BP	GO:0042306	regulation of protein import into nucleus	7/167	59/18903	8.59E-07	1.06E-05	4.93E-06	CDK1/CD36/LEP/PRKD1/PIK3R1/IFNG/PTGS2	7	1.18644
BP	GO:1903169	regulation of calcium ion transmembrane transport	11/167	188/18903	9.22E-07	1.14E-05	5.27E-06	CAV1/CXCL10/SNCA/BAX/BAK1/PRKD1/TRPC1/PRNP/EPO/NOS1/DRD2	11	0.585106
BP	GO:0072001	renal system development	14/167	318/18903	9.31E-07	1.15E-05	5.31E-06	CAT/ADIPOQ/EGR1/CFLAR/BAX/FGF2/CYP26B1/RET/CXCR2/MMP9/BMP6/PDGFRA/STAT1/AGT	14	0.440252
BP	GO:0071706	tumor necrosis factor superfamily cytokine production	11/167	189/18903	9.71E-07	1.19E-05	5.51E-06	LPL/CD36/LEP/ADIPOQ/IGF1/TLR4/PIK3R1/IL6/HSPB1/CLEC7A/IFNG	11	0.582011
BP	GO:1903555	regulation of tumor necrosis factor superfamily cytokine production	11/167	189/18903	9.71E-07	1.19E-05	5.51E-06	LPL/CD36/LEP/ADIPOQ/IGF1/TLR4/PIK3R1/IL6/HSPB1/CLEC7A/IFNG	11	0.582011
BP	GO:0010594	regulation of endothelial cell migration	12/167	230/18903	9.86E-07	1.20E-05	5.58E-06	PPARG/FGF2/PRKD1/FLT4/KDR/HSPB1/MET/EDN1/PRKCA/EGF/AGT/PTGS2	12	0.521739
BP	GO:0030098	lymphocyte differentiation	16/167	419/18903	1.00E-06	1.22E-05	5.65E-06	LEP/EGR1/FANCD2/KIT/FANCA/BAX/BAK1/CYP26B1/PIK3R1/IL6/ERBB2/IL18/CCR7/IFNG/MYB/CTLA4	16	0.381862
BP	GO:1900182	positive regulation of protein localization to nucleus	8/167	87/18903	1.01E-06	1.23E-05	5.70E-06	CDK1/LEP/PARP1/PRKD1/PIK3R1/TERT/IFNG/PTGS2	8	0.91954
BP	GO:0032373	positive regulation of sterol transport	6/167	39/18903	1.11E-06	1.34E-05	6.22E-06	CAV1/PPARG/ADIPOQ/CETP/ABCA1/APOA1	6	1.53846
BP	GO:0032376	positive regulation of cholesterol transport	6/167	39/18903	1.11E-06	1.34E-05	6.22E-06	CAV1/PPARG/ADIPOQ/CETP/ABCA1/APOA1	6	1.53846
BP	GO:0031099	regeneration	11/167	192/18903	1.13E-06	1.36E-05	6.32E-06	CDK1/PCNA/CXCL12/CFLAR/IGF1/BAK1/SPP1/IL6/JUN/CCND1/HGF	11	0.572917
BP	GO:0015849	organic acid transport	14/167	324/18903	1.16E-06	1.39E-05	6.46E-06	PPARG/CD36/LEP/SNCA/ABCB1/PPARA/SLC2A1/ABCG2/ABCC5/EDN1/PLA2G4A/AGT/DRD2/PLA2G2A	14	0.432099
BP	GO:0010888	negative regulation of lipid storage	5/167	22/18903	1.18E-06	1.41E-05	6.54E-06	PPARG/LEP/PPARA/ABCA1/IL6	5	2.27273
BP	GO:1903532	positive regulation of secretion by cell	13/167	278/18903	1.18E-06	1.41E-05	6.54E-06	PPARG/LEP/SNCA/CXCL12/IGF1/TLR4/SPP1/BMP6/EDN1/PLA2G4A/IFNG/AGT/DRD2	13	0.467626
BP	GO:0034644	cellular response to UV	8/167	89/18903	1.21E-06	1.43E-05	6.65E-06	MMP1/PARP1/PCNA/BAX/BAK1/PIK3R1/MMP9/PTGS2	8	0.898876
BP	GO:0051051	negative regulation of transport	17/167	479/18903	1.24E-06	1.47E-05	6.81E-06	CAV1/CD36/LEP/ADIPOQ/SNCA/PRKN/PRKD1/MMP9/HTR2A/EPO/EDN1/NOS1/APOC1/KCNJ11/EGF/PTGS2/DRD2	17	0.354906
BP	GO:0010952	positive regulation of peptidase activity	11/167	194/18903	1.26E-06	1.48E-05	6.88E-06	CAV1/PPARG/SNCA/CFLAR/BAX/BAK1/CTSD/F3/NLRP1/CLEC7A/XDH	11	0.56701
BP	GO:0051101	regulation of DNA binding	9/167	121/18903	1.28E-06	1.51E-05	6.99E-06	PPARG/E2F1/PARP1/PRKN/IGF1/MMP9/JUN/IFNG/EGF	9	0.743802
BP	GO:0042307	positive regulation of protein import into nucleus	6/167	40/18903	1.30E-06	1.53E-05	7.08E-06	CDK1/LEP/PRKD1/PIK3R1/IFNG/PTGS2	6	1.5
BP	GO:0032412	regulation of ion transmembrane transporter activity	13/167	281/18903	1.33E-06	1.56E-05	7.23E-06	CAV1/ADRB2/ABCC9/ABCB1/MMP9/TRPC6/PRNP/EPO/EDN1/NOS1/CCL2/IFNG/DRD2	13	0.462633
BP	GO:0043542	endothelial cell migration	13/167	281/18903	1.33E-06	1.56E-05	7.23E-06	PPARG/FGF2/PRKD1/FLT4/KDR/HSPB1/MET/APOA1/EDN1/PRKCA/EGF/AGT/PTGS2	13	0.462633
BP	GO:0002274	myeloid leukocyte activation	12/167	237/18903	1.35E-06	1.57E-05	7.26E-06	CEBPA/SNCA/KIT/TLR4/CXCR2/IL6/JUN/IL18/PLA2G4A/IFNG/CCL5/PLA2G2A	12	0.506329
BP	GO:0031663	lipopolysaccharide-mediated signaling pathway	7/167	63/18903	1.35E-06	1.57E-05	7.26E-06	CD36/TLR4/BMP6/IL18/PRKCA/CCL2/CCL5	7	1.11111
BP	GO:0070542	response to fatty acid	7/167	63/18903	1.35E-06	1.57E-05	7.26E-06	CAT/LPL/E2F1/CD36/ADIPOQ/EDN1/PTGS2	7	1.11111
BP	GO:0031331	positive regulation of cellular catabolic process	16/167	429/18903	1.36E-06	1.58E-05	7.31E-06	CAV1/CDC20/ADRB2/CEBPA/SNCA/PRKN/IGF1/BAX/PRKD1/PPARA/IL6/KDR/HTR2A/APOA1/IFNG/EGF	16	0.37296
BP	GO:0022612	gland morphogenesis	9/167	123/18903	1.47E-06	1.69E-05	7.85E-06	CAV1/CCL11/NR3C1/CFLAR/BAX/IL6/EGFR/HGF/ESR1	9	0.731707
BP	GO:0072677	eosinophil migration	5/167	23/18903	1.50E-06	1.72E-05	7.99E-06	CCL11/CCL13/CCL24/CCL2/CCL5	5	2.17391
BP	GO:0072676	lymphocyte migration	9/167	124/18903	1.57E-06	1.80E-05	8.35E-06	CCL11/CXCL10/CXCL12/RET/CCR7/CCL13/CCL24/CCL2/CCL5	9	0.725806
BP	GO:0031100	animal organ regeneration	7/167	65/18903	1.68E-06	1.91E-05	8.85E-06	CDK1/PCNA/CXCL12/BAK1/IL6/CCND1/HGF	7	1.07692
BP	GO:1905953	negative regulation of lipid localization	7/167	65/18903	1.68E-06	1.91E-05	8.85E-06	PPARG/LEP/PPARA/ABCA1/IL6/APOC1/EGF	7	1.07692
BP	GO:0032735	positive regulation of interleukin-12 production	6/167	42/18903	1.75E-06	1.98E-05	9.20E-06	CD36/LEP/TLR4/CCR7/CLEC7A/IFNG	6	1.42857
BP	GO:0007249	I-kappaB kinase/NF-kappaB signaling	13/167	288/18903	1.75E-06	1.98E-05	9.20E-06	CD36/ADIPOQ/PRKN/CFLAR/TLR4/PRKD1/GAPDH/HSPB1/STAT1/CCR7/CLEC7A/EDN1/ESR1	13	0.451389
BP	GO:0007548	sex differentiation	13/167	288/18903	1.75E-06	1.98E-05	9.20E-06	LEP/KIT/FANCA/BAX/BMPR1B/BAK1/BRCA2/KDR/BMP6/PDGFRA/CCND1/ESR1/AFP	13	0.451389
BP	GO:0006690	icosanoid metabolic process	9/167	126/18903	1.80E-06	2.03E-05	9.39E-06	CYP2U1/PTGIS/EDN1/PLA2G4A/PTGS2/CYP2A7/CYP2A6/CYP4F8/CYP4Z1	9	0.714286
BP	GO:1903035	negative regulation of response to wounding	8/167	94/18903	1.83E-06	2.06E-05	9.55E-06	PROC/PROS1/FGF2/SPP1/PLAU/PDGFRA/THBD/EDN1	8	0.851064
BP	GO:2001026	regulation of endothelial cell chemotaxis	5/167	24/18903	1.88E-06	2.11E-05	9.78E-06	FGF2/PRKD1/KDR/HSPB1/MET	5	2.08333
BP	GO:0030856	regulation of epithelial cell differentiation	10/167	164/18903	2.02E-06	2.25E-05	1.04E-05	CAV1/PROC/FGF2/MMP9/BMP6/STAT1/CYP27B1/CCND1/IFNG/XDH	10	0.609756
BP	GO:0045471	response to ethanol	9/167	128/18903	2.05E-06	2.29E-05	1.06E-05	CDK1/CAT/LEP/ADIPOQ/BAK1/FOS/PPARA/CCND1/DRD2	9	0.703125
BP	GO:1901654	response to ketone	11/167	205/18903	2.15E-06	2.40E-05	1.11E-05	CAV1/PARP1/NR3C1/PCNA/CFLAR/FOS/SPP1/EPO/CCR7/EDN1/CCND1	11	0.536585
BP	GO:0051222	positive regulation of protein transport	13/167	294/18903	2.20E-06	2.45E-05	1.13E-05	CDK1/PPARG/LEP/IGF1/TLR4/PRKD1/PIK3R1/PRNP/BMP6/ERBB2/IFNG/GZMB/PTGS2	13	0.442177
BP	GO:0042886	amide transport	13/167	296/18903	2.38E-06	2.63E-05	1.22E-05	LEP/PRKN/ABCB1/UQCC2/ABCA1/IL6/ABCG2/ABCC5/EDN1/KCNJ11/IFNG/CCL5/DRD2	13	0.439189
BP	GO:0019722	calcium-mediated signaling	11/167	208/18903	2.48E-06	2.74E-05	1.27E-05	CCR8/IGF1/CXCR2/PRNP/KDR/CXCR4/CCR7/CXCR3/CLEC7A/EDN1/CCR3	11	0.528846
BP	GO:0032642	regulation of chemokine production	8/167	98/18903	2.51E-06	2.76E-05	1.28E-05	LPL/ADIPOQ/EGR1/TLR4/IL6/IL18/CLEC7A/IFNG	8	0.816327
BP	GO:0010611	regulation of cardiac muscle hypertrophy	7/167	69/18903	2.52E-06	2.76E-05	1.28E-05	PPARG/PARP1/IGF1/PPARA/EDN1/PRKCA/AGT	7	1.01449
BP	GO:0061180	mammary gland epithelium development	7/167	69/18903	2.52E-06	2.76E-05	1.28E-05	CCL11/NR3C1/BAX/FGF2/BRCA2/CCND1/ESR1	7	1.01449
BP	GO:0002696	positive regulation of leukocyte activation	16/167	450/18903	2.53E-06	2.77E-05	1.28E-05	CAV1/LEP/CEBPA/IGF1/TLR4/IL6/EPO/IL18/VAV3/CCR7/CLEC7A/PLA2G4A/CCL2/IFNG/MYB/CCL5	16	0.355556
BP	GO:0098657	import into cell	12/167	252/18903	2.56E-06	2.79E-05	1.29E-05	CD36/ABCC9/SNCA/PRKN/SLC2A1/PRNP/NOS1/CYBRD1/KCNJ11/IFNG/AGT/DRD2	12	0.47619
BP	GO:0007568	aging	10/167	169/18903	2.64E-06	2.87E-05	1.33E-05	CAT/FGF2/BAK1/FOS/HTR2A/EPO/EDN1/AGT/MPO/PTGS2	10	0.591716
BP	GO:0006639	acylglycerol metabolic process	9/167	132/18903	2.65E-06	2.87E-05	1.33E-05	CAV1/CAT/LIPE/LPL/APOB/CETP/APOA1/PLA2G4A/APOC1	9	0.681818
BP	GO:1904646	cellular response to amyloid-beta	6/167	45/18903	2.66E-06	2.88E-05	1.33E-05	CD36/ADRB2/PARP1/IGF1/TLR4/PRNP	6	1.33333
BP	GO:0003300	cardiac muscle hypertrophy	8/167	99/18903	2.71E-06	2.92E-05	1.35E-05	PPARG/LEP/PARP1/IGF1/PPARA/EDN1/PRKCA/AGT	8	0.808081
BP	GO:0032602	chemokine production	8/167	99/18903	2.71E-06	2.92E-05	1.35E-05	LPL/ADIPOQ/EGR1/TLR4/IL6/IL18/CLEC7A/IFNG	8	0.808081
BP	GO:0006706	steroid catabolic process	5/167	26/18903	2.87E-06	3.08E-05	1.43E-05	SPP1/CYP3A4/CYP46A1/CYP27B1/CYP39A1	5	1.92308
BP	GO:0043122	regulation of I-kappaB kinase/NF-kappaB signaling	12/167	255/18903	2.90E-06	3.10E-05	1.44E-05	CD36/ADIPOQ/PRKN/CFLAR/TLR4/PRKD1/GAPDH/HSPB1/STAT1/CCR7/CLEC7A/ESR1	12	0.470588
BP	GO:0042632	cholesterol homeostasis	8/167	100/18903	2.93E-06	3.13E-05	1.45E-05	CAV1/LPL/APOB/CETP/ABCA1/IL18/APOA1/CYP39A1	8	0.8
BP	GO:0043467	regulation of generation of precursor metabolites and energy	9/167	134/18903	3.00E-06	3.19E-05	1.48E-05	CDK1/CCNB1/COX7A1/SNCA/IGF1/UQCC2/PPARA/HTR2A/IFNG	9	0.671642
BP	GO:0090257	regulation of muscle system process	12/167	256/18903	3.02E-06	3.20E-05	1.48E-05	CAV1/PPARG/ADRB2/PARP1/KIT/IGF1/PPARA/EDN1/NOS1/PRKCA/AGT/PTGS2	12	0.46875
BP	GO:2000379	positive regulation of reactive oxygen species metabolic process	7/167	71/18903	3.06E-06	3.24E-05	1.50E-05	CD36/LEP/SNCA/TLR4/CLEC7A/AGT/XDH	7	0.985915
BP	GO:2001242	regulation of intrinsic apoptotic signaling pathway	10/167	172/18903	3.09E-06	3.27E-05	1.52E-05	CAV1/PARP1/CXCL12/PRKN/BAX/MUC1/MMP9/EPO/HSPB1/PTGS2	10	0.581395
BP	GO:0050708	regulation of protein secretion	12/167	257/18903	3.14E-06	3.31E-05	1.53E-05	PPARG/LEP/PRKN/IGF1/TLR4/UQCC2/IL6/BMP6/KCNJ11/IFNG/CCL5/DRD2	12	0.466926
BP	GO:0015908	fatty acid transport	8/167	101/18903	3.16E-06	3.31E-05	1.53E-05	PPARG/CD36/PPARA/SLC2A1/EDN1/PLA2G4A/DRD2/PLA2G2A	8	0.792079
BP	GO:0055092	sterol homeostasis	8/167	101/18903	3.16E-06	3.31E-05	1.53E-05	CAV1/LPL/APOB/CETP/ABCA1/IL18/APOA1/CYP39A1	8	0.792079
BP	GO:0051047	positive regulation of secretion	13/167	304/18903	3.18E-06	3.32E-05	1.54E-05	PPARG/LEP/SNCA/CXCL12/IGF1/TLR4/SPP1/BMP6/EDN1/PLA2G4A/IFNG/AGT/DRD2	13	0.427632
BP	GO:0035270	endocrine system development	9/167	135/18903	3.19E-06	3.32E-05	1.54E-05	NR3C1/FGF2/BAK1/IL6/BMP6/PDGFRA/APOA1/EDN1/DRD2	9	0.666667
BP	GO:1900180	regulation of protein localization to nucleus	9/167	135/18903	3.19E-06	3.32E-05	1.54E-05	CDK1/CD36/LEP/PARP1/PRKD1/PIK3R1/TERT/IFNG/PTGS2	9	0.666667
BP	GO:0014743	regulation of muscle hypertrophy	7/167	72/18903	3.37E-06	3.49E-05	1.62E-05	PPARG/PARP1/IGF1/PPARA/EDN1/PRKCA/AGT	7	0.972222
BP	GO:0042698	ovulation cycle	7/167	72/18903	3.37E-06	3.49E-05	1.62E-05	LEP/PCNA/EGR1/BMPR1B/PDGFRA/ESR1/AFP	7	0.972222
BP	GO:0008630	intrinsic apoptotic signaling pathway in response to DNA damage	8/167	102/18903	3.40E-06	3.49E-05	1.62E-05	E2F1/CXCL12/BAX/MUC1/BAK1/BRCA2/PIK3R1/BRCA1	8	0.784314
BP	GO:0014897	striated muscle hypertrophy	8/167	102/18903	3.40E-06	3.49E-05	1.62E-05	PPARG/LEP/PARP1/IGF1/PPARA/EDN1/PRKCA/AGT	8	0.784314
BP	GO:0048608	reproductive structure development	13/167	306/18903	3.42E-06	3.49E-05	1.62E-05	LEP/KIT/FANCA/BAX/BMPR1B/BAK1/BRCA2/KDR/BMP6/PDGFRA/CCND1/ESR1/AFP	13	0.424837
BP	GO:0071375	cellular response to peptide hormone stimulus	13/167	306/18903	3.42E-06	3.49E-05	1.62E-05	CAV1/LPL/PPARG/LEP/PARP1/ADIPOQ/CFLAR/FOS/PIK3R1/STAT1/CYP11A1/EDN1/AGT	13	0.424837
BP	GO:0010950	positive regulation of endopeptidase activity	10/167	174/18903	3.43E-06	3.49E-05	1.62E-05	PPARG/SNCA/CFLAR/BAX/BAK1/CTSD/F3/NLRP1/CLEC7A/XDH	10	0.574713
BP	GO:0031214	biomineral tissue development	10/167	174/18903	3.43E-06	3.49E-05	1.62E-05	CLEC3B/LEP/ADRB2/IGF1/BMPR1B/PPARA/SPP1/BMP6/CYP27B1/PTGS2	10	0.574713
BP	GO:0055088	lipid homeostasis	10/167	174/18903	3.43E-06	3.49E-05	1.62E-05	CAV1/LPL/PPARG/APOB/CEBPA/CETP/ABCA1/IL18/APOA1/CYP39A1	10	0.574713
BP	GO:0090199	regulation of release of cytochrome c from mitochondria	6/167	47/18903	3.46E-06	3.51E-05	1.63E-05	PRKN/IGF1/BAX/BAK1/MMP9/HGF	6	1.2766
BP	GO:0010875	positive regulation of cholesterol efflux	5/167	27/18903	3.50E-06	3.54E-05	1.64E-05	CAV1/PPARG/ADIPOQ/ABCA1/APOA1	5	1.85185
BP	GO:0010720	positive regulation of cell development	13/167	307/18903	3.55E-06	3.58E-05	1.66E-05	E2F1/PROC/ADIPOQ/CXCL12/KIT/FGF2/RET/IL6/CXCR4/APOA1/CLEC7A/IFNG/DRD2	13	0.423453
BP	GO:0071453	cellular response to oxygen levels	10/167	175/18903	3.61E-06	3.64E-05	1.69E-05	CAV1/PPARG/E2F1/EGR1/CFLAR/FOS/PTGIS/TERT/EDN1/PTGS2	10	0.571429
BP	GO:0009615	response to virus	15/167	409/18903	3.63E-06	3.65E-05	1.69E-05	CCL11/APOB/ABCC9/CXCL10/CXCL12/BAX/IL6/HSPB1/STAT1/MX1/NLRP1/IFI27/CXCR4/IFNG/CCL5	15	0.366748
BP	GO:0071216	cellular response to biotic stimulus	12/167	261/18903	3.68E-06	3.69E-05	1.71E-05	CD36/CXCL10/CXCL2/TLR4/ABCA1/IL6/BMP6/IL18/CLEC7A/PRKCA/CCL2/CCL5	12	0.45977
BP	GO:0071260	cellular response to mechanical stimulus	7/167	73/18903	3.70E-06	3.70E-05	1.71E-05	FGF2/TLR4/BAK1/SLC2A1/BMP6/AGT/PTGS2	7	0.958904
BP	GO:0043254	regulation of protein-containing complex assembly	15/167	410/18903	3.74E-06	3.74E-05	1.73E-05	MMP1/CCL11/CD36/PARP1/SNCA/BAX/TLR4/BAK1/ABCA1/MET/CCR7/CLEC7A/CCL24/ESR1/IFNG	15	0.365854
BP	GO:0022900	electron transport chain	10/167	176/18903	3.80E-06	3.79E-05	1.75E-05	CDK1/CCNB1/ALDH2/COX6C/COX7A1/SNCA/COA6/CYB561/UQCC3/SCO2	10	0.568182
BP	GO:1901215	negative regulation of neuron death	11/167	218/18903	3.90E-06	3.86E-05	1.79E-05	SNCA/PRKN/BAX/PPARA/KDR/JUN/TERT/EPO/CCND1/CCL2/PRKCG	11	0.504587
BP	GO:0032309	icosanoid secretion	6/167	48/18903	3.92E-06	3.86E-05	1.79E-05	LEP/EDN1/PLA2G4A/PTGS2/DRD2/PLA2G2A	6	1.25
BP	GO:0045776	negative regulation of blood pressure	6/167	48/18903	3.92E-06	3.86E-05	1.79E-05	ADRB2/ABCC9/ADIPOQ/PPARA/NOS1/DRD2	6	1.25
BP	GO:0006641	triglyceride metabolic process	8/167	104/18903	3.93E-06	3.86E-05	1.79E-05	CAV1/CAT/LIPE/LPL/APOB/CETP/APOA1/APOC1	8	0.769231
BP	GO:0014896	muscle hypertrophy	8/167	104/18903	3.93E-06	3.86E-05	1.79E-05	PPARG/LEP/PARP1/IGF1/PPARA/EDN1/PRKCA/AGT	8	0.769231
BP	GO:0061458	reproductive system development	13/167	310/18903	3.94E-06	3.86E-05	1.79E-05	LEP/KIT/FANCA/BAX/BMPR1B/BAK1/BRCA2/KDR/BMP6/PDGFRA/CCND1/ESR1/AFP	13	0.419355
BP	GO:1904951	positive regulation of establishment of protein localization	13/167	310/18903	3.94E-06	3.86E-05	1.79E-05	CDK1/PPARG/LEP/IGF1/TLR4/PRKD1/PIK3R1/PRNP/BMP6/ERBB2/IFNG/GZMB/PTGS2	13	0.419355
BP	GO:0051099	positive regulation of binding	10/167	177/18903	4.00E-06	3.91E-05	1.81E-05	CAV1/PPARG/PARP1/PRKN/IGF1/MMP9/TERT/MET/IFNG/EGF	10	0.564972
BP	GO:0050867	positive regulation of cell activation	16/167	467/18903	4.07E-06	3.96E-05	1.84E-05	CAV1/LEP/CEBPA/IGF1/TLR4/IL6/EPO/IL18/VAV3/CCR7/CLEC7A/PLA2G4A/CCL2/IFNG/MYB/CCL5	16	0.342612
BP	GO:1903706	regulation of hemopoiesis	15/167	413/18903	4.09E-06	3.98E-05	1.84E-05	CEBPA/ADIPOQ/FANCD2/FANCA/TLR4/FOS/CYP26B1/PIK3R1/STAT1/ERBB2/IL18/PRKCA/IFNG/MYB/CTLA4	15	0.363196
BP	GO:0032104	regulation of response to extracellular stimulus	5/167	28/18903	4.23E-06	4.09E-05	1.90E-05	LEP/BAX/PPARA/CYP27B1/PRKCG	5	1.78571
BP	GO:0032107	regulation of response to nutrient levels	5/167	28/18903	4.23E-06	4.09E-05	1.90E-05	LEP/BAX/PPARA/CYP27B1/PRKCG	5	1.78571
BP	GO:0060759	regulation of response to cytokine stimulus	10/167	179/18903	4.42E-06	4.27E-05	1.98E-05	CAV1/PPARG/ADIPOQ/PRKN/TLR4/IL6/CXCR4/APOA1/EDN1/CCL5	10	0.558659
BP	GO:0050810	regulation of steroid biosynthetic process	7/167	75/18903	4.44E-06	4.28E-05	1.98E-05	APOB/LEP/NR3C1/EGR1/BMP6/CYP27B1/IFNG	7	0.933333
BP	GO:0006909	phagocytosis	13/167	314/18903	4.53E-06	4.36E-05	2.02E-05	CD36/LEP/ADIPOQ/VAV2/TLR4/ABCA1/MET/VAV3/APOA1/CLEC7A/CCL2/IFNG/PRKCG	13	0.414013
BP	GO:0045667	regulation of osteoblast differentiation	9/167	141/18903	4.56E-06	4.38E-05	2.03E-05	PPARG/CEBPA/IGF1/BMPR1B/FGF2/PRKD1/IL6/BMP6/HGF	9	0.638298
BP	GO:0044242	cellular lipid catabolic process	11/167	222/18903	4.65E-06	4.44E-05	2.06E-05	LIPE/LPL/APOB/LEP/ADIPOQ/CYP26B1/PPARA/APOA1/CEL/PLA2G4A/APOC1	11	0.495495
BP	GO:0071222	cellular response to lipopolysaccharide	11/167	222/18903	4.65E-06	4.44E-05	2.06E-05	CD36/CXCL10/CXCL2/TLR4/ABCA1/IL6/BMP6/IL18/PRKCA/CCL2/CCL5	11	0.495495
BP	GO:0030195	negative regulation of blood coagulation	6/167	50/18903	5.01E-06	4.76E-05	2.20E-05	PROC/PROS1/PLAU/PDGFRA/THBD/EDN1	6	1.2
BP	GO:0038084	vascular endothelial growth factor signaling pathway	6/167	50/18903	5.01E-06	4.76E-05	2.20E-05	PRKD1/FLT4/KDR/HSPB1/PDGFRA/XDH	6	1.2
BP	GO:0070663	regulation of leukocyte proliferation	12/167	269/18903	5.01E-06	4.76E-05	2.20E-05	LEP/KIT/IGF1/TLR4/IL6/PRNP/EPO/ERBB2/IL18/VAV3/CTLA4/CCL5	12	0.446097
BP	GO:1902105	regulation of leukocyte differentiation	13/167	317/18903	5.03E-06	4.76E-05	2.20E-05	ADIPOQ/FANCD2/FANCA/TLR4/FOS/CYP26B1/PIK3R1/ERBB2/IL18/PRKCA/IFNG/MYB/CTLA4	13	0.410095
BP	GO:0030431	sleep	5/167	29/18903	5.07E-06	4.78E-05	2.21E-05	PARP1/FOS/HTR2A/IL18/DRD2	5	1.72414
BP	GO:0060402	calcium ion transport into cytosol	5/167	29/18903	5.07E-06	4.78E-05	2.21E-05	CAV1/BAX/BAK1/EPO/NOS1	5	1.72414
BP	GO:0070141	response to UV-A	4/167	14/18903	5.49E-06	5.15E-05	2.39E-05	MMP1/MMP9/EGFR/CCND1	4	2.85714
BP	GO:0046777	protein autophosphorylation	11/167	226/18903	5.51E-06	5.15E-05	2.39E-05	CAV1/ADIPOQ/KIT/PRKD1/FLT4/KDR/JUN/PDGFRA/ERBB2/EGFR/PRKCG	11	0.486726
BP	GO:0051651	maintenance of location in cell	11/167	226/18903	5.51E-06	5.15E-05	2.39E-05	CAV1/CXCL10/SNCA/BAX/FGF2/PRKD1/TRPC1/HTR2A/CCR7/NOS1/DRD2	11	0.486726
BP	GO:0046822	regulation of nucleocytoplasmic transport	8/167	109/18903	5.59E-06	5.21E-05	2.41E-05	CDK1/CD36/LEP/PRKD1/PIK3R1/IFI27/IFNG/PTGS2	8	0.733945
BP	GO:1901988	negative regulation of cell cycle phase transition	12/167	272/18903	5.61E-06	5.21E-05	2.41E-05	CDK1/CCNB1/CDC20/BIRC5/RAD51/E2F1/FANCD2/MUC1/BRCA2/BRCA1/CCND1/CCL2	12	0.441176
BP	GO:0030225	macrophage differentiation	6/167	51/18903	5.63E-06	5.21E-05	2.41E-05	PARP1/CEBPA/ADIPOQ/MMP9/PRKCA/IFNG	6	1.17647
BP	GO:0050873	brown fat cell differentiation	6/167	51/18903	5.63E-06	5.21E-05	2.41E-05	LEP/ADRB2/CEBPA/ADIPOQ/MB/PTGS2	6	1.17647
BP	GO:1900047	negative regulation of hemostasis	6/167	51/18903	5.63E-06	5.21E-05	2.41E-05	PROC/PROS1/PLAU/PDGFRA/THBD/EDN1	6	1.17647
BP	GO:0061045	negative regulation of wound healing	7/167	78/18903	5.78E-06	5.33E-05	2.47E-05	PROC/PROS1/FGF2/PLAU/PDGFRA/THBD/EDN1	7	0.897436
BP	GO:1904035	regulation of epithelial cell apoptotic process	8/167	110/18903	5.98E-06	5.51E-05	2.55E-05	CFLAR/BAX/PPARA/IL6/KDR/TERT/ESR1/CCL2	8	0.727273
BP	GO:0006109	regulation of carbohydrate metabolic process	10/167	186/18903	6.21E-06	5.71E-05	2.65E-05	LEP/NR3C1/ADIPOQ/SNCA/PRKN/IGF1/PPARA/HTR2A/IFNG/EGF	10	0.537634
BP	GO:0010543	regulation of platelet activation	6/167	52/18903	6.32E-06	5.80E-05	2.69E-05	TLR4/IL6/PDGFRA/THBD/PLA2G4A/PRKCA	6	1.15385
BP	GO:0001676	long-chain fatty acid metabolic process	8/167	111/18903	6.40E-06	5.83E-05	2.70E-05	CYP2U1/PTGIS/CYP3A4/PLA2G4A/PTGS2/CYP2A7/CYP2A6/CYP4Z1	8	0.720721
BP	GO:0035296	regulation of tube diameter	9/167	147/18903	6.41E-06	5.83E-05	2.70E-05	CAV1/HBB/LEP/ADRB2/HTR2A/EDN1/NOS1/AGT/PTGS2	9	0.612245
BP	GO:0045598	regulation of fat cell differentiation	9/167	147/18903	6.41E-06	5.83E-05	2.70E-05	LPL/PPARG/E2F1/LEP/CEBPA/ADIPOQ/IL6/HTR2A/PTGS2	9	0.612245
BP	GO:0097746	blood vessel diameter maintenance	9/167	147/18903	6.41E-06	5.83E-05	2.70E-05	CAV1/HBB/LEP/ADRB2/HTR2A/EDN1/NOS1/AGT/PTGS2	9	0.612245
BP	GO:0002687	positive regulation of leukocyte migration	9/167	148/18903	6.78E-06	6.13E-05	2.84E-05	CXCL10/CXCL12/PIK3R1/CXCR2/IL6/CCR7/EDN1/CCL24/CCL5	9	0.608108
BP	GO:0035150	regulation of tube size	9/167	148/18903	6.78E-06	6.13E-05	2.84E-05	CAV1/HBB/LEP/ADRB2/HTR2A/EDN1/NOS1/AGT/PTGS2	9	0.608108
BP	GO:0002685	regulation of leukocyte migration	11/167	231/18903	6.78E-06	6.13E-05	2.84E-05	CXCL10/CXCL12/PIK3R1/CXCR2/IL6/CCR7/CXCR3/EDN1/CCL24/CCL2/CCL5	11	0.47619
BP	GO:0035767	endothelial cell chemotaxis	5/167	31/18903	7.15E-06	6.44E-05	2.99E-05	FGF2/PRKD1/KDR/HSPB1/MET	5	1.6129
BP	GO:0071496	cellular response to external stimulus	13/167	328/18903	7.26E-06	6.53E-05	3.03E-05	LPL/LEP/FGF2/TLR4/BAK1/FOS/PRKD1/PPARA/SLC2A1/BMP6/CYP27B1/AGT/PTGS2	13	0.396341
BP	GO:0006939	smooth muscle contraction	8/167	113/18903	7.31E-06	6.56E-05	3.04E-05	CAV1/ADRB2/KIT/HTR2A/EDN1/AGT/PTGS2/DRD2	8	0.707965
BP	GO:0008406	gonad development	11/167	233/18903	7.36E-06	6.59E-05	3.06E-05	LEP/KIT/FANCA/BAX/BMPR1B/BRCA2/KDR/PDGFRA/CCND1/ESR1/AFP	11	0.472103
BP	GO:0010821	regulation of mitochondrion organization	9/167	150/18903	7.56E-06	6.76E-05	3.13E-05	PPARG/PRKN/IGF1/BAX/BAK1/MMP9/KDR/HGF/GZMB	9	0.6
BP	GO:0071219	cellular response to molecule of bacterial origin	11/167	234/18903	7.67E-06	6.84E-05	3.17E-05	CD36/CXCL10/CXCL2/TLR4/ABCA1/IL6/BMP6/IL18/PRKCA/CCL2/CCL5	11	0.470085
BP	GO:0030857	negative regulation of epithelial cell differentiation	6/167	54/18903	7.90E-06	7.02E-05	3.25E-05	CAV1/MMP9/STAT1/CCND1/IFNG/XDH	6	1.11111
BP	GO:0050819	negative regulation of coagulation	6/167	54/18903	7.90E-06	7.02E-05	3.25E-05	PROC/PROS1/PLAU/PDGFRA/THBD/EDN1	6	1.11111
BP	GO:0071456	cellular response to hypoxia	9/167	151/18903	7.98E-06	7.07E-05	3.28E-05	PPARG/E2F1/EGR1/CFLAR/FOS/PTGIS/TERT/EDN1/PTGS2	9	0.596026
BP	GO:0060395	SMAD protein signal transduction	7/167	82/18903	8.07E-06	7.14E-05	3.31E-05	PPARG/PARP1/FOS/JUN/BMP6/TF/AFP	7	0.853659
BP	GO:0015980	energy derivation by oxidation of organic compounds	13/167	333/18903	8.54E-06	7.52E-05	3.49E-05	CDK1/CAT/CCNB1/LEP/COX6C/COX7A1/SNCA/IGF1/COA6/UQCC2/UQCC3/SCO2/IFNG	13	0.39039
BP	GO:0060249	anatomical structure homeostasis	13/167	333/18903	8.54E-06	7.52E-05	3.49E-05	CAV1/ADRB2/PRKN/BAX/TLR4/SPP1/SLC2A1/IL6/KDR/HSPB1/TF/PRKCA/PTGS2	13	0.39039
BP	GO:0045137	development of primary sexual characteristics	11/167	238/18903	9.00E-06	7.91E-05	3.66E-05	LEP/KIT/FANCA/BAX/BMPR1B/BRCA2/KDR/PDGFRA/CCND1/ESR1/AFP	11	0.462185
BP	GO:0060562	epithelial tube morphogenesis	13/167	335/18903	9.11E-06	7.98E-05	3.70E-05	CCL11/NR3C1/CXCL10/FGF2/RET/CXCR2/KDR/MET/CXCR4/EDN1/ESR1/EGF/AGT	13	0.38806
BP	GO:0043524	negative regulation of neuron apoptotic process	9/167	154/18903	9.36E-06	8.16E-05	3.78E-05	SNCA/PRKN/BAX/KDR/JUN/TERT/CCND1/CCL2/PRKCG	9	0.584416
BP	GO:0051092	positive regulation of NF-kappaB transcription factor activity	9/167	154/18903	9.36E-06	8.16E-05	3.78E-05	CAV1/CAT/CD36/CFLAR/TLR4/PRKD1/IL18/CLEC7A/AGT	9	0.584416
BP	GO:0050670	regulation of lymphocyte proliferation	11/167	239/18903	9.36E-06	8.16E-05	3.78E-05	LEP/IGF1/TLR4/IL6/PRNP/EPO/ERBB2/IL18/VAV3/CTLA4/CCL5	11	0.460251
BP	GO:0032386	regulation of intracellular transport	13/167	336/18903	9.40E-06	8.17E-05	3.79E-05	CDK1/CD36/LEP/ADIPOQ/PRKN/PRKD1/PIK3R1/PRNP/ERBB2/IFI27/IFNG/GZMB/PTGS2	13	0.386905
BP	GO:0043406	positive regulation of MAP kinase activity	8/167	117/18903	9.45E-06	8.20E-05	3.80E-05	KIT/FGF2/TLR4/HTR2A/ERBB2/EGFR/EDN1/EGF	8	0.683761
BP	GO:0015844	monoamine transport	7/167	84/18903	9.47E-06	8.20E-05	3.80E-05	SNCA/CXCL12/PRKN/HTR2A/NOS1/AGT/DRD2	7	0.833333
BP	GO:0045333	cellular respiration	11/167	240/18903	9.74E-06	8.41E-05	3.90E-05	CDK1/CAT/CCNB1/COX6C/COX7A1/SNCA/COA6/UQCC2/UQCC3/SCO2/IFNG	11	0.458333
BP	GO:0001836	release of cytochrome c from mitochondria	6/167	56/18903	9.79E-06	8.44E-05	3.91E-05	PRKN/IGF1/BAX/BAK1/MMP9/HGF	6	1.07143
BP	GO:2001236	regulation of extrinsic apoptotic signaling pathway	9/167	155/18903	9.86E-06	8.48E-05	3.93E-05	CAV1/CFLAR/IGF1/BMPR1B/RET/TERT/BRCA1/HGF/AGT	9	0.580645
BP	GO:2001257	regulation of cation channel activity	10/167	197/18903	1.03E-05	8.85E-05	4.10E-05	CAV1/ADRB2/ABCC9/MMP9/EPO/EDN1/NOS1/CCL2/IFNG/DRD2	10	0.507614
BP	GO:0015718	monocarboxylic acid transport	8/167	119/18903	1.07E-05	9.18E-05	4.25E-05	CD36/LEP/ABCG2/EDN1/PLA2G4A/PTGS2/DRD2/PLA2G2A	8	0.672269
BP	GO:0046942	carboxylic acid transport	12/167	290/18903	1.07E-05	9.18E-05	4.25E-05	CD36/LEP/SNCA/ABCG2/ABCC5/ABCC6/EDN1/PLA2G4A/AGT/PTGS2/DRD2/PLA2G2A	12	0.413793
BP	GO:0050804	modulation of chemical synaptic transmission	15/167	448/18903	1.08E-05	9.24E-05	4.28E-05	CDC20/ADRB2/ADIPOQ/SNCA/KIT/PRKN/PRNP/HTR2A/CYP46A1/EDN1/CCL2/AGT/PTGS2/DRD2/PRKCG	15	0.334821
BP	GO:0050433	regulation of catecholamine secretion	6/167	57/18903	1.09E-05	9.25E-05	4.29E-05	SNCA/CXCL12/PRKN/HTR2A/AGT/DRD2	6	1.05263
BP	GO:0090316	positive regulation of intracellular protein transport	9/167	157/18903	1.09E-05	9.28E-05	4.30E-05	CDK1/LEP/PRKD1/PIK3R1/PRNP/ERBB2/IFNG/GZMB/PTGS2	9	0.573248
BP	GO:0032944	regulation of mononuclear cell proliferation	11/167	243/18903	1.09E-05	9.28E-05	4.30E-05	LEP/IGF1/TLR4/IL6/PRNP/EPO/ERBB2/IL18/VAV3/CTLA4/CCL5	11	0.452675
BP	GO:0099177	regulation of trans-synaptic signaling	15/167	449/18903	1.11E-05	9.41E-05	4.36E-05	CDC20/ADRB2/ADIPOQ/SNCA/KIT/PRKN/PRNP/HTR2A/CYP46A1/EDN1/CCL2/AGT/PTGS2/DRD2/PRKCG	15	0.334076
BP	GO:0032388	positive regulation of intracellular transport	10/167	199/18903	1.13E-05	9.51E-05	4.41E-05	CDK1/LEP/PRKN/PRKD1/PIK3R1/PRNP/ERBB2/IFNG/GZMB/PTGS2	10	0.502513
BP	GO:0055094	response to lipoprotein particle	5/167	34/18903	1.15E-05	9.66E-05	4.48E-05	LPL/PPARG/CD36/TLR4/ABCA1	5	1.47059
BP	GO:0010660	regulation of muscle cell apoptotic process	7/167	87/18903	1.20E-05	0.000100372	4.65E-05	PPARG/CFLAR/IGF1/CXCR2/EDN1/IFNG/AGT	7	0.804598
BP	GO:0014910	regulation of smooth muscle cell migration	7/167	87/18903	1.20E-05	0.000100372	4.65E-05	ADIPOQ/IGF1/TLR4/TERT/PLAU/AGT/CCL5	7	0.804598
BP	GO:0050432	catecholamine secretion	6/167	58/18903	1.20E-05	0.000100779	4.67E-05	SNCA/CXCL12/PRKN/HTR2A/AGT/DRD2	6	1.03448
BP	GO:0000077	DNA damage checkpoint signaling	8/167	121/18903	1.21E-05	0.000101044	4.68E-05	CDK1/RAD51/E2F1/FANCD2/MUC1/BRCA2/BRCA1/CCND1	8	0.661157
BP	GO:0036294	cellular response to decreased oxygen levels	9/167	159/18903	1.21E-05	0.000101044	4.68E-05	PPARG/E2F1/EGR1/CFLAR/FOS/PTGIS/TERT/EDN1/PTGS2	9	0.566038
BP	GO:0001649	osteoblast differentiation	11/167	246/18903	1.23E-05	0.000102293	4.74E-05	CAT/PPARG/CEBPA/IGF1/BMPR1B/FGF2/PRKD1/SPP1/IL6/BMP6/HGF	11	0.447154
BP	GO:1901987	regulation of cell cycle phase transition	15/167	453/18903	1.24E-05	0.000102664	4.76E-05	UBE2C/CDK1/CCNB1/CDC20/BIRC5/RAD51/E2F1/FANCD2/MUC1/BRCA2/TERT/BRCA1/EGFR/CCND1/CCL2	15	0.331126
BP	GO:0072224	metanephric glomerulus development	4/167	17/18903	1.28E-05	0.00010607	4.92E-05	ADIPOQ/EGR1/RET/PDGFRA	4	2.35294
BP	GO:0022904	respiratory electron transport chain	8/167	122/18903	1.29E-05	0.000106244	4.92E-05	CDK1/CCNB1/COX6C/COX7A1/SNCA/COA6/UQCC3/SCO2	8	0.655738
BP	GO:0043500	muscle adaptation	8/167	122/18903	1.29E-05	0.000106244	4.92E-05	PPARG/PARP1/CFLAR/IGF1/PPARA/EDN1/PRKCA/AGT	8	0.655738
BP	GO:0051251	positive regulation of lymphocyte activation	14/167	400/18903	1.32E-05	0.000108493	5.03E-05	CAV1/LEP/IGF1/TLR4/IL6/EPO/IL18/VAV3/CCR7/CLEC7A/CCL2/IFNG/MYB/CCL5	14	0.35
BP	GO:0001763	morphogenesis of a branching structure	10/167	203/18903	1.34E-05	0.000110165	5.10E-05	CCL11/FGF2/KDR/MET/EDN1/HGF/ESR1/EGF/AGT/DRD2	10	0.492611
BP	GO:0030282	bone mineralization	8/167	123/18903	1.36E-05	0.000111734	5.18E-05	CLEC3B/LEP/ADRB2/IGF1/BMPR1B/BMP6/CYP27B1/PTGS2	8	0.650407
BP	GO:0071482	cellular response to light stimulus	8/167	123/18903	1.36E-05	0.000111734	5.18E-05	MMP1/PARP1/PCNA/BAX/BAK1/PIK3R1/MMP9/PTGS2	8	0.650407
BP	GO:0070661	leukocyte proliferation	13/167	348/18903	1.37E-05	0.000111734	5.18E-05	LEP/KIT/IGF1/BAX/TLR4/IL6/PRNP/EPO/ERBB2/IL18/VAV3/CTLA4/CCL5	13	0.373563
BP	GO:0048678	response to axon injury	7/167	89/18903	1.39E-05	0.000113423	5.26E-05	CDK1/BAX/FGF2/SPP1/JUN/EPO/DRD2	7	0.786517
BP	GO:0051353	positive regulation of oxidoreductase activity	6/167	60/18903	1.47E-05	0.000119491	5.54E-05	SNCA/TERT/CYP27B1/EDN1/IFNG/AGT	6	1
BP	GO:0050870	positive regulation of T cell activation	11/167	251/18903	1.48E-05	0.000120568	5.59E-05	CAV1/LEP/IGF1/IL6/EPO/IL18/CCR7/CCL2/IFNG/MYB/CCL5	11	0.438247
BP	GO:0045786	negative regulation of cell cycle	14/167	405/18903	1.51E-05	0.000122698	5.69E-05	CDK1/CCNB1/CDC20/BIRC5/RAD51/E2F1/CEBPA/FANCD2/MUC1/BRCA2/BRCA1/CCND1/CCL2/PTGS2	14	0.345679
BP	GO:0010613	positive regulation of cardiac muscle hypertrophy	5/167	36/18903	1.53E-05	0.000124053	5.75E-05	PARP1/IGF1/EDN1/PRKCA/AGT	5	1.38889
BP	GO:0006633	fatty acid biosynthetic process	9/167	164/18903	1.55E-05	0.000125501	5.82E-05	LPL/PTGIS/CYP3A4/BRCA1/APOA1/EDN1/PLA2G4A/APOC1/PTGS2	9	0.54878
BP	GO:0051054	positive regulation of DNA metabolic process	12/167	301/18903	1.56E-05	0.000125601	5.82E-05	CDK1/RAD51/PARP1/PCNA/BAX/FGF2/IL6/BRCA1/EGFR/HGF/EGF/PRKCG	12	0.398671
BP	GO:0032310	prostaglandin secretion	4/167	18/18903	1.63E-05	0.000131262	6.08E-05	LEP/EDN1/PLA2G4A/PTGS2	4	2.22222
BP	GO:0051580	regulation of neurotransmitter uptake	4/167	18/18903	1.63E-05	0.000131262	6.08E-05	SNCA/PRKN/NOS1/DRD2	4	2.22222
BP	GO:0015833	peptide transport	11/167	254/18903	1.66E-05	0.00013286	6.16E-05	LEP/PRKN/UQCC2/ABCA1/IL6/ABCC5/EDN1/KCNJ11/IFNG/CCL5/DRD2	11	0.433071
BP	GO:0002688	regulation of leukocyte chemotaxis	8/167	127/18903	1.72E-05	0.000138077	6.40E-05	CXCL10/CXCL12/CXCR2/IL6/CCR7/EDN1/CCL2/CCL5	8	0.629921
BP	GO:0010657	muscle cell apoptotic process	7/167	92/18903	1.73E-05	0.000138077	6.40E-05	PPARG/CFLAR/IGF1/CXCR2/EDN1/IFNG/AGT	7	0.76087
BP	GO:0008207	C21-steroid hormone metabolic process	5/167	37/18903	1.76E-05	0.000139167	6.45E-05	EGR1/BMP6/CYP46A1/CYP11A1/AFP	5	1.35135
BP	GO:0014046	dopamine secretion	5/167	37/18903	1.76E-05	0.000139167	6.45E-05	SNCA/CXCL12/PRKN/HTR2A/DRD2	5	1.35135
BP	GO:0014059	regulation of dopamine secretion	5/167	37/18903	1.76E-05	0.000139167	6.45E-05	SNCA/CXCL12/PRKN/HTR2A/DRD2	5	1.35135
BP	GO:0014742	positive regulation of muscle hypertrophy	5/167	37/18903	1.76E-05	0.000139167	6.45E-05	PARP1/IGF1/EDN1/PRKCA/AGT	5	1.35135
BP	GO:0071402	cellular response to lipoprotein particle stimulus	5/167	37/18903	1.76E-05	0.000139167	6.45E-05	LPL/PPARG/CD36/TLR4/ABCA1	5	1.35135
BP	GO:0046651	lymphocyte proliferation	12/167	305/18903	1.77E-05	0.000139167	6.45E-05	LEP/IGF1/BAX/TLR4/IL6/PRNP/EPO/ERBB2/IL18/VAV3/CTLA4/CCL5	12	0.393443
BP	GO:0046824	positive regulation of nucleocytoplasmic transport	6/167	62/18903	1.77E-05	0.000139167	6.45E-05	CDK1/LEP/PRKD1/PIK3R1/IFNG/PTGS2	6	0.967742
BP	GO:0046888	negative regulation of hormone secretion	6/167	62/18903	1.77E-05	0.000139167	6.45E-05	LEP/ADIPOQ/PRKN/EDN1/KCNJ11/DRD2	6	0.967742
BP	GO:0090303	positive regulation of wound healing	6/167	62/18903	1.77E-05	0.000139167	6.45E-05	CD36/F3/PLAU/THBD/CXCR4/CLEC7A	6	0.967742
BP	GO:1903409	reactive oxygen species biosynthetic process	6/167	62/18903	1.77E-05	0.000139167	6.45E-05	CD36/SNCA/CFLAR/TLR4/PPARA/MPO	6	0.967742
BP	GO:0001959	regulation of cytokine-mediated signaling pathway	9/167	167/18903	1.79E-05	0.000139793	6.48E-05	CAV1/PPARG/ADIPOQ/PRKN/IL6/CXCR4/APOA1/EDN1/CCL5	9	0.538922
BP	GO:0043271	negative regulation of ion transport	9/167	167/18903	1.79E-05	0.000139793	6.48E-05	CAV1/LEP/SNCA/MMP9/HTR2A/EPO/NOS1/PTGS2/DRD2	9	0.538922
BP	GO:0070665	positive regulation of leukocyte proliferation	9/167	167/18903	1.79E-05	0.000139793	6.48E-05	LEP/KIT/IGF1/TLR4/IL6/EPO/IL18/VAV3/CCL5	9	0.538922
BP	GO:0007623	circadian rhythm	10/167	210/18903	1.80E-05	0.000139793	6.48E-05	CDK1/PPARG/LEP/PARP1/ADIPOQ/EGR1/PPARA/MAPK10/DRD2/PRKCG	10	0.47619
BP	GO:0044070	regulation of anion transport	7/167	93/18903	1.85E-05	0.00014381	6.66E-05	LEP/SNCA/ABCB1/PRNP/EDN1/PLA2G4A/AGT	7	0.752688
BP	GO:0070301	cellular response to hydrogen peroxide	7/167	93/18903	1.85E-05	0.00014381	6.66E-05	CDK1/CAT/PCNA/IL6/MET/EDN1/HGF	7	0.752688
BP	GO:0048639	positive regulation of developmental growth	9/167	168/18903	1.88E-05	0.000145612	6.75E-05	CDK1/LEP/CXCL12/PRKN/IGF1/FGF2/CXCR4/EDN1/DRD2	9	0.535714
BP	GO:0009306	protein secretion	13/167	359/18903	1.90E-05	0.000146482	6.79E-05	PPARG/LEP/PRKN/IGF1/TLR4/UQCC2/ABCA1/IL6/BMP6/KCNJ11/IFNG/CCL5/DRD2	13	0.362117
BP	GO:0031570	DNA integrity checkpoint signaling	8/167	129/18903	1.93E-05	0.000148727	6.89E-05	CDK1/RAD51/E2F1/FANCD2/MUC1/BRCA2/BRCA1/CCND1	8	0.620155
BP	GO:0045931	positive regulation of mitotic cell cycle	8/167	129/18903	1.93E-05	0.000148727	6.89E-05	UBE2C/CDK1/CCNB1/BRCA2/TERT/EGFR/CCND1/PRKCA	8	0.620155
BP	GO:0032615	interleukin-12 production	6/167	63/18903	1.95E-05	0.000148889	6.90E-05	CD36/LEP/TLR4/CCR7/CLEC7A/IFNG	6	0.952381
BP	GO:0032655	regulation of interleukin-12 production	6/167	63/18903	1.95E-05	0.000148889	6.90E-05	CD36/LEP/TLR4/CCR7/CLEC7A/IFNG	6	0.952381
BP	GO:0032757	positive regulation of interleukin-8 production	6/167	63/18903	1.95E-05	0.000148889	6.90E-05	LEP/ADIPOQ/TLR4/IL6/F3/CLEC7A	6	0.952381
BP	GO:0042098	T cell proliferation	10/167	212/18903	1.95E-05	0.000148889	6.90E-05	LEP/IGF1/BAX/IL6/PRNP/EPO/ERBB2/IL18/CTLA4/CCL5	10	0.471698
BP	GO:0035592	establishment of protein localization to extracellular region	13/167	360/18903	1.95E-05	0.000148889	6.90E-05	PPARG/LEP/PRKN/IGF1/TLR4/UQCC2/ABCA1/IL6/BMP6/KCNJ11/IFNG/CCL5/DRD2	13	0.361111
BP	GO:0002262	myeloid cell homeostasis	9/167	169/18903	1.97E-05	0.000150145	6.96E-05	KIT/BAX/BAK1/MB/CXCR2/IL6/EPO/STAT1/MYB	9	0.532544
BP	GO:1900542	regulation of purine nucleotide metabolic process	7/167	94/18903	1.99E-05	0.000151147	7.00E-05	PARP1/SNCA/IGF1/PPARA/HTR2A/NOS1/IFNG	7	0.744681
BP	GO:0030299	intestinal cholesterol absorption	4/167	19/18903	2.05E-05	0.000155415	7.20E-05	CD36/LEP/APOA1/CEL	4	2.10526
BP	GO:0032026	response to magnesium ion	4/167	19/18903	2.05E-05	0.000155415	7.20E-05	SNCA/BMP6/ABCC6/CCND1	4	2.10526
BP	GO:0090068	positive regulation of cell cycle process	11/167	260/18903	2.06E-05	0.000155415	7.20E-05	UBE2C/CDK1/CCNB1/BIRC5/IGF1/TERT/EGFR/EDN1/CCND1/EGF/DRD2	11	0.423077
BP	GO:0045787	positive regulation of cell cycle	13/167	362/18903	2.07E-05	0.000156074	7.23E-05	UBE2C/CDK1/CCNB1/BIRC5/IGF1/BRCA2/TERT/EGFR/EDN1/CCND1/PRKCA/EGF/DRD2	13	0.359116
BP	GO:0045927	positive regulation of growth	11/167	261/18903	2.13E-05	0.000159767	7.40E-05	CDK1/LEP/CXCL12/PRKN/IGF1/FGF2/ERBB2/CXCR4/EGFR/EDN1/DRD2	11	0.421456
BP	GO:0014909	smooth muscle cell migration	7/167	95/18903	2.13E-05	0.000159767	7.40E-05	ADIPOQ/IGF1/TLR4/TERT/PLAU/AGT/CCL5	7	0.736842
BP	GO:1900407	regulation of cellular response to oxidative stress	7/167	95/18903	2.13E-05	0.000159767	7.40E-05	CD36/PARP1/PRKN/TLR4/HSPB1/MET/HGF	7	0.736842
BP	GO:0019229	regulation of vasoconstriction	6/167	64/18903	2.13E-05	0.000159767	7.40E-05	CAV1/LEP/HTR2A/EDN1/AGT/PTGS2	6	0.9375
BP	GO:0032943	mononuclear cell proliferation	12/167	312/18903	2.22E-05	0.00016599	7.69E-05	LEP/IGF1/BAX/TLR4/IL6/PRNP/EPO/ERBB2/IL18/VAV3/CTLA4/CCL5	12	0.384615
BP	GO:0010639	negative regulation of organelle organization	13/167	366/18903	2.32E-05	0.00017319	8.03E-05	CCNB1/PPARG/CDC20/BIRC5/PARP1/SNCA/PRKN/IGF1/BAK1/PIK3R1/BRCA1/MET/HGF	13	0.355191
BP	GO:0048247	lymphocyte chemotaxis	6/167	65/18903	2.33E-05	0.000173491	8.04E-05	CCL11/CXCL10/CCL13/CCL24/CCL2/CCL5	6	0.923077
BP	GO:1905330	regulation of morphogenesis of an epithelium	6/167	65/18903	2.33E-05	0.000173491	8.04E-05	CXCL10/FGF2/HGF/ESR1/EGF/AGT	6	0.923077
BP	GO:0002690	positive regulation of leukocyte chemotaxis	7/167	97/18903	2.44E-05	0.000180923	8.38E-05	CXCL10/CXCL12/CXCR2/IL6/CCR7/EDN1/CCL5	7	0.721649
BP	GO:0043502	regulation of muscle adaptation	7/167	97/18903	2.44E-05	0.000180923	8.38E-05	PPARG/PARP1/IGF1/PPARA/EDN1/PRKCA/AGT	7	0.721649
BP	GO:0071692	protein localization to extracellular region	13/167	368/18903	2.46E-05	0.000181691	8.42E-05	PPARG/LEP/PRKN/IGF1/TLR4/UQCC2/ABCA1/IL6/BMP6/KCNJ11/IFNG/CCL5/DRD2	13	0.353261
BP	GO:0014856	skeletal muscle cell proliferation	4/167	20/18903	2.55E-05	0.000187631	8.69E-05	CFLAR/FGF2/FOS/HGF	4	2
BP	GO:0015732	prostaglandin transport	4/167	20/18903	2.55E-05	0.000187631	8.69E-05	LEP/EDN1/PLA2G4A/PTGS2	4	2
BP	GO:0042359	vitamin D metabolic process	4/167	20/18903	2.55E-05	0.000187631	8.69E-05	CYP3A4/CYP11A1/CYP27B1/IFNG	4	2
BP	GO:0045923	positive regulation of fatty acid metabolic process	5/167	40/18903	2.60E-05	0.000190659	8.83E-05	PPARG/ADIPOQ/PPARA/APOA1/PTGS2	5	1.25
BP	GO:0010469	regulation of signaling receptor activity	9/167	175/18903	2.60E-05	0.000190659	8.83E-05	PPARG/ADRB2/ESR2/PPARA/PLAU/EDN1/CCL2/IFNG/EGF	9	0.514286
BP	GO:0051952	regulation of amine transport	7/167	98/18903	2.61E-05	0.000190697	8.84E-05	LEP/SNCA/CXCL12/PRKN/HTR2A/AGT/DRD2	7	0.714286
BP	GO:0120162	positive regulation of cold-induced thermogenesis	7/167	98/18903	2.61E-05	0.000190697	8.84E-05	CAV1/CD36/LEP/ADRB2/ADIPOQ/IL18/CXCR4	7	0.714286
BP	GO:0010948	negative regulation of cell cycle process	12/167	318/18903	2.68E-05	0.000195248	9.05E-05	CDK1/CCNB1/CDC20/BIRC5/RAD51/E2F1/FANCD2/MUC1/BRCA2/BRCA1/CCND1/CCL2	12	0.377358
BP	GO:0015711	organic anion transport	13/167	372/18903	2.75E-05	0.000200124	9.27E-05	CD36/LEP/SNCA/SLC2A1/ABCG2/ABCC5/ABCC6/EDN1/PLA2G4A/AGT/PTGS2/DRD2/PLA2G2A	13	0.349462
BP	GO:0015909	long-chain fatty acid transport	6/167	67/18903	2.78E-05	0.000201903	9.36E-05	PPARG/CD36/SLC2A1/PLA2G4A/DRD2/PLA2G2A	6	0.895522
BP	GO:0006140	regulation of nucleotide metabolic process	7/167	99/18903	2.79E-05	0.000201929	9.36E-05	PARP1/SNCA/IGF1/PPARA/HTR2A/NOS1/IFNG	7	0.707071
BP	GO:0032755	positive regulation of interleukin-6 production	7/167	99/18903	2.79E-05	0.000201929	9.36E-05	LPL/CD36/LEP/TLR4/IL6/CLEC7A/IFNG	7	0.707071
BP	GO:0051346	negative regulation of hydrolase activity	13/167	373/18903	2.83E-05	0.000204354	9.47E-05	BIRC5/PROS1/SNCA/MMP9/PRNP/GAPDH/APOA1/NOS1/HGF/SERPINC1/APOC1/AGT/PTGS2	13	0.348525
BP	GO:0072210	metanephric nephron development	5/167	41/18903	2.94E-05	0.000211657	9.81E-05	ADIPOQ/EGR1/RET/PDGFRA/STAT1	5	1.21951
BP	GO:0150077	regulation of neuroinflammatory response	5/167	41/18903	2.94E-05	0.000211657	9.81E-05	IGF1/MMP9/IL6/IL18/PTGS2	5	1.21951
BP	GO:0042446	hormone biosynthetic process	6/167	68/18903	3.02E-05	0.000217188	0.000100641	NR3C1/EGR1/BMP6/CYP21A2/CYP11A1/CYP27B1	6	0.882353
BP	GO:0046503	glycerolipid catabolic process	6/167	68/18903	3.02E-05	0.000217188	0.000100641	LIPE/LPL/APOB/APOA1/PLA2G4A/APOC1	6	0.882353
BP	GO:0090201	negative regulation of release of cytochrome c from mitochondria	4/167	21/18903	3.13E-05	0.000224254	0.000103915	PRKN/IGF1/BAK1/HGF	4	1.90476
BP	GO:0042773	ATP synthesis coupled electron transport	7/167	101/18903	3.17E-05	0.000225955	0.000104703	CDK1/CCNB1/COX6C/COX7A1/SNCA/COA6/UQCC3	7	0.693069
BP	GO:0042775	mitochondrial ATP synthesis coupled electron transport	7/167	101/18903	3.17E-05	0.000225955	0.000104703	CDK1/CCNB1/COX6C/COX7A1/SNCA/COA6/UQCC3	7	0.693069
BP	GO:1905477	positive regulation of protein localization to membrane	7/167	101/18903	3.17E-05	0.000225955	0.000104703	PRKN/PIK3R1/PRNP/ERBB2/EGFR/IFNG/GZMB	7	0.693069
BP	GO:2001243	negative regulation of intrinsic apoptotic signaling pathway	7/167	101/18903	3.17E-05	0.000225955	0.000104703	CXCL12/PRKN/MUC1/MMP9/EPO/HSPB1/PTGS2	7	0.693069
BP	GO:0007611	learning or memory	11/167	273/18903	3.22E-05	0.000228886	0.000106061	CCL11/KIT/PRKN/FOS/PRNP/HTR2A/EGFR/AGT/PTGS2/DRD2/PRKCG	11	0.40293
BP	GO:0046394	carboxylic acid biosynthetic process	12/167	326/18903	3.41E-05	0.000242096	0.000112182	LPL/PTGIS/CYP3A4/BRCA1/CYP46A1/APOA1/EDN1/PLA2G4A/APOC1/CYP39A1/PTGS2/LDHC	12	0.368098
BP	GO:0001894	tissue homeostasis	11/167	275/18903	3.44E-05	0.000243419	0.000112795	ADRB2/BAX/TLR4/SPP1/SLC2A1/IL6/KDR/HSPB1/TF/PRKCA/PTGS2	11	0.4
BP	GO:1903039	positive regulation of leukocyte cell-cell adhesion	11/167	275/18903	3.44E-05	0.000243419	0.000112795	CAV1/LEP/IGF1/IL6/EPO/IL18/CCR7/CCL2/IFNG/MYB/CCL5	11	0.4
BP	GO:0042157	lipoprotein metabolic process	8/167	140/18903	3.49E-05	0.000246143	0.000114058	APOB/LEP/OLR1/PPARA/ABCA1/CTSD/APOA1/APOC1	8	0.571429
BP	GO:0042129	regulation of T cell proliferation	9/167	182/18903	3.54E-05	0.000249504	0.000115615	LEP/IGF1/IL6/PRNP/EPO/ERBB2/IL18/CTLA4/CCL5	9	0.494505
BP	GO:0043627	response to estrogen	6/167	70/18903	3.57E-05	0.000251225	0.000116413	CAV1/EPO/BRCA1/CYP27B1/CCND1/ESR1	6	0.857143
BP	GO:0043255	regulation of carbohydrate biosynthetic process	7/167	103/18903	3.60E-05	0.000252601	0.00011705	LEP/NR3C1/ADIPOQ/SNCA/IGF1/PPARA/EGF	7	0.679612
BP	GO:0050764	regulation of phagocytosis	7/167	103/18903	3.60E-05	0.000252601	0.00011705	CD36/ADIPOQ/APOA1/CLEC7A/CCL2/IFNG/PRKCG	7	0.679612
BP	GO:0016053	organic acid biosynthetic process	12/167	328/18903	3.62E-05	0.000253484	0.000117459	LPL/PTGIS/CYP3A4/BRCA1/CYP46A1/APOA1/EDN1/PLA2G4A/APOC1/CYP39A1/PTGS2/LDHC	12	0.365854
BP	GO:0001889	liver development	8/167	141/18903	3.67E-05	0.00025598	0.000118616	CEBPA/PCNA/CFLAR/IL6/JUN/MET/CCND1/HGF	8	0.567376
BP	GO:0007093	mitotic cell cycle checkpoint signaling	8/167	141/18903	3.67E-05	0.00025598	0.000118616	CDK1/CCNB1/CDC20/BIRC5/FANCD2/MUC1/BRCA1/CCND1	8	0.567376
BP	GO:0071548	response to dexamethasone	5/167	43/18903	3.72E-05	0.000259077	0.000120051	NR3C1/PCNA/CFLAR/EPO/EDN1	5	1.16279
BP	GO:0071404	cellular response to low-density lipoprotein particle stimulus	4/167	22/18903	3.80E-05	0.000264039	0.00012235	LPL/PPARG/CD36/ABCA1	4	1.81818
BP	GO:1902882	regulation of response to oxidative stress	7/167	104/18903	3.83E-05	0.000266155	0.000123331	CD36/PARP1/PRKN/TLR4/HSPB1/MET/HGF	7	0.673077
BP	GO:0002790	peptide secretion	10/167	230/18903	3.91E-05	0.000270981	0.000125567	LEP/PRKN/UQCC2/ABCA1/IL6/EDN1/KCNJ11/IFNG/CCL5/DRD2	10	0.434783
BP	GO:0046165	alcohol biosynthetic process	8/167	143/18903	4.06E-05	0.000280274	0.000129873	APOB/LEP/SNCA/FGF2/BMP6/CYP3A4/CYP27B1/APOA1	8	0.559441
BP	GO:0055076	transition metal ion homeostasis	8/167	143/18903	4.06E-05	0.000280274	0.000129873	PRKN/CYB561/PRNP/BMP6/SCO2/CYBRD1/TF/IFNG	8	0.559441
BP	GO:0048638	regulation of developmental growth	12/167	332/18903	4.07E-05	0.000280871	0.00013015	CDK1/LEP/ADRB2/CXCL12/PRKN/IGF1/FGF2/PPARA/SPP1/CXCR4/EDN1/DRD2	12	0.361446
BP	GO:0014911	positive regulation of smooth muscle cell migration	5/167	44/18903	4.17E-05	0.000286864	0.000132927	IGF1/TLR4/TERT/AGT/CCL5	5	1.13636
BP	GO:0061008	hepaticobiliary system development	8/167	144/18903	4.26E-05	0.000293102	0.000135818	CEBPA/PCNA/CFLAR/IL6/JUN/MET/CCND1/HGF	8	0.555556
BP	GO:0015837	amine transport	7/167	106/18903	4.33E-05	0.000297394	0.000137806	LEP/SNCA/CXCL12/PRKN/HTR2A/AGT/DRD2	7	0.660377
BP	GO:0051937	catecholamine transport	6/167	73/18903	4.53E-05	0.000310193	0.000143737	SNCA/CXCL12/PRKN/HTR2A/AGT/DRD2	6	0.821918
BP	GO:0061138	morphogenesis of a branching epithelium	9/167	188/18903	4.56E-05	0.000310193	0.000143737	CCL11/FGF2/KDR/MET/EDN1/HGF/ESR1/EGF/AGT	9	0.478723
BP	GO:0044241	lipid digestion	4/167	23/18903	4.56E-05	0.000310193	0.000143737	CD36/LEP/APOA1/CEL	4	1.73913
BP	GO:0048169	regulation of long-term neuronal synaptic plasticity	4/167	23/18903	4.56E-05	0.000310193	0.000143737	SNCA/KIT/AGT/DRD2	4	1.73913
BP	GO:0060965	negative regulation of miRNA-mediated gene silencing	4/167	23/18903	4.56E-05	0.000310193	0.000143737	PPARG/IL6/TERT/ESR1	4	1.73913
BP	GO:0098856	intestinal lipid absorption	4/167	23/18903	4.56E-05	0.000310193	0.000143737	CD36/LEP/APOA1/CEL	4	1.73913
BP	GO:0006775	fat-soluble vitamin metabolic process	5/167	45/18903	4.65E-05	0.000314719	0.000145835	CYP26B1/CYP3A4/CYP11A1/CYP27B1/IFNG	5	1.11111
BP	GO:0046427	positive regulation of receptor signaling pathway via JAK-STAT	5/167	45/18903	4.65E-05	0.000314719	0.000145835	LEP/KIT/IL6/AGT/CCL5	5	1.11111
BP	GO:0060964	regulation of miRNA-mediated gene silencing	5/167	45/18903	4.65E-05	0.000314719	0.000145835	PPARG/IL6/TERT/EGFR/ESR1	5	1.11111
BP	GO:0050671	positive regulation of lymphocyte proliferation	8/167	146/18903	4.70E-05	0.000317592	0.000147166	LEP/IGF1/TLR4/IL6/EPO/IL18/VAV3/CCL5	8	0.547945
BP	GO:0043123	positive regulation of I-kappaB kinase/NF-kappaB signaling	9/167	189/18903	4.75E-05	0.000320401	0.000148467	CD36/ADIPOQ/PRKN/CFLAR/TLR4/PRKD1/GAPDH/CCR7/CLEC7A	9	0.47619
BP	GO:0008637	apoptotic mitochondrial changes	7/167	108/18903	4.89E-05	0.000327736	0.000151866	PRKN/IGF1/BAX/BAK1/MMP9/HGF/GZMB	7	0.648148
BP	GO:0014812	muscle cell migration	7/167	108/18903	4.89E-05	0.000327736	0.000151866	ADIPOQ/IGF1/TLR4/TERT/PLAU/AGT/CCL5	7	0.648148
BP	GO:0034308	primary alcohol metabolic process	7/167	108/18903	4.89E-05	0.000327736	0.000151866	LIPE/ALDH2/IGF1/BMP6/CYP3A4/CYP11A1/CEL	7	0.648148
BP	GO:0035924	cellular response to vascular endothelial growth factor stimulus	6/167	74/18903	4.90E-05	0.000328169	0.000152067	PRKD1/FLT4/KDR/HSPB1/PDGFRA/XDH	6	0.810811
BP	GO:0006119	oxidative phosphorylation	8/167	147/18903	4.94E-05	0.000329117	0.000152506	CDK1/CCNB1/COX6C/COX7A1/SNCA/COA6/UQCC2/UQCC3	8	0.544218
BP	GO:0106106	cold-induced thermogenesis	8/167	147/18903	4.94E-05	0.000329117	0.000152506	CAV1/CD36/LEP/ADRB2/ADIPOQ/TLR4/IL18/CXCR4	8	0.544218
BP	GO:0120161	regulation of cold-induced thermogenesis	8/167	147/18903	4.94E-05	0.000329117	0.000152506	CAV1/CD36/LEP/ADRB2/ADIPOQ/TLR4/IL18/CXCR4	8	0.544218
BP	GO:0042116	macrophage activation	7/167	109/18903	5.18E-05	0.00034336	0.000159106	CEBPA/SNCA/TLR4/IL6/JUN/PLA2G4A/IFNG	7	0.642202
BP	GO:0048806	genitalia development	5/167	46/18903	5.18E-05	0.00034336	0.000159106	BAX/BAK1/BMP6/PDGFRA/ESR1	5	1.08696
BP	GO:0060443	mammary gland morphogenesis	5/167	46/18903	5.18E-05	0.00034336	0.000159106	CAV1/CCL11/NR3C1/BAX/ESR1	5	1.08696
BP	GO:2000273	positive regulation of signaling receptor activity	5/167	46/18903	5.18E-05	0.00034336	0.000159106	ADRB2/EDN1/CCL2/IFNG/EGF	5	1.08696
BP	GO:0032890	regulation of organic acid transport	6/167	75/18903	5.29E-05	0.000348527	0.0001615	LEP/SNCA/PPARA/EDN1/PLA2G4A/AGT	6	0.8
BP	GO:0043536	positive regulation of blood vessel endothelial cell migration	6/167	75/18903	5.29E-05	0.000348527	0.0001615	FGF2/PRKD1/KDR/HSPB1/PRKCA/PTGS2	6	0.8
BP	GO:0046323	glucose import	6/167	75/18903	5.29E-05	0.000348527	0.0001615	LEP/ADIPOQ/IGF1/PIK3R1/SLC2A1/TERT	6	0.8
BP	GO:0051403	stress-activated MAPK cascade	10/167	239/18903	5.40E-05	0.000355212	0.000164598	LEP/PRKN/TLR4/FLT4/MAPK10/CCR7/EGFR/HGF/AGT/XDH	10	0.41841
BP	GO:0032946	positive regulation of mononuclear cell proliferation	8/167	149/18903	5.43E-05	0.000355212	0.000164598	LEP/IGF1/TLR4/IL6/EPO/IL18/VAV3/CCL5	8	0.536913
BP	GO:0050796	regulation of insulin secretion	8/167	149/18903	5.43E-05	0.000355212	0.000164598	LEP/PRKN/UQCC2/IL6/KCNJ11/IFNG/CCL5/DRD2	8	0.536913
BP	GO:0060149	negative regulation of post-transcriptional gene silencing	4/167	24/18903	5.44E-05	0.000355212	0.000164598	PPARG/IL6/TERT/ESR1	4	1.66667
BP	GO:0060967	negative regulation of gene silencing by RNA	4/167	24/18903	5.44E-05	0.000355212	0.000164598	PPARG/IL6/TERT/ESR1	4	1.66667
BP	GO:1900369	negative regulation of post-transcriptional gene silencing by RNA	4/167	24/18903	5.44E-05	0.000355212	0.000164598	PPARG/IL6/TERT/ESR1	4	1.66667
BP	GO:0046486	glycerolipid metabolic process	13/167	399/18903	5.65E-05	0.000368143	0.00017059	CAV1/CAT/LIPE/LPL/APOB/CETP/FGF2/PIK3R1/HTR2A/APOA1/PLA2G4A/APOC1/PLA2G2A	13	0.325815
BP	GO:0001890	placenta development	8/167	150/18903	5.70E-05	0.000370393	0.000171633	PPARG/LEP/PARP1/CEBPA/SPP1/CYP27B1/EGFR/PTGS2	8	0.533333
BP	GO:0010822	positive regulation of mitochondrion organization	6/167	76/18903	5.70E-05	0.000370393	0.000171633	PRKN/BAX/BAK1/MMP9/KDR/GZMB	6	0.789474
BP	GO:1900368	regulation of post-transcriptional gene silencing by RNA	5/167	47/18903	5.76E-05	0.000373797	0.00017321	PPARG/IL6/TERT/EGFR/ESR1	5	1.06383
BP	GO:0009060	aerobic respiration	9/167	194/18903	5.82E-05	0.000377109	0.000174745	CDK1/CAT/CCNB1/COX6C/COX7A1/SNCA/COA6/UQCC2/UQCC3	9	0.463918
BP	GO:0010827	regulation of glucose transmembrane transport	6/167	77/18903	6.14E-05	0.000395702	0.000183361	LEP/ADIPOQ/IGF1/PIK3R1/TERT/EDN1	6	0.779221
BP	GO:1901616	organic hydroxy compound catabolic process	6/167	77/18903	6.14E-05	0.000395702	0.000183361	ALDH2/CYP3A4/LDHD/CYP46A1/CYP27B1/CYP39A1	6	0.779221
BP	GO:1903036	positive regulation of response to wounding	6/167	77/18903	6.14E-05	0.000395702	0.000183361	CD36/F3/PLAU/THBD/CXCR4/CLEC7A	6	0.779221
BP	GO:0072006	nephron development	8/167	152/18903	6.26E-05	0.000402905	0.000186698	ADIPOQ/EGR1/CFLAR/FGF2/RET/PDGFRA/STAT1/AGT	8	0.526316
BP	GO:0031297	replication fork processing	5/167	48/18903	6.38E-05	0.000406091	0.000188175	RAD51/PARP1/PCNA/BRCA2/BRCA1	5	1.04167
BP	GO:0032620	interleukin-17 production	5/167	48/18903	6.38E-05	0.000406091	0.000188175	TLR4/IL6/PRNP/IL18/IFNG	5	1.04167
BP	GO:0032660	regulation of interleukin-17 production	5/167	48/18903	6.38E-05	0.000406091	0.000188175	TLR4/IL6/PRNP/IL18/IFNG	5	1.04167
BP	GO:0045981	positive regulation of nucleotide metabolic process	5/167	48/18903	6.38E-05	0.000406091	0.000188175	IGF1/PPARA/HTR2A/NOS1/IFNG	5	1.04167
BP	GO:0046850	regulation of bone remodeling	5/167	48/18903	6.38E-05	0.000406091	0.000188175	LEP/SPP1/IL6/TF/PRKCA	5	1.04167
BP	GO:0060147	regulation of post-transcriptional gene silencing	5/167	48/18903	6.38E-05	0.000406091	0.000188175	PPARG/IL6/TERT/EGFR/ESR1	5	1.04167
BP	GO:1900544	positive regulation of purine nucleotide metabolic process	5/167	48/18903	6.38E-05	0.000406091	0.000188175	IGF1/PPARA/HTR2A/NOS1/IFNG	5	1.04167
BP	GO:1901976	regulation of cell cycle checkpoint	5/167	48/18903	6.38E-05	0.000406091	0.000188175	CCNB1/BIRC5/RAD51/BRCA2/BRCA1	5	1.04167
BP	GO:0008211	glucocorticoid metabolic process	4/167	25/18903	6.43E-05	0.000407223	0.000188699	NR3C1/CYP21A2/CYP11A1/APOA1	4	1.6
BP	GO:0046697	decidualization	4/167	25/18903	6.43E-05	0.000407223	0.000188699	PARP1/SPP1/CYP27B1/PTGS2	4	1.6
BP	GO:0046885	regulation of hormone biosynthetic process	4/167	25/18903	6.43E-05	0.000407223	0.000188699	NR3C1/EGR1/BMP6/CYP27B1	4	1.6
BP	GO:1904659	glucose transmembrane transport	7/167	113/18903	6.52E-05	0.000412316	0.000191059	LEP/ADIPOQ/IGF1/PIK3R1/SLC2A1/TERT/EDN1	7	0.619469
BP	GO:0045913	positive regulation of carbohydrate metabolic process	6/167	78/18903	6.60E-05	0.000416559	0.000193025	SNCA/IGF1/PPARA/HTR2A/IFNG/EGF	6	0.769231
BP	GO:0048872	homeostasis of number of cells	11/167	296/18903	6.69E-05	0.000421883	0.000195492	KIT/BAX/BAK1/MB/CXCR2/IL6/EPO/STAT1/CCR7/MYB/PLA2G2A	11	0.371622
BP	GO:0031098	stress-activated protein kinase signaling cascade	10/167	246/18903	6.88E-05	0.000432894	0.000200594	LEP/PRKN/TLR4/FLT4/MAPK10/CCR7/EGFR/HGF/AGT/XDH	10	0.406504
BP	GO:1903426	regulation of reactive oxygen species biosynthetic process	5/167	49/18903	7.06E-05	0.000442954	0.000205256	CD36/SNCA/CFLAR/TLR4/PPARA	5	1.02041
BP	GO:1904894	positive regulation of receptor signaling pathway via STAT	5/167	49/18903	7.06E-05	0.000442954	0.000205256	LEP/KIT/IL6/AGT/CCL5	5	1.02041
BP	GO:0002720	positive regulation of cytokine production involved in immune response	6/167	79/18903	7.09E-05	0.000444172	0.000205821	CD36/KIT/TLR4/IL6/IL18/CLEC7A	6	0.759494
BP	GO:0045861	negative regulation of proteolysis	12/167	352/18903	7.14E-05	0.000446792	0.000207034	BIRC5/PROS1/SNCA/MMP9/PRNP/GAPDH/PLAU/HGF/SERPINC1/AGT/PTGS2/PRKCG	12	0.340909
BP	GO:1901990	regulation of mitotic cell cycle phase transition	12/167	354/18903	7.54E-05	0.000469413	0.000217516	UBE2C/CDK1/CCNB1/CDC20/BIRC5/E2F1/MUC1/TERT/BRCA1/EGFR/CCND1/CCL2	12	0.338983
BP	GO:0033598	mammary gland epithelial cell proliferation	4/167	26/18903	7.55E-05	0.000469413	0.000217516	BAX/BRCA2/CCND1/ESR1	4	1.53846
BP	GO:0034377	plasma lipoprotein particle assembly	4/167	26/18903	7.55E-05	0.000469413	0.000217516	APOB/ABCA1/APOA1/APOC1	4	1.53846
BP	GO:1903798	regulation of miRNA maturation	4/167	26/18903	7.55E-05	0.000469413	0.000217516	IL6/TERT/EGFR/ESR1	4	1.53846
BP	GO:1903201	regulation of oxidative stress-induced cell death	6/167	80/18903	7.61E-05	0.000472453	0.000218925	PARP1/PRKN/TLR4/HSPB1/MET/HGF	6	0.75
BP	GO:0008645	hexose transmembrane transport	7/167	116/18903	7.70E-05	0.0004768	0.00022094	LEP/ADIPOQ/IGF1/PIK3R1/SLC2A1/TERT/EDN1	7	0.603448
BP	GO:0046916	cellular transition metal ion homeostasis	7/167	116/18903	7.70E-05	0.0004768	0.00022094	CYB561/PRNP/BMP6/SCO2/CYBRD1/TF/IFNG	7	0.603448
BP	GO:0014824	artery smooth muscle contraction	3/167	10/18903	7.76E-05	0.000477901	0.00022145	HTR2A/EDN1/AGT	3	3
BP	GO:0042368	vitamin D biosynthetic process	3/167	10/18903	7.76E-05	0.000477901	0.00022145	CYP3A4/CYP27B1/IFNG	3	3
BP	GO:0060068	vagina development	3/167	10/18903	7.76E-05	0.000477901	0.00022145	BAX/BAK1/ESR1	3	3
BP	GO:0006692	prostanoid metabolic process	5/167	50/18903	7.79E-05	0.000477901	0.00022145	PTGIS/EDN1/PLA2G4A/PTGS2/CYP4F8	5	1
BP	GO:0006693	prostaglandin metabolic process	5/167	50/18903	7.79E-05	0.000477901	0.00022145	PTGIS/EDN1/PLA2G4A/PTGS2/CYP4F8	5	1
BP	GO:0060966	regulation of gene silencing by RNA	5/167	50/18903	7.79E-05	0.000477901	0.00022145	PPARG/IL6/TERT/EGFR/ESR1	5	1
BP	GO:0048754	branching morphogenesis of an epithelial tube	8/167	157/18903	7.86E-05	0.00048125	0.000223002	CCL11/FGF2/KDR/MET/EDN1/ESR1/EGF/AGT	8	0.509554
BP	GO:0071695	anatomical structure maturation	10/167	250/18903	7.87E-05	0.00048125	0.000223002	PPARG/LEP/CEBPA/IGF1/BRCA2/RET/KDR/EPO/CLEC7A/EDN1	10	0.4
BP	GO:0071887	leukocyte apoptotic process	7/167	117/18903	8.13E-05	0.000496784	0.0002302	CXCL12/BAX/BAK1/CXCR2/IL6/CCR7/CCL5	7	0.598291
BP	GO:0044772	mitotic cell cycle phase transition	14/167	473/18903	8.18E-05	0.000498865	0.000231164	UBE2C/CDK1/CCNB1/CDKN3/CDC20/BIRC5/E2F1/MUC1/ABCB1/TERT/BRCA1/EGFR/CCND1/CCL2	14	0.295983
BP	GO:0010951	negative regulation of endopeptidase activity	10/167	252/18903	8.40E-05	0.000511872	0.000237191	BIRC5/PROS1/SNCA/MMP9/PRNP/GAPDH/HGF/SERPINC1/AGT/PTGS2	10	0.396825
BP	GO:0021700	developmental maturation	11/167	304/18903	8.49E-05	0.000516436	0.000239306	PPARG/CDC20/LEP/CEBPA/IGF1/BRCA2/RET/KDR/EPO/CLEC7A/EDN1	11	0.361842
BP	GO:0015872	dopamine transport	5/167	51/18903	8.57E-05	0.000518917	0.000240456	SNCA/CXCL12/PRKN/HTR2A/DRD2	5	0.980392
BP	GO:0022602	ovulation cycle process	5/167	51/18903	8.57E-05	0.000518917	0.000240456	LEP/BMPR1B/PDGFRA/ESR1/AFP	5	0.980392
BP	GO:0002718	regulation of cytokine production involved in immune response	7/167	118/18903	8.58E-05	0.000518917	0.000240456	CD36/KIT/TLR4/IL6/IL18/APOA1/CLEC7A	7	0.59322
BP	GO:0007088	regulation of mitotic nuclear division	7/167	118/18903	8.58E-05	0.000518917	0.000240456	CCNB1/CDC20/BIRC5/MKI67/IGF1/EDN1/EGF	7	0.59322
BP	GO:0051279	regulation of release of sequestered calcium ion into cytosol	6/167	82/18903	8.74E-05	0.000527671	0.000244512	CXCL10/SNCA/BAX/PRKD1/TRPC1/NOS1	6	0.731707
BP	GO:0001963	synaptic transmission	4/167	27/18903	8.80E-05	0.000529895	0.000245543	SNCA/PRKN/PTGS2/DRD2	4	1.48148
BP	GO:0002407	dendritic cell chemotaxis	4/167	27/18903	8.80E-05	0.000529895	0.000245543	CXCR2/CXCR4/CCR7/CCL5	4	1.48148
BP	GO:1990845	adaptive thermogenesis	8/167	160/18903	8.97E-05	0.000539384	0.000249939	CAV1/CD36/LEP/ADRB2/ADIPOQ/TLR4/IL18/CXCR4	8	0.5
BP	GO:0015749	monosaccharide transmembrane transport	7/167	119/18903	9.05E-05	0.000543364	0.000251784	LEP/ADIPOQ/IGF1/PIK3R1/SLC2A1/TERT/EDN1	7	0.588235
BP	GO:0042310	vasoconstriction	6/167	83/18903	9.35E-05	0.00055981	0.000259405	CAV1/LEP/HTR2A/EDN1/AGT/PTGS2	6	0.722892
BP	GO:0055013	cardiac muscle cell development	6/167	83/18903	9.35E-05	0.00055981	0.000259405	CDK1/IGF1/PPARA/PDGFRA/EDN1/AGT	6	0.722892
BP	GO:0010823	negative regulation of mitochondrion organization	5/167	52/18903	9.42E-05	0.000563028	0.000260896	PPARG/PRKN/IGF1/BAK1/HGF	5	0.961538
BP	GO:0002367	cytokine production involved in immune response	7/167	120/18903	9.54E-05	0.000568697	0.000263523	CD36/KIT/TLR4/IL6/IL18/APOA1/CLEC7A	7	0.583333
BP	GO:0042752	regulation of circadian rhythm	7/167	120/18903	9.54E-05	0.000568697	0.000263523	CDK1/PPARG/PARP1/PPARA/MAPK10/DRD2/PRKCG	7	0.583333
BP	GO:0048167	regulation of synaptic plasticity	9/167	207/18903	9.58E-05	0.000570203	0.00026422	CDC20/SNCA/KIT/PRNP/CYP46A1/AGT/PTGS2/DRD2/PRKCG	9	0.434783
BP	GO:0016032	viral process	13/167	421/18903	9.70E-05	0.000576488	0.000267133	CAV1/CDK1/PRKN/PPARA/JUN/HTR2A/STAT1/MX1/IFI27/CXCR4/EGFR/CCL2/CCL5	13	0.308789
BP	GO:0006898	receptor-mediated endocytosis	10/167	257/18903	9.88E-05	0.000586688	0.000271859	CAV1/CD36/ADRB2/ADIPOQ/SNCA/CXCR2/APOC1/TF/EGF/DRD2	10	0.389105
BP	GO:0060537	muscle tissue development	13/167	422/18903	9.93E-05	0.000588184	0.000272553	CAV1/CDK1/EGR1/CFLAR/IGF1/FGF2/UQCC2/FOS/CYP26B1/PPARA/PDGFRA/EDN1/AGT	13	0.308057
BP	GO:0032869	cellular response to insulin stimulus	9/167	208/18903	9.94E-05	0.000588184	0.000272553	LPL/PPARG/LEP/PARP1/ADIPOQ/CFLAR/PIK3R1/STAT1/AGT	9	0.432692
BP	GO:0030194	positive regulation of blood coagulation	4/167	28/18903	0.00010196	0.000600962	0.000278474	CD36/F3/PLAU/THBD	4	1.42857
BP	GO:0070920	regulation of production of small RNA involved in gene silencing by RNA	4/167	28/18903	0.00010196	0.000600962	0.000278474	IL6/TERT/EGFR/ESR1	4	1.42857
BP	GO:1900048	positive regulation of hemostasis	4/167	28/18903	0.00010196	0.000600962	0.000278474	CD36/F3/PLAU/THBD	4	1.42857
BP	GO:0030100	regulation of endocytosis	9/167	209/18903	0.000103066	0.000605767	0.0002807	CAV1/CD36/ADIPOQ/SNCA/PRKD1/APOC1/TF/EGF/DRD2	9	0.430622
BP	GO:0071383	cellular response to steroid hormone stimulus	9/167	209/18903	0.000103066	0.000605767	0.0002807	PARP1/NR3C1/ESR2/NR3C2/CFLAR/PPARA/BRCA1/EDN1/ESR1	9	0.430622
BP	GO:0034381	plasma lipoprotein particle clearance	5/167	53/18903	0.000103248	0.000605984	0.000280801	APOB/CD36/ADIPOQ/APOA1/APOC1	5	0.943396
BP	GO:0010887	negative regulation of cholesterol storage	3/167	11/18903	0.000106076	0.000619963	0.000287279	PPARG/PPARA/ABCA1	3	2.72727
BP	GO:0014820	tonic smooth muscle contraction	3/167	11/18903	0.000106076	0.000619963	0.000287279	HTR2A/EDN1/AGT	3	2.72727
BP	GO:0048563	post-embryonic animal organ morphogenesis	3/167	11/18903	0.000106076	0.000619963	0.000287279	BAX/BAK1/KDR	3	2.72727
BP	GO:0008625	extrinsic apoptotic signaling pathway via death domain receptors	6/167	85/18903	0.000106781	0.000623211	0.000288784	CFLAR/BAX/BMPR1B/PIK3R1/BRCA1/HGF	6	0.705882
BP	GO:0006606	protein import into nucleus	8/167	165/18903	0.000111157	0.000647849	0.0003002	CDK1/CD36/LEP/PRKD1/PIK3R1/IFNG/AGT/PTGS2	8	0.484848
BP	GO:0097237	cellular response to toxic substance	7/167	123/18903	0.000111409	0.000648412	0.000300461	CAT/HBB/CD36/PRKN/ABCG2/MPO/PTGS2	7	0.569106
BP	GO:0045744	negative regulation of G protein-coupled receptor signaling pathway	5/167	54/18903	0.000112978	0.000656058	0.000304004	ADRB2/SNCA/MET/CCL5/DRD2	5	0.925926
BP	GO:0050890	cognition	11/167	314/18903	0.000113037	0.000656058	0.000304004	CCL11/KIT/PRKN/FOS/PRNP/HTR2A/EGFR/AGT/PTGS2/DRD2/PRKCG	11	0.350318
BP	GO:0007263	nitric oxide mediated signal transduction	4/167	29/18903	0.000117463	0.000677971	0.000314158	CD36/EGFR/NOS1/AGT	4	1.37931
BP	GO:0010575	positive regulation of vascular endothelial growth factor production	4/167	29/18903	0.000117463	0.000677971	0.000314158	FLT4/IL6/BRCA1/PTGS2	4	1.37931
BP	GO:0065005	protein-lipid complex assembly	4/167	29/18903	0.000117463	0.000677971	0.000314158	APOB/ABCA1/APOA1/APOC1	4	1.37931
BP	GO:0097254	renal tubular secretion	4/167	29/18903	0.000117463	0.000677971	0.000314158	ABCG2/EDN1/AGT/DRD2	4	1.37931
BP	GO:0010466	negative regulation of peptidase activity	10/167	263/18903	0.000119478	0.000687699	0.000318666	BIRC5/PROS1/SNCA/MMP9/PRNP/GAPDH/HGF/SERPINC1/AGT/PTGS2	10	0.380228
BP	GO:1903522	regulation of blood circulation	10/167	263/18903	0.000119478	0.000687699	0.000318666	CAV1/LEP/ABCC9/TRPC1/HTR2A/EDN1/NOS1/AGT/PTGS2/DRD2	10	0.380228
BP	GO:0010232	vascular transport	6/167	87/18903	0.000121515	0.000697498	0.000323206	CD36/ABCC9/ABCB1/SLC2A1/ABCG2/ABCC5	6	0.689655
BP	GO:0150104	transport across blood-brain barrier	6/167	87/18903	0.000121515	0.000697498	0.000323206	CD36/ABCC9/ABCB1/SLC2A1/ABCG2/ABCC5	6	0.689655
BP	GO:0046889	positive regulation of lipid biosynthetic process	6/167	88/18903	0.000129463	0.000741541	0.000343615	PPARA/HTR2A/BMP6/APOA1/IFNG/PTGS2	6	0.681818
BP	GO:0032411	positive regulation of transporter activity	7/167	126/18903	0.000129543	0.000741541	0.000343615	ADRB2/ADIPOQ/ABCB1/TRPC6/EDN1/CCL2/IFNG	7	0.555556
BP	GO:0019058	viral life cycle	11/167	319/18903	0.000129865	0.000742367	0.000343998	CAV1/CDK1/PRKN/PPARA/HTR2A/MX1/IFI27/CXCR4/EGFR/CCL2/CCL5	11	0.344828
BP	GO:0051170	import into nucleus	8/167	169/18903	0.000131231	0.000749148	0.00034714	CDK1/CD36/LEP/PRKD1/PIK3R1/IFNG/AGT/PTGS2	8	0.473373
BP	GO:0060986	endocrine hormone secretion	5/167	56/18903	0.000134533	0.000764227	0.000354127	PPARG/LEP/SPP1/BMP6/AGT	5	0.892857
BP	GO:0042744	hydrogen peroxide catabolic process	4/167	30/18903	0.000134605	0.000764227	0.000354127	CAT/HBB/SNCA/MPO	4	1.33333
BP	GO:0045940	positive regulation of steroid metabolic process	4/167	30/18903	0.000134605	0.000764227	0.000354127	BMP6/APOA1/APOC1/IFNG	4	1.33333
BP	GO:0050820	positive regulation of coagulation	4/167	30/18903	0.000134605	0.000764227	0.000354127	CD36/F3/PLAU/THBD	4	1.33333
BP	GO:0046034	ATP metabolic process	9/167	217/18903	0.000137005	0.000776796	0.000359952	PARP1/IGF1/PPARA/GAPDH/HTR2A/UQCC3/ABCC6/IFNG/LDHC	9	0.414747
BP	GO:0001960	negative regulation of cytokine-mediated signaling pathway	6/167	89/18903	0.000137817	0.000779285	0.000361105	CAV1/PPARG/ADIPOQ/IL6/APOA1/CCL5	6	0.674157
BP	GO:0046849	bone remodeling	6/167	89/18903	0.000137817	0.000779285	0.000361105	LEP/ADRB2/SPP1/IL6/TF/PRKCA	6	0.674157
BP	GO:0031953	negative regulation of protein autophosphorylation	3/167	12/18903	0.000140517	0.00078814	0.000365208	CAV1/ADIPOQ/JUN	3	2.5
BP	GO:0034370	triglyceride-rich lipoprotein particle remodeling	3/167	12/18903	0.000140517	0.00078814	0.000365208	LPL/CETP/APOA1	3	2.5
BP	GO:0034372	very-low-density lipoprotein particle remodeling	3/167	12/18903	0.000140517	0.00078814	0.000365208	LPL/CETP/APOA1	3	2.5
BP	GO:0035815	positive regulation of renal sodium excretion	3/167	12/18903	0.000140517	0.00078814	0.000365208	EDN1/AGT/DRD2	3	2.5
BP	GO:0051583	dopamine uptake involved in synaptic transmission	3/167	12/18903	0.000140517	0.00078814	0.000365208	SNCA/PRKN/DRD2	3	2.5
BP	GO:0051934	catecholamine uptake involved in synaptic transmission	3/167	12/18903	0.000140517	0.00078814	0.000365208	SNCA/PRKN/DRD2	3	2.5
BP	GO:0022409	positive regulation of cell-cell adhesion	11/167	322/18903	0.000140952	0.000789523	0.000365849	CAV1/LEP/IGF1/IL6/EPO/IL18/CCR7/CCL2/IFNG/MYB/CCL5	11	0.341615
BP	GO:0046683	response to organophosphorus	7/167	128/18903	0.000142911	0.000799421	0.000370436	ABCC9/ADIPOQ/FOS/THBD/STAT1/KCNJ11/PTGS2	7	0.546875
BP	GO:0045005	DNA-templated DNA replication maintenance of fidelity	5/167	57/18903	0.000146424	0.000817828	0.000378965	RAD51/PARP1/PCNA/BRCA2/BRCA1	5	0.877193
BP	GO:0055006	cardiac cell development	6/167	90/18903	0.000146594	0.000817828	0.000378965	CDK1/IGF1/PPARA/PDGFRA/EDN1/AGT	6	0.666667
BP	GO:0071560	cellular response to transforming growth factor beta stimulus	10/167	271/18903	0.000152582	0.000849472	0.000393628	CAV1/CLEC3B/PPARG/PARP1/NR3C1/CFLAR/FOS/PPARA/JUN/EDN1	10	0.369004
BP	GO:0003298	physiological muscle hypertrophy	4/167	31/18903	0.000153487	0.000849472	0.000393628	IGF1/PPARA/EDN1/AGT	4	1.29032
BP	GO:0003301	physiological cardiac muscle hypertrophy	4/167	31/18903	0.000153487	0.000849472	0.000393628	IGF1/PPARA/EDN1/AGT	4	1.29032
BP	GO:0019433	triglyceride catabolic process	4/167	31/18903	0.000153487	0.000849472	0.000393628	LIPE/LPL/APOB/APOA1	4	1.29032
BP	GO:0033137	negative regulation of peptidyl-serine phosphorylation	4/167	31/18903	0.000153487	0.000849472	0.000393628	CAV1/BAX/BAK1/HGF	4	1.29032
BP	GO:0061049	cell growth involved in cardiac muscle cell development	4/167	31/18903	0.000153487	0.000849472	0.000393628	IGF1/PPARA/EDN1/AGT	4	1.29032
BP	GO:0031348	negative regulation of defense response	10/167	272/18903	0.000157218	0.000868966	0.000402661	PPARG/PARP1/PROC/ADIPOQ/IGF1/PTGIS/PPARA/APOA1/HGF/DRD2	10	0.367647
BP	GO:0001541	ovarian follicle development	5/167	58/18903	0.000159103	0.000877064	0.000406414	KIT/BAX/BMPR1B/KDR/ESR1	5	0.862069
BP	GO:0048010	vascular endothelial growth factor receptor signaling pathway	5/167	58/18903	0.000159103	0.000877064	0.000406414	VAV2/PRKD1/FLT4/KDR/HSPB1	5	0.862069
BP	GO:0001656	metanephros development	6/167	92/18903	0.000165472	0.000910852	0.00042207	ADIPOQ/EGR1/RET/CXCR2/PDGFRA/STAT1	6	0.652174
BP	GO:0044282	small molecule catabolic process	12/167	385/18903	0.000165669	0.000910852	0.00042207	LEP/ALDH2/ADIPOQ/CYP26B1/PPARA/CYP3A4/LDHD/CYP46A1/CYP27B1/NOS1/CYP39A1/XDH	12	0.311688
BP	GO:0051048	negative regulation of secretion	8/167	175/18903	0.000166883	0.000916319	0.000424604	LEP/ADIPOQ/SNCA/PRKN/EDN1/KCNJ11/EGF/DRD2	8	0.457143
BP	GO:0046324	regulation of glucose import	5/167	59/18903	0.000172604	0.000944137	0.000437494	LEP/ADIPOQ/IGF1/PIK3R1/TERT	5	0.847458
BP	GO:0061098	positive regulation of protein tyrosine kinase activity	5/167	59/18903	0.000172604	0.000944137	0.000437494	PRNP/EGFR/EGF/AGT/CCL5	5	0.847458
BP	GO:0034219	carbohydrate transmembrane transport	7/167	132/18903	0.000173006	0.000944137	0.000437494	LEP/ADIPOQ/IGF1/PIK3R1/SLC2A1/TERT/EDN1	7	0.530303
BP	GO:0032635	interleukin-6 production	8/167	176/18903	0.000173535	0.000944137	0.000437494	LPL/CD36/LEP/TLR4/IL6/CLEC7A/HGF/IFNG	8	0.454545
BP	GO:0032675	regulation of interleukin-6 production	8/167	176/18903	0.000173535	0.000944137	0.000437494	LPL/CD36/LEP/TLR4/IL6/CLEC7A/HGF/IFNG	8	0.454545
BP	GO:0001516	prostaglandin biosynthetic process	4/167	32/18903	0.000174212	0.000944137	0.000437494	PTGIS/EDN1/PLA2G4A/PTGS2	4	1.25
BP	GO:0010165	response to X-ray	4/167	32/18903	0.000174212	0.000944137	0.000437494	RAD51/BRCA2/THBD/CCND1	4	1.25
BP	GO:0034390	smooth muscle cell apoptotic process	4/167	32/18903	0.000174212	0.000944137	0.000437494	PPARG/IGF1/EDN1/IFNG	4	1.25
BP	GO:0034391	regulation of smooth muscle cell apoptotic process	4/167	32/18903	0.000174212	0.000944137	0.000437494	PPARG/IGF1/EDN1/IFNG	4	1.25
BP	GO:0046457	prostanoid biosynthetic process	4/167	32/18903	0.000174212	0.000944137	0.000437494	PTGIS/EDN1/PLA2G4A/PTGS2	4	1.25
BP	GO:0050886	endocrine process	6/167	93/18903	0.000175605	0.000947995	0.000439282	PPARG/LEP/SPP1/BMP6/EDN1/AGT	6	0.645161
BP	GO:0055017	cardiac muscle tissue growth	6/167	93/18903	0.000175605	0.000947995	0.000439282	CDK1/IGF1/FGF2/PPARA/EDN1/AGT	6	0.645161
BP	GO:1904427	positive regulation of calcium ion transmembrane transport	6/167	93/18903	0.000175605	0.000947995	0.000439282	CAV1/CXCL10/SNCA/BAX/BAK1/TRPC1	6	0.645161
BP	GO:0051348	negative regulation of transferase activity	10/167	276/18903	0.000176966	0.000954106	0.000442114	CAV1/PPARG/CDC20/CEBPA/ADIPOQ/SNCA/PRKN/HSPB1/IFNG/AGT	10	0.362319
BP	GO:0001654	eye development	12/167	388/18903	0.000177993	0.000958407	0.000444106	BAX/BMPR1B/FGF2/BAK1/RET/KDR/JUN/BMP6/PDGFRA/SCO2/EGFR/DRD2	12	0.309278
BP	GO:0030072	peptide hormone secretion	9/167	225/18903	0.000179825	0.000967021	0.000448098	LEP/PRKN/UQCC2/IL6/EDN1/KCNJ11/IFNG/CCL5/DRD2	9	0.4
BP	GO:0043534	blood vessel endothelial cell migration	8/167	177/18903	0.000180403	0.000967236	0.000448198	PPARG/FGF2/PRKD1/KDR/HSPB1/APOA1/PRKCA/PTGS2	8	0.451977
BP	GO:0010524	positive regulation of calcium ion transport into cytosol	3/167	13/18903	0.000181487	0.000967236	0.000448198	CAV1/BAX/BAK1	3	2.30769
BP	GO:0033700	phospholipid efflux	3/167	13/18903	0.000181487	0.000967236	0.000448198	ABCA1/APOA1/APOC1	3	2.30769
BP	GO:0042362	fat-soluble vitamin biosynthetic process	3/167	13/18903	0.000181487	0.000967236	0.000448198	CYP3A4/CYP27B1/IFNG	3	2.30769
BP	GO:0042363	fat-soluble vitamin catabolic process	3/167	13/18903	0.000181487	0.000967236	0.000448198	CYP26B1/CYP3A4/CYP27B1	3	2.30769
BP	GO:0051481	negative regulation of cytosolic calcium ion concentration	3/167	13/18903	0.000181487	0.000967236	0.000448198	EPO/NOS1/DRD2	3	2.30769
BP	GO:1900103	positive regulation of endoplasmic reticulum unfolded protein response	3/167	13/18903	0.000181487	0.000967236	0.000448198	BAX/BAK1/PIK3R1	3	2.30769
BP	GO:0071559	response to transforming growth factor beta	10/167	277/18903	0.000182217	0.000969886	0.000449425	CAV1/CLEC3B/PPARG/PARP1/NR3C1/CFLAR/FOS/PPARA/JUN/EDN1	10	0.361011
BP	GO:0002683	negative regulation of immune system process	13/167	449/18903	0.000183204	0.000972661	0.000450712	PPARG/PARP1/CEBPA/ADIPOQ/CXCL12/TLR4/PIK3R1/PRNP/ERBB2/APOA1/CCL2/CTLA4/DRD2	13	0.289532
BP	GO:0072594	establishment of protein localization to organelle	13/167	449/18903	0.000183204	0.000972661	0.000450712	CDK1/CD36/LEP/PRKN/BAX/BRCA2/PRKD1/PIK3R1/TERT/IFNG/GZMB/AGT/PTGS2	13	0.289532
BP	GO:0060761	negative regulation of response to cytokine stimulus	6/167	94/18903	0.000186222	0.000987428	0.000457554	CAV1/PPARG/ADIPOQ/IL6/APOA1/CCL5	6	0.638298
BP	GO:0007178	transmembrane receptor protein serine/threonine kinase signaling pathway	12/167	390/18903	0.000186638	0.000988376	0.000457993	CAV1/PPARG/PARP1/EGR1/BMPR1B/FOS/PPARA/KDR/JUN/BMP6/TF/AFP	12	0.307692
BP	GO:0045580	regulation of T cell differentiation	8/167	179/18903	0.000194812	0.00102905	0.000476843	FANCD2/FANCA/CYP26B1/ERBB2/IL18/IFNG/MYB/CTLA4	8	0.446927
BP	GO:0090276	regulation of peptide hormone secretion	8/167	179/18903	0.000194812	0.00102905	0.000476843	LEP/PRKN/UQCC2/IL6/KCNJ11/IFNG/CCL5/DRD2	8	0.446927
BP	GO:0150063	visual system development	12/167	392/18903	0.000195639	0.00103211	0.000478261	BAX/BMPR1B/FGF2/BAK1/RET/KDR/JUN/BMP6/PDGFRA/SCO2/EGFR/DRD2	12	0.306122
BP	GO:0050974	detection of mechanical stimulus involved in sensory perception	4/167	33/18903	0.000196883	0.00103475	0.000479482	CXCL12/KIT/HTR2A/CXCR4	4	1.21212
BP	GO:0090183	regulation of kidney development	4/167	33/18903	0.000196883	0.00103475	0.000479482	ADIPOQ/RET/STAT1/AGT	4	1.21212
BP	GO:0098801	regulation of renal system process	4/167	33/18903	0.000196883	0.00103475	0.000479482	ADIPOQ/EDN1/AGT/DRD2	4	1.21212
BP	GO:0034109	homotypic cell-cell adhesion	6/167	95/18903	0.00019734	0.00103585	0.000479992	HBB/IL6/HSPB1/PDGFRA/PRKCA/CCL5	6	0.631579
BP	GO:0060135	maternal process involved in female pregnancy	5/167	61/18903	0.000202215	0.00105955	0.000490976	PARP1/SPP1/CYP27B1/ESR1/PTGS2	5	0.819672
BP	GO:0035265	organ growth	8/167	180/18903	0.000202364	0.00105955	0.000490976	CDK1/LEP/IGF1/FGF2/PPARA/EDN1/ESR1/AGT	8	0.444444
BP	GO:0043401	steroid hormone mediated signaling pathway	7/167	136/18903	0.000208034	0.00108788	0.0005041	PARP1/NR3C1/ESR2/NR3C2/PPARA/BRCA1/ESR1	7	0.514706
BP	GO:0061097	regulation of protein tyrosine kinase activity	6/167	96/18903	0.000208975	0.00109143	0.000505747	CAV1/PRNP/EGFR/EGF/AGT/CCL5	6	0.625
BP	GO:0042770	signal transduction in response to DNA damage	8/167	181/18903	0.000210154	0.00109622	0.000507965	CDK1/RAD51/E2F1/FANCD2/MUC1/BRCA2/BRCA1/CCND1	8	0.441989
BP	GO:0002791	regulation of peptide secretion	8/167	182/18903	0.000218189	0.00113637	0.00052657	LEP/PRKN/UQCC2/IL6/KCNJ11/IFNG/CCL5/DRD2	8	0.43956
BP	GO:0043030	regulation of macrophage activation	5/167	62/18903	0.000218396	0.00113637	0.00052657	CEBPA/SNCA/TLR4/IL6/PLA2G4A	5	0.806452
BP	GO:0036336	dendritic cell migration	4/167	34/18903	0.000221605	0.00115163	0.000533643	CXCR2/CXCR4/CCR7/CCL5	4	1.17647
BP	GO:0048880	sensory system development	12/167	398/18903	0.000224902	0.00116731	0.000540908	BAX/BMPR1B/FGF2/BAK1/RET/KDR/JUN/BMP6/PDGFRA/SCO2/EGFR/DRD2	12	0.301508
BP	GO:0030073	insulin secretion	8/167	183/18903	0.000226474	0.00117401	0.000544012	LEP/PRKN/UQCC2/IL6/KCNJ11/IFNG/CCL5/DRD2	8	0.437158
BP	GO:0047484	regulation of response to osmotic stress	3/167	14/18903	0.000229486	0.00118521	0.000549201	ABCB1/EPO/PTGS2	3	2.14286
BP	GO:0050966	detection of mechanical stimulus involved in sensory perception of pain	3/167	14/18903	0.000229486	0.00118521	0.000549201	CXCL12/HTR2A/CXCR4	3	2.14286
BP	GO:1902947	regulation of tau-protein kinase activity	3/167	14/18903	0.000229486	0.00118521	0.000549201	EGR1/HGF/IFNG	3	2.14286
BP	GO:0050728	negative regulation of inflammatory response	8/167	184/18903	0.000235016	0.00121051	0.000560924	PPARG/PROC/ADIPOQ/IGF1/PTGIS/PPARA/APOA1/HGF	8	0.434783
BP	GO:0090087	regulation of peptide transport	8/167	184/18903	0.000235016	0.00121051	0.000560924	LEP/PRKN/UQCC2/IL6/KCNJ11/IFNG/CCL5/DRD2	8	0.434783
BP	GO:0045453	bone resorption	5/167	63/18903	0.000235545	0.00121051	0.000560924	ADRB2/SPP1/IL6/TF/PRKCA	5	0.793651
BP	GO:0046173	polyol biosynthetic process	5/167	63/18903	0.000235545	0.00121051	0.000560924	LEP/SNCA/FGF2/CYP3A4/CYP27B1	5	0.793651
BP	GO:0003158	endothelium development	7/167	139/18903	0.00023789	0.00121806	0.000564423	PROC/CXCL10/KDR/BMP6/MET/CXCR4/XDH	7	0.503597
BP	GO:0007586	digestion	7/167	139/18903	0.00023789	0.00121806	0.000564423	CD36/LEP/TYMP/TLR4/APOA1/CEL/CYP39A1	7	0.503597
BP	GO:0008277	regulation of G protein-coupled receptor signaling pathway	7/167	139/18903	0.00023789	0.00121806	0.000564423	ADRB2/SNCA/MET/EDN1/PRKCA/CCL5/DRD2	7	0.503597
BP	GO:0001893	maternal placenta development	4/167	35/18903	0.000248486	0.0012661	0.000586684	PARP1/SPP1/CYP27B1/PTGS2	4	1.14286
BP	GO:0010661	positive regulation of muscle cell apoptotic process	4/167	35/18903	0.000248486	0.0012661	0.000586684	PPARG/CXCR2/IFNG/AGT	4	1.14286
BP	GO:0051354	negative regulation of oxidoreductase activity	4/167	35/18903	0.000248486	0.0012661	0.000586684	CAV1/SNCA/PRKN/CYP27B1	4	1.14286
BP	GO:1905898	positive regulation of response to endoplasmic reticulum stress	4/167	35/18903	0.000248486	0.0012661	0.000586684	CAV1/BAX/BAK1/PIK3R1	4	1.14286
BP	GO:0010506	regulation of autophagy	11/167	344/18903	0.000249709	0.00127078	0.000588852	LEP/ADRB2/SNCA/PRKN/PRKD1/KDR/GAPDH/HSPB1/MET/HGF/IFNG	11	0.319767
BP	GO:0002532	production of molecular mediator involved in inflammatory response	6/167	100/18903	0.000261032	0.00132355	0.000613309	CD36/LEP/TLR4/PPARA/IL6/CLEC7A	6	0.6
BP	GO:0036473	cell death in response to oxidative stress	6/167	100/18903	0.000261032	0.00132355	0.000613309	PARP1/PRKN/TLR4/HSPB1/MET/HGF	6	0.6
BP	GO:1901992	positive regulation of mitotic cell cycle phase transition	6/167	100/18903	0.000261032	0.00132355	0.000613309	UBE2C/CDK1/CCNB1/TERT/EGFR/CCND1	6	0.6
BP	GO:0048469	cell maturation	8/167	187/18903	0.00026224	0.00132807	0.000615399	PPARG/CEBPA/BRCA2/RET/KDR/EPO/CLEC7A/EDN1	8	0.427807
BP	GO:0014074	response to purine-containing compound	7/167	142/18903	0.000271108	0.00137131	0.000635438	ABCC9/ADIPOQ/FOS/THBD/STAT1/KCNJ11/PTGS2	7	0.492958
BP	GO:0006006	glucose metabolic process	8/167	188/18903	0.000271868	0.00137349	0.000636449	LEP/NR3C1/ADIPOQ/PRKN/IGF1/PPARA/GAPDH/KCNJ11	8	0.425532
BP	GO:0006940	regulation of smooth muscle contraction	5/167	65/18903	0.000272898	0.00137703	0.000638087	CAV1/ADRB2/KIT/EDN1/PTGS2	5	0.769231
BP	GO:0033280	response to vitamin D	4/167	36/18903	0.000277634	0.00139418	0.000646036	CXCL10/SPP1/CYP27B1/PTGS2	4	1.11111
BP	GO:0045589	regulation of regulatory T cell differentiation	4/167	36/18903	0.000277634	0.00139418	0.000646036	FANCD2/FANCA/IFNG/CTLA4	4	1.11111
BP	GO:0098810	neurotransmitter reuptake	4/167	36/18903	0.000277634	0.00139418	0.000646036	SNCA/PRKN/NOS1/DRD2	4	1.11111
BP	GO:1903580	positive regulation of ATP metabolic process	4/167	36/18903	0.000277634	0.00139418	0.000646036	IGF1/PPARA/HTR2A/IFNG	4	1.11111
BP	GO:0030534	adult behavior	7/167	143/18903	0.000282974	0.00141929	0.00065767	LEP/SNCA/CXCL12/PRKN/PPARA/HTR2A/DRD2	7	0.48951
BP	GO:0009111	vitamin catabolic process	3/167	15/18903	0.000284999	0.00142091	0.000658422	CYP26B1/CYP3A4/CYP27B1	3	2
BP	GO:0009886	post-embryonic animal morphogenesis	3/167	15/18903	0.000284999	0.00142091	0.000658422	BAX/BAK1/KDR	3	2
BP	GO:0010889	regulation of sequestering of triglyceride	3/167	15/18903	0.000284999	0.00142091	0.000658422	LPL/PPARG/PPARA	3	2
BP	GO:0033599	regulation of mammary gland epithelial cell proliferation	3/167	15/18903	0.000284999	0.00142091	0.000658422	BAX/BRCA2/CCND1	3	2
BP	GO:0051589	negative regulation of neurotransmitter transport	3/167	15/18903	0.000284999	0.00142091	0.000658422	SNCA/PRKN/NOS1	3	2
BP	GO:0051146	striated muscle cell differentiation	10/167	293/18903	0.000285833	0.00142337	0.00065956	CDK1/CXCL10/CFLAR/IGF1/CYP26B1/PPARA/PDGFRA/EDN1/NOS1/AGT	10	0.341297
BP	GO:0033673	negative regulation of kinase activity	9/167	240/18903	0.000290268	0.00144373	0.000668995	CAV1/PPARG/CEBPA/ADIPOQ/SNCA/PRKN/HSPB1/IFNG/AGT	9	0.375
BP	GO:0060419	heart growth	6/167	102/18903	0.00029062	0.00144376	0.000669009	CDK1/IGF1/FGF2/PPARA/EDN1/AGT	6	0.588235
BP	GO:0006879	cellular iron ion homeostasis	5/167	66/18903	0.000293179	0.00145474	0.000674096	CYB561/BMP6/CYBRD1/TF/IFNG	5	0.757576
BP	GO:0006936	muscle contraction	11/167	351/18903	0.000296563	0.00146978	0.000681067	CAV1/ADRB2/ABCC9/KIT/HTR2A/CXCR4/EDN1/NOS1/AGT/PTGS2/DRD2	11	0.31339
BP	GO:0019233	sensory perception of pain	6/167	103/18903	0.000306369	0.00151478	0.00070192	CXCL12/HTR2A/CXCR4/EDN1/CCL2/PTGS2	6	0.582524
BP	GO:0032677	regulation of interleukin-8 production	6/167	103/18903	0.000306369	0.00151478	0.00070192	LEP/ADIPOQ/TLR4/IL6/F3/CLEC7A	6	0.582524
BP	GO:0051783	regulation of nuclear division	7/167	145/18903	0.000307959	0.00151599	0.000702479	CCNB1/CDC20/BIRC5/MKI67/IGF1/EDN1/EGF	7	0.482759
BP	GO:0009205	purine ribonucleoside triphosphate metabolic process	9/167	242/18903	0.000308525	0.00151599	0.000702479	PARP1/IGF1/PPARA/GAPDH/HTR2A/UQCC3/ABCC6/IFNG/LDHC	9	0.371901
BP	GO:0007588	excretion	4/167	37/18903	0.000309156	0.00151599	0.000702479	ABCG2/EDN1/AGT/DRD2	4	1.08108
BP	GO:0046326	positive regulation of glucose import	4/167	37/18903	0.000309156	0.00151599	0.000702479	ADIPOQ/IGF1/PIK3R1/TERT	4	1.08108
BP	GO:0051385	response to mineralocorticoid	4/167	37/18903	0.000309156	0.00151599	0.000702479	PARP1/FOS/EDN1/CCND1	4	1.08108
BP	GO:0055023	positive regulation of cardiac muscle tissue growth	4/167	37/18903	0.000309156	0.00151599	0.000702479	CDK1/IGF1/FGF2/EDN1	4	1.08108
BP	GO:0071276	cellular response to cadmium ion	4/167	37/18903	0.000309156	0.00151599	0.000702479	FOS/MMP9/JUN/EGFR	4	1.08108
BP	GO:0009755	hormone-mediated signaling pathway	8/167	192/18903	0.00031332	0.00153461	0.000711106	PPARG/PARP1/NR3C1/ESR2/NR3C2/PPARA/BRCA1/ESR1	8	0.416667
BP	GO:0009620	response to fungus	5/167	67/18903	0.000314582	0.00153718	0.000712299	TLR4/BAK1/GAPDH/CLEC7A/MPO	5	0.746269
BP	GO:1901224	positive regulation of NIK/NF-kappaB signaling	5/167	67/18903	0.000314582	0.00153718	0.000712299	NR3C2/TLR4/IL18/EGFR/EDN1	5	0.746269
BP	GO:0072073	kidney epithelium development	7/167	146/18903	0.000321099	0.00156719	0.000726203	CAT/ADIPOQ/FGF2/RET/CXCR2/STAT1/AGT	7	0.479452
BP	GO:0000041	transition metal ion transport	6/167	104/18903	0.000322779	0.00157171	0.0007283	TRPC1/TRPC6/ABCC5/CYBRD1/TF/IFNG	6	0.576923
BP	GO:0032637	interleukin-8 production	6/167	104/18903	0.000322779	0.00157171	0.0007283	LEP/ADIPOQ/TLR4/IL6/F3/CLEC7A	6	0.576923
BP	GO:1901991	negative regulation of mitotic cell cycle phase transition	8/167	194/18903	0.000335903	0.00163371	0.000757029	CDK1/CCNB1/CDC20/BIRC5/MUC1/BRCA1/CCND1/CCL2	8	0.412371
BP	GO:0007200	phospholipase C-activating G protein-coupled receptor signaling pathway	6/167	105/18903	0.000339871	0.00164916	0.000764189	CXCR2/HTR2A/EDN1/ESR1/AGT/DRD2	6	0.571429
BP	GO:0051588	regulation of neurotransmitter transport	6/167	105/18903	0.000339871	0.00164916	0.000764189	SNCA/PRKN/HTR2A/NOS1/DRD2/PRKCG	6	0.571429
BP	GO:0032094	response to food	4/167	38/18903	0.000343163	0.0016632	0.000770695	LEP/PPARA/MPO/PRKCG	4	1.05263
BP	GO:0032872	regulation of stress-activated MAPK cascade	8/167	195/18903	0.000347683	0.00166695	0.00077243	LEP/PRKN/TLR4/FLT4/CCR7/EGFR/HGF/XDH	8	0.410256
BP	GO:0045930	negative regulation of mitotic cell cycle	9/167	246/18903	0.000347895	0.00166695	0.00077243	CDK1/CCNB1/CDC20/BIRC5/FANCD2/MUC1/BRCA1/CCND1/CCL2	9	0.365854
BP	GO:0002730	regulation of dendritic cell cytokine production	3/167	16/18903	0.000348497	0.00166695	0.00077243	KIT/TLR4/CLEC7A	3	1.875
BP	GO:0006704	glucocorticoid biosynthetic process	3/167	16/18903	0.000348497	0.00166695	0.00077243	NR3C1/CYP21A2/CYP11A1	3	1.875
BP	GO:0032095	regulation of response to food	3/167	16/18903	0.000348497	0.00166695	0.00077243	LEP/PPARA/PRKCG	3	1.875
BP	GO:0034375	high-density lipoprotein particle remodeling	3/167	16/18903	0.000348497	0.00166695	0.00077243	CETP/APOA1/APOC1	3	1.875
BP	GO:0042448	progesterone metabolic process	3/167	16/18903	0.000348497	0.00166695	0.00077243	EGR1/CYP46A1/AFP	3	1.875
BP	GO:0050872	white fat cell differentiation	3/167	16/18903	0.000348497	0.00166695	0.00077243	PPARG/CEBPA/PDGFRA	3	1.875
BP	GO:0050965	detection of temperature stimulus involved in sensory perception of pain	3/167	16/18903	0.000348497	0.00166695	0.00077243	CXCL12/HTR2A/CXCR4	3	1.875
BP	GO:0055091	phospholipid homeostasis	3/167	16/18903	0.000348497	0.00166695	0.00077243	CETP/ABCA1/APOA1	3	1.875
BP	GO:1903799	negative regulation of miRNA maturation	3/167	16/18903	0.000348497	0.00166695	0.00077243	IL6/TERT/ESR1	3	1.875
BP	GO:0015748	organophosphate ester transport	7/167	148/18903	0.000348729	0.00166695	0.00077243	CETP/ABCB1/ABCA1/ABCC5/APOA1/ABCC6/APOC1	7	0.472973
BP	GO:0000280	nuclear division	13/167	481/18903	0.000355781	0.00169871	0.000787149	UBE2C/CCNB1/CDC20/BIRC5/RAD51/MKI67/FANCD2/FANCA/IGF1/BRCA2/CYP26B1/EDN1/EGF	13	0.27027
BP	GO:0022600	digestive system process	6/167	106/18903	0.000357663	0.0017038	0.000789506	CD36/LEP/TYMP/TLR4/APOA1/CEL	6	0.566038
BP	GO:0042102	positive regulation of T cell proliferation	6/167	106/18903	0.000357663	0.0017038	0.000789506	LEP/IGF1/IL6/EPO/IL18/CCL5	6	0.566038
BP	GO:0009144	purine nucleoside triphosphate metabolic process	9/167	247/18903	0.000358361	0.00170518	0.000790145	PARP1/IGF1/PPARA/GAPDH/HTR2A/UQCC3/ABCC6/IFNG/LDHC	9	0.364372
BP	GO:0032835	glomerulus development	5/167	69/18903	0.000360921	0.00171345	0.000793978	ADIPOQ/EGR1/CFLAR/RET/PDGFRA	5	0.724638
BP	GO:0055021	regulation of cardiac muscle tissue growth	5/167	69/18903	0.000360921	0.00171345	0.000793978	CDK1/IGF1/FGF2/PPARA/EDN1	5	0.724638
BP	GO:0005996	monosaccharide metabolic process	9/167	248/18903	0.000369085	0.00175022	0.000811016	LEP/NR3C1/ADIPOQ/PRKN/IGF1/PPARA/SLC2A1/GAPDH/KCNJ11	9	0.362903
BP	GO:0010906	regulation of glucose metabolic process	6/167	107/18903	0.000376176	0.00178	0.000824816	LEP/NR3C1/ADIPOQ/PRKN/IGF1/PPARA	6	0.560748
BP	GO:0002831	regulation of response to biotic stimulus	11/167	361/18903	0.000376219	0.00178	0.000824816	PPARG/CD36/LEP/PARP1/TLR4/BMP6/STAT1/CLEC7A/PRKCA/CCL5/DRD2	11	0.304709
BP	GO:0043535	regulation of blood vessel endothelial cell migration	7/167	150/18903	0.000378233	0.00178408	0.000826705	PPARG/FGF2/PRKD1/KDR/HSPB1/PRKCA/PTGS2	7	0.466667
BP	GO:0017004	cytochrome complex assembly	4/167	39/18903	0.000379766	0.00178408	0.000826705	COA6/UQCC2/UQCC3/SCO2	4	1.02564
BP	GO:0032350	regulation of hormone metabolic process	4/167	39/18903	0.000379766	0.00178408	0.000826705	NR3C1/EGR1/BMP6/CYP27B1	4	1.02564
BP	GO:0033028	myeloid cell apoptotic process	4/167	39/18903	0.000379766	0.00178408	0.000826705	ADIPOQ/CXCR2/IL6/EPO	4	1.02564
BP	GO:0044060	regulation of endocrine process	4/167	39/18903	0.000379766	0.00178408	0.000826705	LEP/SPP1/BMP6/AGT	4	1.02564
BP	GO:0045066	regulatory T cell differentiation	4/167	39/18903	0.000379766	0.00178408	0.000826705	FANCD2/FANCA/IFNG/CTLA4	4	1.02564
BP	GO:0009199	ribonucleoside triphosphate metabolic process	9/167	249/18903	0.000380073	0.00178408	0.000826705	PARP1/IGF1/PPARA/GAPDH/HTR2A/UQCC3/ABCC6/IFNG/LDHC	9	0.361446
BP	GO:0001558	regulation of cell growth	12/167	422/18903	0.000382248	0.00179227	0.000830503	ESR2/CXCL12/PRKN/IGF1/PPARA/SPP1/ERBB2/CYP27B1/CXCR4/EGFR/EDN1/AGT	12	0.28436
BP	GO:0070302	regulation of stress-activated protein kinase signaling cascade	8/167	198/18903	0.000385058	0.00180342	0.000835669	LEP/PRKN/TLR4/FLT4/CCR7/EGFR/HGF/XDH	8	0.40404
BP	GO:0051881	regulation of mitochondrial membrane potential	5/167	70/18903	0.000385937	0.00180551	0.000836638	PARP1/PRKN/BAX/BAK1/KDR	5	0.714286
BP	GO:1903531	negative regulation of secretion by cell	7/167	151/18903	0.000393716	0.00183984	0.000852546	LEP/ADIPOQ/SNCA/PRKN/EDN1/KCNJ11/DRD2	7	0.463576
BP	GO:0006090	pyruvate metabolic process	6/167	108/18903	0.000395431	0.00184372	0.000854345	IGF1/PPARA/GAPDH/HTR2A/IFNG/LDHC	6	0.555556
BP	GO:0062014	negative regulation of small molecule metabolic process	6/167	108/18903	0.000395431	0.00184372	0.000854345	PARP1/ADIPOQ/PPARA/BRCA1/CYP27B1/APOC1	6	0.555556
BP	GO:0034504	protein localization to nucleus	10/167	306/18903	0.000402794	0.00187596	0.000869282	CDK1/CD36/LEP/PARP1/PRKD1/PIK3R1/TERT/IFNG/AGT/PTGS2	10	0.326797
BP	GO:0043393	regulation of protein binding	8/167	200/18903	0.000411746	0.00191551	0.00088761	CAV1/ADRB2/ADIPOQ/PRKN/BAX/PPARA/MMP9/TERT	8	0.4
BP	GO:0070527	platelet aggregation	5/167	71/18903	0.000412242	0.00191569	0.000887691	HBB/IL6/HSPB1/PDGFRA/PRKCA	5	0.704225
BP	GO:0044403	biological process involved in symbiotic interaction	10/167	307/18903	0.000413237	0.00191818	0.000888844	CAV1/CDK1/PRKN/GAPDH/JUN/HTR2A/IFI27/CXCR4/EGFR/CCL5	10	0.325733
BP	GO:0045740	positive regulation of DNA replication	4/167	40/18903	0.000419076	0.00193865	0.000898329	CDK1/PCNA/EGFR/EGF	4	1
BP	GO:0071392	cellular response to estradiol stimulus	4/167	40/18903	0.000419076	0.00193865	0.000898329	ESR2/CFLAR/EGFR/ESR1	4	1
BP	GO:0090278	negative regulation of peptide hormone secretion	4/167	40/18903	0.000419076	0.00193865	0.000898329	LEP/PRKN/KCNJ11/DRD2	4	1
BP	GO:0002371	dendritic cell cytokine production	3/167	17/18903	0.000420435	0.00193865	0.000898329	KIT/TLR4/CLEC7A	3	1.76471
BP	GO:0033189	response to vitamin A	3/167	17/18903	0.000420435	0.00193865	0.000898329	CAT/CYP26B1/EPO	3	1.76471
BP	GO:0090494	dopamine uptake	3/167	17/18903	0.000420435	0.00193865	0.000898329	SNCA/PRKN/DRD2	3	1.76471
BP	GO:0007162	negative regulation of cell adhesion	10/167	308/18903	0.000423905	0.00195249	0.000904745	ADIPOQ/CXCL12/MUC1/PIK3R1/PPARA/PRNP/BMP6/ERBB2/APOA1/CTLA4	10	0.324675
BP	GO:0006766	vitamin metabolic process	6/167	110/18903	0.000436246	0.00200712	0.000930057	CYP26B1/SLC2A1/CYP3A4/CYP11A1/CYP27B1/IFNG	6	0.545455
BP	GO:0045600	positive regulation of fat cell differentiation	5/167	72/18903	0.000439878	0.00201956	0.000935824	LPL/PPARG/CEBPA/HTR2A/PTGS2	5	0.694444
BP	GO:0022408	negative regulation of cell-cell adhesion	8/167	202/18903	0.000439919	0.00201956	0.000935824	ADIPOQ/CXCL12/PPARA/PRNP/BMP6/ERBB2/APOA1/CTLA4	8	0.39604
BP	GO:0098754	detoxification	7/167	154/18903	0.000443233	0.00203254	0.000941839	CAT/HBB/CD36/ABCB1/ABCG2/MPO/PTGS2	7	0.454545
BP	GO:0010675	regulation of cellular carbohydrate metabolic process	7/167	155/18903	0.000460801	0.00208873	0.000967874	LEP/NR3C1/ADIPOQ/SNCA/PRKN/IGF1/PPARA	7	0.451613
BP	GO:0002792	negative regulation of peptide secretion	4/167	41/18903	0.000461207	0.00208873	0.000967874	LEP/PRKN/KCNJ11/DRD2	4	0.97561
BP	GO:0032733	positive regulation of interleukin-10 production	4/167	41/18903	0.000461207	0.00208873	0.000967874	TLR4/IL6/CLEC7A/HGF	4	0.97561
BP	GO:0042119	neutrophil activation	4/167	41/18903	0.000461207	0.00208873	0.000967874	CXCR2/IL18/CCL5/PLA2G2A	4	0.97561
BP	GO:0042417	dopamine metabolic process	4/167	41/18903	0.000461207	0.00208873	0.000967874	ALDH2/SNCA/PRKN/DRD2	4	0.97561
BP	GO:0045124	regulation of bone resorption	4/167	41/18903	0.000461207	0.00208873	0.000967874	SPP1/IL6/TF/PRKCA	4	0.97561
BP	GO:0046461	neutral lipid catabolic process	4/167	41/18903	0.000461207	0.00208873	0.000967874	LIPE/LPL/APOB/APOA1	4	0.97561
BP	GO:0046464	acylglycerol catabolic process	4/167	41/18903	0.000461207	0.00208873	0.000967874	LIPE/LPL/APOB/APOA1	4	0.97561
BP	GO:0051281	positive regulation of release of sequestered calcium ion into cytosol	4/167	41/18903	0.000461207	0.00208873	0.000967874	CXCL10/SNCA/BAX/TRPC1	4	0.97561
BP	GO:0060421	positive regulation of heart growth	4/167	41/18903	0.000461207	0.00208873	0.000967874	CDK1/IGF1/FGF2/EDN1	4	0.97561
BP	GO:0120178	steroid hormone biosynthetic process	4/167	41/18903	0.000461207	0.00208873	0.000967874	EGR1/BMP6/CYP21A2/CYP11A1	4	0.97561
BP	GO:0042391	regulation of membrane potential	12/167	431/18903	0.000461492	0.00208873	0.000967874	CAV1/CD36/ADRB2/PARP1/SNCA/PRKN/BAX/BAK1/KDR/EDN1/KCNJ11/DRD2	12	0.278422
BP	GO:0050805	negative regulation of synaptic transmission	5/167	73/18903	0.000468887	0.0021176	0.000981256	ADIPOQ/PRKN/HTR2A/PTGS2/DRD2	5	0.684932
BP	GO:1903578	regulation of ATP metabolic process	5/167	73/18903	0.000468887	0.0021176	0.000981256	PARP1/IGF1/PPARA/HTR2A/IFNG	5	0.684932
BP	GO:0008643	carbohydrate transport	7/167	156/18903	0.00047892	0.00216058	0.00100117	LEP/ADIPOQ/IGF1/PIK3R1/SLC2A1/TERT/EDN1	7	0.448718
BP	GO:0006801	superoxide metabolic process	5/167	74/18903	0.000499314	0.00223716	0.00103666	CD36/CLEC7A/EDN1/AGT/MPO	5	0.675676
BP	GO:0050766	positive regulation of phagocytosis	5/167	74/18903	0.000499314	0.00223716	0.00103666	CD36/APOA1/CLEC7A/CCL2/IFNG	5	0.675676
BP	GO:0030540	female genitalia development	3/167	18/18903	0.000501257	0.00223716	0.00103666	BAX/BAK1/ESR1	3	1.66667
BP	GO:0030730	sequestering of triglyceride	3/167	18/18903	0.000501257	0.00223716	0.00103666	LPL/PPARG/PPARA	3	1.66667
BP	GO:0032769	negative regulation of monooxygenase activity	3/167	18/18903	0.000501257	0.00223716	0.00103666	CAV1/SNCA/CYP27B1	3	1.66667
BP	GO:0038128	ERBB2 signaling pathway	3/167	18/18903	0.000501257	0.00223716	0.00103666	ERBB2/EGFR/EGF	3	1.66667
BP	GO:0045780	positive regulation of bone resorption	3/167	18/18903	0.000501257	0.00223716	0.00103666	SPP1/TF/PRKCA	3	1.66667
BP	GO:0048569	post-embryonic animal organ development	3/167	18/18903	0.000501257	0.00223716	0.00103666	BAX/BAK1/KDR	3	1.66667
BP	GO:0060391	positive regulation of SMAD protein signal transduction	3/167	18/18903	0.000501257	0.00223716	0.00103666	PPARG/PARP1/BMP6	3	1.66667
BP	GO:0090493	catecholamine uptake	3/167	18/18903	0.000501257	0.00223716	0.00103666	SNCA/PRKN/DRD2	3	1.66667
BP	GO:0050892	intestinal absorption	4/167	42/18903	0.000506271	0.00224991	0.00104257	CD36/LEP/APOA1/CEL	4	0.952381
BP	GO:0050999	regulation of nitric-oxide synthase activity	4/167	42/18903	0.000506271	0.00224991	0.00104257	CAV1/LEP/TERT/EGFR	4	0.952381
BP	GO:0055090	acylglycerol homeostasis	4/167	42/18903	0.000506271	0.00224991	0.00104257	LPL/CETP/IL18/APOA1	4	0.952381
BP	GO:0070328	triglyceride homeostasis	4/167	42/18903	0.000506271	0.00224991	0.00104257	LPL/CETP/IL18/APOA1	4	0.952381
BP	GO:0002526	acute inflammatory response	6/167	114/18903	0.000527695	0.00233517	0.00108207	CXCR2/IL6/EPO/F3/CCR7/PTGS2	6	0.526316
BP	GO:0009408	response to heat	6/167	114/18903	0.000527695	0.00233517	0.00108207	CXCL10/CXCL12/IGF1/HSPB1/NOS1/PTGS2	6	0.526316
BP	GO:0043266	regulation of potassium ion transport	6/167	114/18903	0.000527695	0.00233517	0.00108207	CAV1/ABCC9/PRNP/HTR2A/NOS1/DRD2	6	0.526316
BP	GO:1903707	negative regulation of hemopoiesis	6/167	114/18903	0.000527695	0.00233517	0.00108207	CEBPA/ADIPOQ/TLR4/PIK3R1/ERBB2/CTLA4	6	0.526316
BP	GO:0007292	female gamete generation	7/167	159/18903	0.000536712	0.00237005	0.00109823	LEP/IGF1/BMPR1B/BRCA2/EDN1/PTGS2/AFP	7	0.440252
BP	GO:0035051	cardiocyte differentiation	7/167	159/18903	0.000536712	0.00237005	0.00109823	CDK1/IGF1/PPARA/PDGFRA/EGFR/EDN1/AGT	7	0.440252
BP	GO:0032414	positive regulation of ion transmembrane transporter activity	6/167	115/18903	0.000552729	0.0024352	0.00112842	ADRB2/ABCB1/TRPC6/EDN1/CCL2/IFNG	6	0.521739
BP	GO:1990748	cellular detoxification	6/167	115/18903	0.000552729	0.0024352	0.00112842	CAT/HBB/CD36/ABCG2/MPO/PTGS2	6	0.521739
BP	GO:0033574	response to testosterone	4/167	43/18903	0.000554382	0.0024352	0.00112842	CFLAR/SPP1/EPO/EDN1	4	0.930233
BP	GO:0071364	cellular response to epidermal growth factor stimulus	4/167	43/18903	0.000554382	0.0024352	0.00112842	CFLAR/FOS/ERBB2/EGFR	4	0.930233
BP	GO:1900371	regulation of purine nucleotide biosynthetic process	4/167	43/18903	0.000554382	0.0024352	0.00112842	PARP1/SNCA/PPARA/NOS1	4	0.930233
BP	GO:0001937	negative regulation of endothelial cell proliferation	5/167	76/18903	0.000564599	0.00247487	0.0011468	CAV1/PPARG/STAT1/CCL2/XDH	5	0.657895
BP	GO:0060420	regulation of heart growth	5/167	76/18903	0.000564599	0.00247487	0.0011468	CDK1/IGF1/FGF2/PPARA/EDN1	5	0.657895
BP	GO:0045619	regulation of lymphocyte differentiation	8/167	210/18903	0.000568718	0.0024903	0.00115396	FANCD2/FANCA/CYP26B1/ERBB2/IL18/IFNG/MYB/CTLA4	8	0.380952
BP	GO:0030518	intracellular steroid hormone receptor signaling pathway	6/167	116/18903	0.000578678	0.00253126	0.00117293	PARP1/NR3C1/ESR2/NR3C2/BRCA1/ESR1	6	0.517241
BP	GO:0035813	regulation of renal sodium excretion	3/167	19/18903	0.000591392	0.00257876	0.00119495	EDN1/AGT/DRD2	3	1.57895
BP	GO:0050961	detection of temperature stimulus involved in sensory perception	3/167	19/18903	0.000591392	0.00257876	0.00119495	CXCL12/HTR2A/CXCR4	3	1.57895
BP	GO:0097284	hepatocyte apoptotic process	3/167	19/18903	0.000591392	0.00257876	0.00119495	CFLAR/KRT18/PPARA	3	1.57895
BP	GO:0002534	cytokine production involved in inflammatory response	5/167	77/18903	0.000599547	0.00260616	0.00120764	LEP/TLR4/PPARA/IL6/CLEC7A	5	0.649351
BP	GO:0046470	phosphatidylcholine metabolic process	5/167	77/18903	0.000599547	0.00260616	0.00120764	CETP/APOA1/PLA2G4A/APOC1/PLA2G2A	5	0.649351
BP	GO:1900015	regulation of cytokine production involved in inflammatory response	5/167	77/18903	0.000599547	0.00260616	0.00120764	LEP/TLR4/PPARA/IL6/CLEC7A	5	0.649351
BP	GO:0001504	neurotransmitter uptake	4/167	44/18903	0.000605655	0.0026245	0.00121614	SNCA/PRKN/NOS1/DRD2	4	0.909091
BP	GO:0010828	positive regulation of glucose transmembrane transport	4/167	44/18903	0.000605655	0.0026245	0.00121614	ADIPOQ/IGF1/PIK3R1/TERT	4	0.909091
BP	GO:0030808	regulation of nucleotide biosynthetic process	4/167	44/18903	0.000605655	0.0026245	0.00121614	PARP1/SNCA/PPARA/NOS1	4	0.909091
BP	GO:0002064	epithelial cell development	8/167	213/18903	0.000624245	0.00270226	0.00125217	CEBPA/PROC/ADIPOQ/KDR/BMP6/MET/CXCR4/ESR1	8	0.375587
BP	GO:0009141	nucleoside triphosphate metabolic process	9/167	267/18903	0.000628894	0.00271956	0.00126019	PARP1/IGF1/PPARA/GAPDH/HTR2A/UQCC3/ABCC6/IFNG/LDHC	9	0.337079
BP	GO:0019751	polyol metabolic process	6/167	118/18903	0.000633407	0.00273624	0.00126792	LEP/SNCA/FGF2/CYP3A4/CYP27B1/PLA2G4A	6	0.508475
BP	GO:0043154	negative regulation of cysteine-type endopeptidase activity involved in apoptotic process	5/167	78/18903	0.000636093	0.002745	0.00127198	BIRC5/SNCA/MMP9/HGF/PTGS2	5	0.641026
BP	GO:0031647	regulation of protein stability	10/167	325/18903	0.000643423	0.00277209	0.00128453	SNCA/PRKN/IGF1/PRKD1/PIK3R1/PRNP/GAPDH/TERT/APOA1/TF	10	0.307692
BP	GO:0045637	regulation of myeloid cell differentiation	8/167	214/18903	0.000643698	0.00277209	0.00128453	ADIPOQ/TLR4/FOS/PIK3R1/STAT1/PRKCA/IFNG/MYB	8	0.373832
BP	GO:0051100	negative regulation of binding	7/167	164/18903	0.000645257	0.00277593	0.00128631	CAV1/E2F1/ADRB2/ADIPOQ/BAX/PPARA/JUN	7	0.426829
BP	GO:0006469	negative regulation of protein kinase activity	8/167	216/18903	0.000684074	0.0029399	0.00136229	CAV1/PPARG/CEBPA/ADIPOQ/SNCA/HSPB1/IFNG/AGT	8	0.37037
BP	GO:0006700	C21-steroid hormone biosynthetic process	3/167	20/18903	0.000691256	0.00294649	0.00136534	EGR1/BMP6/CYP11A1	3	1.5
BP	GO:0007171	activation of transmembrane receptor protein tyrosine kinase activity	3/167	20/18903	0.000691256	0.00294649	0.00136534	ADRB2/EGFR/EGF	3	1.5
BP	GO:0009110	vitamin biosynthetic process	3/167	20/18903	0.000691256	0.00294649	0.00136534	CYP3A4/CYP27B1/IFNG	3	1.5
BP	GO:0042953	lipoprotein transport	3/167	20/18903	0.000691256	0.00294649	0.00136534	PPARG/APOB/CD36	3	1.5
BP	GO:0043691	reverse cholesterol transport	3/167	20/18903	0.000691256	0.00294649	0.00136534	CETP/ABCA1/APOA1	3	1.5
BP	GO:0055093	response to hyperoxia	3/167	20/18903	0.000691256	0.00294649	0.00136534	CAV1/CAT/EPO	3	1.5
BP	GO:0060749	mammary gland alveolus development	3/167	20/18903	0.000691256	0.00294649	0.00136534	CCND1/ESR1/EGF	3	1.5
BP	GO:0061377	mammary gland lobule development	3/167	20/18903	0.000691256	0.00294649	0.00136534	CCND1/ESR1/EGF	3	1.5
BP	GO:0031640	killing of cells of another organism	4/167	46/18903	0.000718143	0.00305244	0.00141444	GAPDH/CLEC7A/CCL13/IFNG	4	0.869565
BP	GO:0046006	regulation of activated T cell proliferation	4/167	46/18903	0.000718143	0.00305244	0.00141444	IGF1/PRNP/EPO/IL18	4	0.869565
BP	GO:0030307	positive regulation of cell growth	7/167	167/18903	0.000718308	0.00305244	0.00141444	CXCL12/PRKN/IGF1/ERBB2/CXCR4/EGFR/EDN1	7	0.419162
BP	GO:0031623	receptor internalization	6/167	121/18903	0.000722931	0.00306585	0.00142065	CAV1/CD36/SNCA/CXCR2/EGF/DRD2	6	0.495868
BP	GO:0045446	endothelial cell differentiation	6/167	121/18903	0.000722931	0.00306585	0.00142065	PROC/KDR/BMP6/MET/CXCR4/XDH	6	0.495868
BP	GO:0002761	regulation of myeloid leukocyte differentiation	6/167	122/18903	0.000754849	0.00318895	0.00147769	ADIPOQ/TLR4/FOS/PIK3R1/PRKCA/IFNG	6	0.491803
BP	GO:1901989	positive regulation of cell cycle phase transition	6/167	122/18903	0.000754849	0.00318895	0.00147769	UBE2C/CDK1/CCNB1/TERT/EGFR/CCND1	6	0.491803
BP	GO:0014855	striated muscle cell proliferation	5/167	81/18903	0.00075578	0.00318895	0.00147769	CDK1/CFLAR/FGF2/FOS/HGF	5	0.617284
BP	GO:0044773	mitotic DNA damage checkpoint signaling	5/167	81/18903	0.00075578	0.00318895	0.00147769	CDK1/FANCD2/MUC1/BRCA1/CCND1	5	0.617284
BP	GO:0072332	intrinsic apoptotic signaling pathway by p53 class mediator	5/167	81/18903	0.00075578	0.00318895	0.00147769	E2F1/PRKN/BAX/MUC1/BRCA2	5	0.617284
BP	GO:0051960	regulation of nervous system development	12/167	456/18903	0.000757755	0.00319405	0.00148006	CCL11/E2F1/CXCL12/KIT/TYMP/FGF2/SPP1/IL6/CXCR4/HGF/IFNG/DRD2	12	0.263158
BP	GO:0001774	microglial cell activation	4/167	47/18903	0.000779589	0.00326957	0.00151505	SNCA/IL6/JUN/IFNG	4	0.851064
BP	GO:0006110	regulation of glycolytic process	4/167	47/18903	0.000779589	0.00326957	0.00151505	IGF1/PPARA/HTR2A/IFNG	4	0.851064
BP	GO:0036230	granulocyte activation	4/167	47/18903	0.000779589	0.00326957	0.00151505	CXCR2/IL18/CCL5/PLA2G2A	4	0.851064
BP	GO:0051180	vitamin transport	4/167	47/18903	0.000779589	0.00326957	0.00151505	SLC2A1/ABCG2/ABCC5/APOA1	4	0.851064
BP	GO:0070849	response to epidermal growth factor	4/167	47/18903	0.000779589	0.00326957	0.00151505	CFLAR/FOS/ERBB2/EGFR	4	0.851064
BP	GO:0046887	positive regulation of hormone secretion	6/167	123/18903	0.000787846	0.00330089	0.00152956	PPARG/LEP/SPP1/BMP6/EDN1/DRD2	6	0.487805
BP	GO:0050806	positive regulation of synaptic transmission	7/167	170/18903	0.000797764	0.00333031	0.0015432	SNCA/PRNP/CYP46A1/CCL2/PTGS2/DRD2/PRKCG	7	0.411765
BP	GO:1905897	regulation of response to endoplasmic reticulum stress	5/167	82/18903	0.000799183	0.00333031	0.0015432	CAV1/PRKN/BAX/BAK1/PIK3R1	5	0.609756
BP	GO:0035812	renal sodium excretion	3/167	21/18903	0.000801253	0.00333031	0.0015432	EDN1/AGT/DRD2	3	1.42857
BP	GO:0038083	peptidyl-tyrosine autophosphorylation	3/167	21/18903	0.000801253	0.00333031	0.0015432	CAV1/KDR/EGFR	3	1.42857
BP	GO:0044872	lipoprotein localization	3/167	21/18903	0.000801253	0.00333031	0.0015432	PPARG/APOB/CD36	3	1.42857
BP	GO:0045821	positive regulation of glycolytic process	3/167	21/18903	0.000801253	0.00333031	0.0015432	IGF1/HTR2A/IFNG	3	1.42857
BP	GO:0061050	regulation of cell growth involved in cardiac muscle cell development	3/167	21/18903	0.000801253	0.00333031	0.0015432	IGF1/PPARA/EDN1	3	1.42857
BP	GO:0090026	positive regulation of monocyte chemotaxis	3/167	21/18903	0.000801253	0.00333031	0.0015432	CXCL10/CXCL12/CCL5	3	1.42857
BP	GO:0055007	cardiac muscle cell differentiation	6/167	124/18903	0.000821946	0.00340953	0.00157991	CDK1/IGF1/PPARA/PDGFRA/EDN1/AGT	6	0.483871
BP	GO:0072089	stem cell proliferation	6/167	124/18903	0.000821946	0.00340953	0.00157991	CEBPA/FGF2/ABCB1/BRCA2/KDR/TERT	6	0.483871
BP	GO:0046661	male sex differentiation	7/167	171/18903	0.000825739	0.00342186	0.00158562	KIT/FANCA/BAX/BMP6/PDGFRA/CCND1/ESR1	7	0.409357
BP	GO:0006096	glycolytic process	5/167	83/18903	0.000844418	0.00349331	0.00161873	IGF1/PPARA/GAPDH/HTR2A/IFNG	5	0.60241
BP	GO:0001974	blood vessel remodeling	4/167	48/18903	0.000844657	0.00349331	0.00161873	BAX/BAK1/FLT4/AGT	4	0.833333
BP	GO:1905475	regulation of protein localization to membrane	7/167	172/18903	0.000854484	0.00353046	0.00163594	PRKN/PIK3R1/PRNP/ERBB2/EGFR/IFNG/GZMB	7	0.406977
BP	GO:0003014	renal system process	6/167	125/18903	0.000857175	0.00353807	0.00163947	HBB/ADIPOQ/ABCG2/EDN1/AGT/DRD2	6	0.48
BP	GO:0006513	protein monoubiquitination	5/167	84/18903	0.000891536	0.00367263	0.00170182	RAD51/PRKN/FANCA/BRCA2/BRCA1	5	0.595238
BP	GO:0006757	ATP generation from ADP	5/167	84/18903	0.000891536	0.00367263	0.00170182	IGF1/PPARA/GAPDH/HTR2A/IFNG	5	0.595238
BP	GO:0043010	camera-type eye development	10/167	340/18903	0.000908314	0.00373714	0.00173171	BAX/BMPR1B/FGF2/BAK1/RET/KDR/JUN/PDGFRA/EGFR/DRD2	10	0.294118
BP	GO:0008206	bile acid metabolic process	4/167	49/18903	0.000913463	0.00373714	0.00173171	LEP/KIT/CYP46A1/CYP39A1	4	0.816327
BP	GO:0033628	regulation of cell adhesion mediated by integrin	4/167	49/18903	0.000913463	0.00373714	0.00173171	MUC1/RET/PLAU/CCL5	4	0.816327
BP	GO:0043457	regulation of cellular respiration	4/167	49/18903	0.000913463	0.00373714	0.00173171	COX7A1/SNCA/UQCC2/IFNG	4	0.816327
BP	GO:0050798	activated T cell proliferation	4/167	49/18903	0.000913463	0.00373714	0.00173171	IGF1/PRNP/EPO/IL18	4	0.816327
BP	GO:0055081	anion homeostasis	4/167	49/18903	0.000913463	0.00373714	0.00173171	CYB561/CYB561D2/ABCC6/CYBRD1	4	0.816327
BP	GO:2000378	negative regulation of reactive oxygen species metabolic process	4/167	49/18903	0.000913463	0.00373714	0.00173171	PRKN/CFLAR/PPARA/BRCA1	4	0.816327
BP	GO:0030728	ovulation	3/167	22/18903	0.000921772	0.00374178	0.00173387	LEP/PTGS2/AFP	3	1.36364
BP	GO:0032700	negative regulation of interleukin-17 production	3/167	22/18903	0.000921772	0.00374178	0.00173387	TLR4/PRNP/IFNG	3	1.36364
BP	GO:0034104	negative regulation of tissue remodeling	3/167	22/18903	0.000921772	0.00374178	0.00173387	PPARG/IL6/AGT	3	1.36364
BP	GO:0044062	regulation of excretion	3/167	22/18903	0.000921772	0.00374178	0.00173387	EDN1/AGT/DRD2	3	1.36364
BP	GO:0044321	response to leptin	3/167	22/18903	0.000921772	0.00374178	0.00173387	LEP/EDN1/CCND1	3	1.36364
BP	GO:0072111	cell proliferation involved in kidney development	3/167	22/18903	0.000921772	0.00374178	0.00173387	EGR1/CFLAR/STAT1	3	1.36364
BP	GO:0140374	antiviral innate immune response	3/167	22/18903	0.000921772	0.00374178	0.00173387	CXCL10/MX1/NLRP1	3	1.36364
BP	GO:2000831	regulation of steroid hormone secretion	3/167	22/18903	0.000921772	0.00374178	0.00173387	SPP1/BMP6/AGT	3	1.36364
BP	GO:0044774	mitotic DNA integrity checkpoint signaling	5/167	85/18903	0.000940583	0.00381443	0.00176753	CDK1/FANCD2/MUC1/BRCA1/CCND1	5	0.588235
BP	GO:0050680	negative regulation of epithelial cell proliferation	7/167	176/18903	0.000977462	0.00396014	0.00183505	CAV1/PPARG/BRCA2/STAT1/CCL2/DRD2/XDH	7	0.397727
BP	GO:0002269	leukocyte activation involved in inflammatory response	4/167	50/18903	0.000986123	0.00397593	0.00184237	SNCA/IL6/JUN/IFNG	4	0.8
BP	GO:0042304	regulation of fatty acid biosynthetic process	4/167	50/18903	0.000986123	0.00397593	0.00184237	BRCA1/APOA1/APOC1/PTGS2	4	0.8
BP	GO:0120009	intermembrane lipid transfer	4/167	50/18903	0.000986123	0.00397593	0.00184237	APOB/CETP/ABCA1/APOA1	4	0.8
BP	GO:1902041	regulation of extrinsic apoptotic signaling pathway via death domain receptors	4/167	50/18903	0.000986123	0.00397593	0.00184237	CFLAR/BMPR1B/BRCA1/HGF	4	0.8
BP	GO:2001238	positive regulation of extrinsic apoptotic signaling pathway	4/167	50/18903	0.000986123	0.00397593	0.00184237	CAV1/BMPR1B/RET/AGT	4	0.8
BP	GO:0006970	response to osmotic stress	5/167	86/18903	0.000991609	0.00399327	0.0018504	BAX/ABCB1/SLC2A1/EPO/PTGS2	5	0.581395
BP	GO:0032970	regulation of actin filament-based process	11/167	406/18903	0.000992336	0.00399327	0.0018504	CAV1/CCL11/CXCL12/PRKN/PIK3R1/PDGFRA/MET/CCR7/APOA1/EDN1/CCL24	11	0.270936
BP	GO:0019318	hexose metabolic process	8/167	229/18903	0.000999094	0.00401272	0.00185941	LEP/NR3C1/ADIPOQ/PRKN/IGF1/PPARA/GAPDH/KCNJ11	8	0.349345
BP	GO:0048588	developmental cell growth	8/167	229/18903	0.000999094	0.00401272	0.00185941	CXCL12/PRKN/IGF1/PPARA/SPP1/CXCR4/EDN1/AGT	8	0.349345
BP	GO:0019079	viral genome replication	6/167	130/18903	0.00105112	0.00420974	0.00195071	PRKN/PPARA/MX1/IFI27/CCL2/CCL5	6	0.461538
BP	GO:0042692	muscle cell differentiation	11/167	409/18903	0.00105304	0.00420974	0.00195071	CDK1/CXCL10/KIT/CFLAR/IGF1/CYP26B1/PPARA/PDGFRA/EDN1/NOS1/AGT	11	0.268949
BP	GO:0002082	regulation of oxidative phosphorylation	3/167	23/18903	0.00105319	0.00420974	0.00195071	COX7A1/SNCA/UQCC2	3	1.30435
BP	GO:0014821	phasic smooth muscle contraction	3/167	23/18903	0.00105319	0.00420974	0.00195071	KIT/EDN1/DRD2	3	1.30435
BP	GO:0035518	histone H2A monoubiquitination	3/167	23/18903	0.00105319	0.00420974	0.00195071	RAD51/BRCA2/BRCA1	3	1.30435
BP	GO:0050769	positive regulation of neurogenesis	8/167	231/18903	0.00105647	0.00421881	0.00195491	E2F1/CXCL12/KIT/FGF2/IL6/CXCR4/IFNG/DRD2	8	0.34632
BP	GO:0050982	detection of mechanical stimulus	4/167	51/18903	0.00106275	0.00423578	0.00196278	CXCL12/KIT/HTR2A/CXCR4	4	0.784314
BP	GO:1903793	positive regulation of anion transport	4/167	51/18903	0.00106275	0.00423578	0.00196278	ABCB1/EDN1/PLA2G4A/AGT	4	0.784314
BP	GO:0006163	purine nucleotide metabolic process	12/167	476/18903	0.00109699	0.00436808	0.00202408	PARP1/SNCA/IGF1/PPARA/GAPDH/HTR2A/UQCC3/ABCC6/NOS1/IFNG/XDH/LDHC	12	0.252101
BP	GO:0055072	iron ion homeostasis	5/167	88/18903	0.0010998	0.00437507	0.00202732	CYB561/BMP6/CYBRD1/TF/IFNG	5	0.568182
BP	GO:0006636	unsaturated fatty acid biosynthetic process	4/167	52/18903	0.00114347	0.00453583	0.00210181	PTGIS/EDN1/PLA2G4A/PTGS2	4	0.769231
BP	GO:0046622	positive regulation of organ growth	4/167	52/18903	0.00114347	0.00453583	0.00210181	CDK1/IGF1/FGF2/EDN1	4	0.769231
BP	GO:1902930	regulation of alcohol biosynthetic process	4/167	52/18903	0.00114347	0.00453583	0.00210181	APOB/SNCA/BMP6/CYP27B1	4	0.769231
BP	GO:0009743	response to carbohydrate	8/167	234/18903	0.00114746	0.00454733	0.00210714	CAT/LPL/APOB/LEP/ADIPOQ/EGR1/CLEC7A/PTGS2	8	0.34188
BP	GO:0007589	body fluid secretion	5/167	89/18903	0.00115706	0.00458102	0.00212275	CAV1/EDN1/CCND1/CEL/XDH	5	0.561798
BP	GO:0031346	positive regulation of cell projection organization	10/167	352/18903	0.00117967	0.00466611	0.00216218	CXCL12/KIT/CFLAR/RET/PRKD1/PIK3R1/EPO/CCR7/HGF/AGT	10	0.284091
BP	GO:0002702	positive regulation of production of molecular mediator of immune response	6/167	133/18903	0.00118267	0.00467357	0.00216564	CD36/KIT/TLR4/IL6/IL18/CLEC7A	6	0.451128
BP	GO:0010623	programmed cell death involved in cell development	3/167	24/18903	0.00119588	0.00469463	0.0021754	KIT/BAX/FGF2	3	1.25
BP	GO:0010640	regulation of platelet-derived growth factor receptor signaling pathway	3/167	24/18903	0.00119588	0.00469463	0.0021754	ADIPOQ/SNCA/F3	3	1.25
BP	GO:0016048	detection of temperature stimulus	3/167	24/18903	0.00119588	0.00469463	0.0021754	CXCL12/HTR2A/CXCR4	3	1.25
BP	GO:0035357	peroxisome proliferator activated receptor signaling pathway	3/167	24/18903	0.00119588	0.00469463	0.0021754	PPARG/LEP/PTGIS	3	1.25
BP	GO:0038095	Fc-epsilon receptor signaling pathway	3/167	24/18903	0.00119588	0.00469463	0.0021754	VAV2/MAPK10/VAV3	3	1.25
BP	GO:0051590	positive regulation of neurotransmitter transport	3/167	24/18903	0.00119588	0.00469463	0.0021754	SNCA/PRKN/DRD2	3	1.25
BP	GO:0140632	inflammasome complex assembly	3/167	24/18903	0.00119588	0.00469463	0.0021754	CD36/TLR4/NLRP1	3	1.25
BP	GO:0006111	regulation of gluconeogenesis	4/167	53/18903	0.00122838	0.00480416	0.00222615	LEP/NR3C1/ADIPOQ/PPARA	4	0.754717
BP	GO:0009409	response to cold	4/167	53/18903	0.00122838	0.00480416	0.00222615	LPL/ADRB2/CXCL10/FOS	4	0.754717
BP	GO:0071622	regulation of granulocyte chemotaxis	4/167	53/18903	0.00122838	0.00480416	0.00222615	CXCR2/CCR7/EDN1/CCL5	4	0.754717
BP	GO:0097300	programmed necrotic cell death	4/167	53/18903	0.00122838	0.00480416	0.00222615	CAV1/PARP1/CFLAR/BAX	4	0.754717
BP	GO:0046928	regulation of neurotransmitter secretion	5/167	91/18903	0.00127816	0.0049895	0.00231204	SNCA/PRKN/HTR2A/DRD2/PRKCG	5	0.549451
BP	GO:2000117	negative regulation of cysteine-type endopeptidase activity	5/167	91/18903	0.00127816	0.0049895	0.00231204	BIRC5/SNCA/MMP9/HGF/PTGS2	5	0.549451
BP	GO:0030520	intracellular estrogen receptor signaling pathway	4/167	54/18903	0.00131762	0.0051339	0.00237895	PARP1/ESR2/BRCA1/ESR1	4	0.740741
BP	GO:0061900	glial cell activation	4/167	54/18903	0.00131762	0.0051339	0.00237895	SNCA/IL6/JUN/IFNG	4	0.740741
BP	GO:0046031	ADP metabolic process	5/167	92/18903	0.00134211	0.00522447	0.00242091	IGF1/PPARA/GAPDH/HTR2A/IFNG	5	0.543478
BP	GO:0009162	deoxyribonucleoside monophosphate metabolic process	3/167	25/18903	0.00135018	0.00523149	0.00242416	TK2/TYMP/XDH	3	1.2
BP	GO:0050927	positive regulation of positive chemotaxis	3/167	25/18903	0.00135018	0.00523149	0.00242416	CXCL12/KDR/F3	3	1.2
BP	GO:0062149	detection of stimulus involved in sensory perception of pain	3/167	25/18903	0.00135018	0.00523149	0.00242416	CXCL12/HTR2A/CXCR4	3	1.2
BP	GO:0090023	positive regulation of neutrophil chemotaxis	3/167	25/18903	0.00135018	0.00523149	0.00242416	CXCR2/CCR7/EDN1	3	1.2
BP	GO:2000679	positive regulation of transcription regulatory region DNA binding	3/167	25/18903	0.00135018	0.00523149	0.00242416	PARP1/IGF1/IFNG	3	1.2
BP	GO:0002700	regulation of production of molecular mediator of immune response	7/167	187/18903	0.0013885	0.00537498	0.00249066	CD36/KIT/TLR4/IL6/IL18/APOA1/CLEC7A	7	0.374332
BP	GO:2000106	regulation of leukocyte apoptotic process	5/167	93/18903	0.00140839	0.0054279	0.00251518	CXCL12/BAX/CXCR2/CCR7/CCL5	5	0.537634
BP	GO:0006584	catecholamine metabolic process	4/167	55/18903	0.00141128	0.0054279	0.00251518	ALDH2/SNCA/PRKN/DRD2	4	0.727273
BP	GO:0009712	catechol-containing compound metabolic process	4/167	55/18903	0.00141128	0.0054279	0.00251518	ALDH2/SNCA/PRKN/DRD2	4	0.727273
BP	GO:0038093	Fc receptor signaling pathway	4/167	55/18903	0.00141128	0.0054279	0.00251518	VAV2/KIT/MAPK10/VAV3	4	0.727273
BP	GO:0042743	hydrogen peroxide metabolic process	4/167	55/18903	0.00141128	0.0054279	0.00251518	CAT/HBB/SNCA/MPO	4	0.727273
BP	GO:1903202	negative regulation of oxidative stress-induced cell death	4/167	55/18903	0.00141128	0.0054279	0.00251518	PRKN/HSPB1/MET/HGF	4	0.727273
BP	GO:2000107	negative regulation of leukocyte apoptotic process	4/167	55/18903	0.00141128	0.0054279	0.00251518	CXCL12/CXCR2/CCR7/CCL5	4	0.727273
BP	GO:0001906	cell killing	7/167	189/18903	0.00147592	0.00567001	0.00262737	LEP/GAPDH/IL18/CLEC7A/CCL13/IFNG/GZMB	7	0.37037
BP	GO:0016049	cell growth	12/167	493/18903	0.00147695	0.00567001	0.00262737	ESR2/CXCL12/PRKN/IGF1/PPARA/SPP1/ERBB2/CYP27B1/CXCR4/EGFR/EDN1/AGT	12	0.243408
BP	GO:0042908	xenobiotic transport	4/167	56/18903	0.00150949	0.00576858	0.00267305	ABCB1/SLC2A1/ABCG2/ABCC5	4	0.714286
BP	GO:0043470	regulation of carbohydrate catabolic process	4/167	56/18903	0.00150949	0.00576858	0.00267305	IGF1/PPARA/HTR2A/IFNG	4	0.714286
BP	GO:0045806	negative regulation of endocytosis	4/167	56/18903	0.00150949	0.00576858	0.00267305	CAV1/ADIPOQ/PRKD1/APOC1	4	0.714286
BP	GO:0035994	response to muscle stretch	3/167	26/18903	0.00151645	0.00576858	0.00267305	FOS/JUN/EDN1	3	1.15385
BP	GO:0042178	xenobiotic catabolic process	3/167	26/18903	0.00151645	0.00576858	0.00267305	CYP3A4/NOS1/CYP2A6	3	1.15385
BP	GO:0050926	regulation of positive chemotaxis	3/167	26/18903	0.00151645	0.00576858	0.00267305	CXCL12/KDR/F3	3	1.15385
BP	GO:0050951	sensory perception of temperature stimulus	3/167	26/18903	0.00151645	0.00576858	0.00267305	CXCL12/HTR2A/CXCR4	3	1.15385
BP	GO:0060333	interferon-gamma-mediated signaling pathway	3/167	26/18903	0.00151645	0.00576858	0.00267305	PPARG/STAT1/IFNG	3	1.15385
BP	GO:0060384	innervation	3/167	26/18903	0.00151645	0.00576858	0.00267305	RET/EDN1/PRKCG	3	1.15385
BP	GO:2000001	regulation of DNA damage checkpoint	3/167	26/18903	0.00151645	0.00576858	0.00267305	RAD51/BRCA2/BRCA1	3	1.15385
BP	GO:0032956	regulation of actin cytoskeleton organization	10/167	365/18903	0.00154501	0.00587188	0.00272091	CCL11/CXCL12/PRKN/PIK3R1/PDGFRA/MET/CCR7/APOA1/EDN1/CCL24	10	0.273973
BP	GO:0055001	muscle cell development	7/167	191/18903	0.00156757	0.00595219	0.00275812	CDK1/CFLAR/IGF1/PPARA/PDGFRA/EDN1/AGT	7	0.366492
BP	GO:0006986	response to unfolded protein	6/167	141/18903	0.00159541	0.00605241	0.00280457	PRKN/BAX/BAK1/PIK3R1/HSPB1/CCND1	6	0.425532
BP	GO:0035196	miRNA processing	4/167	57/18903	0.00161236	0.00610562	0.00282922	IL6/TERT/EGFR/ESR1	4	0.701754
BP	GO:0048168	regulation of neuronal synaptic plasticity	4/167	57/18903	0.00161236	0.00610562	0.00282922	SNCA/KIT/AGT/DRD2	4	0.701754
BP	GO:0032091	negative regulation of protein binding	5/167	96/18903	0.00162173	0.00612995	0.0028405	CAV1/ADRB2/ADIPOQ/BAX/PPARA	5	0.520833
BP	GO:0045807	positive regulation of endocytosis	5/167	96/18903	0.00162173	0.00612995	0.0028405	CD36/SNCA/TF/EGF/DRD2	5	0.520833
BP	GO:0010884	positive regulation of lipid storage	3/167	27/18903	0.001695	0.00633804	0.00293692	LPL/APOB/CD36	3	1.11111
BP	GO:0014829	vascular associated smooth muscle contraction	3/167	27/18903	0.001695	0.00633804	0.00293692	HTR2A/EDN1/AGT	3	1.11111
BP	GO:0030325	adrenal gland development	3/167	27/18903	0.001695	0.00633804	0.00293692	NR3C1/PDGFRA/APOA1	3	1.11111
BP	GO:0035929	steroid hormone secretion	3/167	27/18903	0.001695	0.00633804	0.00293692	SPP1/BMP6/AGT	3	1.11111
BP	GO:0036296	response to increased oxygen levels	3/167	27/18903	0.001695	0.00633804	0.00293692	CAV1/CAT/EPO	3	1.11111
BP	GO:0042730	fibrinolysis	3/167	27/18903	0.001695	0.00633804	0.00293692	PROS1/PLAU/THBD	3	1.11111
BP	GO:0051953	negative regulation of amine transport	3/167	27/18903	0.001695	0.00633804	0.00293692	LEP/SNCA/DRD2	3	1.11111
BP	GO:0061436	establishment of skin barrier	3/167	27/18903	0.001695	0.00633804	0.00293692	CYP26B1/MET/IL18	3	1.11111
BP	GO:0072207	metanephric epithelium development	3/167	27/18903	0.001695	0.00633804	0.00293692	ADIPOQ/CXCR2/STAT1	3	1.11111
BP	GO:0090200	positive regulation of release of cytochrome c from mitochondria	3/167	27/18903	0.001695	0.00633804	0.00293692	BAX/BAK1/MMP9	3	1.11111
BP	GO:1901623	regulation of lymphocyte chemotaxis	3/167	27/18903	0.001695	0.00633804	0.00293692	CXCL10/CCL2/CCL5	3	1.11111
BP	GO:1903055	positive regulation of extracellular matrix organization	3/167	27/18903	0.001695	0.00633804	0.00293692	CFLAR/IL6/AGT	3	1.11111
BP	GO:0006826	iron ion transport	4/167	58/18903	0.00172001	0.00641431	0.00297226	ABCC5/CYBRD1/TF/IFNG	4	0.689655
BP	GO:0048008	platelet-derived growth factor receptor signaling pathway	4/167	58/18903	0.00172001	0.00641431	0.00297226	ADIPOQ/SNCA/F3/PDGFRA	4	0.689655
BP	GO:0048016	inositol phosphate-mediated signaling	4/167	58/18903	0.00172001	0.00641431	0.00297226	IGF1/PRNP/CLEC7A/EDN1	4	0.689655
BP	GO:0001818	negative regulation of cytokine production	10/167	371/18903	0.00174217	0.00649112	0.00300786	ADIPOQ/IGF1/TLR4/PPARA/IL6/PRNP/CCR7/APOA1/HGF/IFNG	10	0.269542
BP	GO:0060047	heart contraction	8/167	250/18903	0.00174397	0.00649204	0.00300828	CAV1/ABCC9/TRPC1/CXCR4/EDN1/NOS1/AGT/DRD2	8	0.32
BP	GO:0042063	gliogenesis	9/167	310/18903	0.00178325	0.00663236	0.0030733	CDK1/E2F1/FGF2/TLR4/IL6/ERBB2/CXCR4/CCL2/IFNG	9	0.290323
BP	GO:0007566	embryo implantation	4/167	59/18903	0.00183255	0.00679755	0.00314985	SPP1/MMP9/EPO/PTGS2	4	0.677966
BP	GO:0010574	regulation of vascular endothelial growth factor production	4/167	59/18903	0.00183255	0.00679755	0.00314985	FLT4/IL6/BRCA1/PTGS2	4	0.677966
BP	GO:1903078	positive regulation of protein localization to plasma membrane	4/167	59/18903	0.00183255	0.00679755	0.00314985	PIK3R1/PRNP/EGFR/IFNG	4	0.677966
BP	GO:0043279	response to alkaloid	5/167	99/18903	0.00185791	0.00687936	0.00318776	RAD51/HTR2A/CXCR4/DRD2/PRKCG	5	0.505051
BP	GO:2001237	negative regulation of extrinsic apoptotic signaling pathway	5/167	99/18903	0.00185791	0.00687936	0.00318776	CFLAR/IGF1/TERT/BRCA1/HGF	5	0.505051
BP	GO:0022604	regulation of cell morphogenesis	9/167	312/18903	0.00186298	0.00688594	0.0031908	CCL11/KIT/PRKN/KDR/CXCR4/APOA1/CCL13/CCL24/CCL2	9	0.288462
BP	GO:2001020	regulation of response to DNA damage stimulus	9/167	312/18903	0.00186298	0.00688594	0.0031908	RAD51/PARP1/PCNA/CXCL12/MUC1/BRCA2/BRCA1/EGFR/PRKCG	9	0.288462
BP	GO:0002675	positive regulation of acute inflammatory response	3/167	28/18903	0.00188617	0.00692259	0.00320779	IL6/CCR7/PTGS2	3	1.07143
BP	GO:0010971	positive regulation of G2/M transition of mitotic cell cycle	3/167	28/18903	0.00188617	0.00692259	0.00320779	CDK1/CCNB1/CCND1	3	1.07143
BP	GO:0014072	response to isoquinoline alkaloid	3/167	28/18903	0.00188617	0.00692259	0.00320779	CXCR4/DRD2/PRKCG	3	1.07143
BP	GO:0031664	regulation of lipopolysaccharide-mediated signaling pathway	3/167	28/18903	0.00188617	0.00692259	0.00320779	CD36/BMP6/PRKCA	3	1.07143
BP	GO:0043278	response to morphine	3/167	28/18903	0.00188617	0.00692259	0.00320779	CXCR4/DRD2/PRKCG	3	1.07143
BP	GO:0071624	positive regulation of granulocyte chemotaxis	3/167	28/18903	0.00188617	0.00692259	0.00320779	CXCR2/CCR7/EDN1	3	1.07143
BP	GO:1900017	positive regulation of cytokine production involved in inflammatory response	3/167	28/18903	0.00188617	0.00692259	0.00320779	TLR4/IL6/CLEC7A	3	1.07143
BP	GO:1903959	regulation of anion transmembrane transport	3/167	28/18903	0.00188617	0.00692259	0.00320779	ABCB1/PRNP/AGT	3	1.07143
BP	GO:0043087	regulation of GTPase activity	10/167	376/18903	0.00192162	0.00704652	0.00326522	CCL11/VAV2/MET/ERBB2/VAV3/CCR7/CCL13/CCL24/CCL2/CCL5	10	0.265957
BP	GO:0006165	nucleoside diphosphate phosphorylation	5/167	100/18903	0.00194195	0.00709612	0.0032882	IGF1/PPARA/GAPDH/HTR2A/IFNG	5	0.5
BP	GO:0030316	osteoclast differentiation	5/167	100/18903	0.00194195	0.00709612	0.0032882	TLR4/FOS/PIK3R1/TF/IFNG	5	0.5
BP	GO:0034620	cellular response to unfolded protein	5/167	100/18903	0.00194195	0.00709612	0.0032882	PRKN/BAX/BAK1/PIK3R1/CCND1	5	0.5
BP	GO:0098869	cellular oxidant detoxification	5/167	100/18903	0.00194195	0.00709612	0.0032882	CAT/HBB/CD36/MPO/PTGS2	5	0.5
BP	GO:0019748	secondary metabolic process	4/167	60/18903	0.00195009	0.0071072	0.00329333	TRPC1/CYP3A4/CYP2A7/CYP2A6	4	0.666667
BP	GO:0022029	telencephalon cell migration	4/167	60/18903	0.00195009	0.0071072	0.00329333	CXCL12/CXCR4/EGFR/DRD2	4	0.666667
BP	GO:0043407	negative regulation of MAP kinase activity	4/167	60/18903	0.00195009	0.0071072	0.00329333	CAV1/PPARG/ADIPOQ/AGT	4	0.666667
BP	GO:0050767	regulation of neurogenesis	10/167	377/18903	0.00195925	0.00713434	0.00330591	CCL11/E2F1/CXCL12/KIT/FGF2/SPP1/IL6/CXCR4/IFNG/DRD2	10	0.265252
BP	GO:0008584	male gonad development	6/167	147/18903	0.00197073	0.00716363	0.00331948	KIT/FANCA/BAX/PDGFRA/CCND1/ESR1	6	0.408163
BP	GO:0051592	response to calcium ion	6/167	147/18903	0.00197073	0.00716363	0.00331948	CAV1/FOS/TRPC1/JUN/EDN1/CCND1	6	0.408163
BP	GO:0002697	regulation of immune effector process	10/167	379/18903	0.00203629	0.0073955	0.00342693	CD36/LEP/KIT/TLR4/IL6/IL18/APOA1/CLEC7A/IFNG/MYB	10	0.263852
BP	GO:0046546	development of primary male sexual characteristics	6/167	148/18903	0.00203926	0.00739987	0.00342895	KIT/FANCA/BAX/PDGFRA/CCND1/ESR1	6	0.405405
BP	GO:0046456	icosanoid biosynthetic process	4/167	61/18903	0.00207275	0.00750833	0.00347921	PTGIS/EDN1/PLA2G4A/PTGS2	4	0.655738
BP	GO:0070918	small regulatory ncRNA processing	4/167	61/18903	0.00207275	0.00750833	0.00347921	IL6/TERT/EGFR/ESR1	4	0.655738
BP	GO:0008053	mitochondrial fusion	3/167	29/18903	0.00209025	0.00753248	0.0034904	PRKN/BAX/BAK1	3	1.03448
BP	GO:0042104	positive regulation of activated T cell proliferation	3/167	29/18903	0.00209025	0.00753248	0.0034904	IGF1/EPO/IL18	3	1.03448
BP	GO:0072012	glomerulus vasculature development	3/167	29/18903	0.00209025	0.00753248	0.0034904	EGR1/CFLAR/PDGFRA	3	1.03448
BP	GO:0090025	regulation of monocyte chemotaxis	3/167	29/18903	0.00209025	0.00753248	0.0034904	CXCL10/CXCL12/CCL5	3	1.03448
BP	GO:0097421	liver regeneration	3/167	29/18903	0.00209025	0.00753248	0.0034904	PCNA/IL6/CCND1	3	1.03448
BP	GO:1902175	regulation of oxidative stress-induced intrinsic apoptotic signaling pathway	3/167	29/18903	0.00209025	0.00753248	0.0034904	PARP1/PRKN/HSPB1	3	1.03448
BP	GO:0031058	positive regulation of histone modification	5/167	102/18903	0.00211834	0.00761398	0.00352817	MUC1/PRKD1/BRCA1/NOS1/MYB	5	0.490196
BP	GO:0035249	synaptic transmission	5/167	102/18903	0.00211834	0.00761398	0.00352817	PRKN/HTR2A/CCL2/PTGS2/DRD2	5	0.490196
BP	GO:0046939	nucleotide phosphorylation	5/167	102/18903	0.00211834	0.00761398	0.00352817	IGF1/PPARA/GAPDH/HTR2A/IFNG	5	0.490196
BP	GO:0009150	purine ribonucleotide metabolic process	11/167	447/18903	0.00212624	0.00763578	0.00353827	PARP1/SNCA/IGF1/PPARA/GAPDH/HTR2A/UQCC3/ABCC6/IFNG/XDH/LDHC	11	0.246085
BP	GO:0098739	import across plasma membrane	7/167	202/18903	0.00215373	0.00772786	0.00358093	CD36/ABCC9/SLC2A1/PRNP/KCNJ11/IFNG/AGT	7	0.346535
BP	GO:0007612	learning	6/167	150/18903	0.00218173	0.0078216	0.00362437	KIT/PRKN/FOS/AGT/PTGS2/DRD2	6	0.4
BP	GO:1904036	negative regulation of epithelial cell apoptotic process	4/167	62/18903	0.00220064	0.00788263	0.00365265	CFLAR/PPARA/KDR/TERT	4	0.645161
BP	GO:0046620	regulation of organ growth	5/167	103/18903	0.00221079	0.00790588	0.00366343	CDK1/IGF1/FGF2/PPARA/EDN1	5	0.485437
BP	GO:0006959	humoral immune response	9/167	320/18903	0.00221092	0.00790588	0.00366343	CXCL10/CXCL2/IL6/GAPDH/CCR7/CCL13/TF/CCL2/IFNG	9	0.28125
BP	GO:1902903	regulation of supramolecular fiber organization	10/167	384/18903	0.00223963	0.00800169	0.00370782	CCL11/SNCA/CXCL12/PRKN/PIK3R1/MET/CCR7/APOA1/EDN1/CCL24	10	0.260417
BP	GO:0002699	positive regulation of immune effector process	8/167	261/18903	0.00228006	0.0081322	0.0037683	CD36/KIT/TLR4/IL6/IL18/CLEC7A/IFNG/MYB	8	0.306513
BP	GO:0003015	heart process	8/167	261/18903	0.00228006	0.0081322	0.0037683	CAV1/ABCC9/TRPC1/CXCR4/EDN1/NOS1/AGT/DRD2	8	0.306513
BP	GO:0009135	purine nucleoside diphosphate metabolic process	5/167	104/18903	0.00230614	0.00815358	0.00377821	IGF1/PPARA/GAPDH/HTR2A/IFNG	5	0.480769
BP	GO:0009179	purine ribonucleoside diphosphate metabolic process	5/167	104/18903	0.00230614	0.00815358	0.00377821	IGF1/PPARA/GAPDH/HTR2A/IFNG	5	0.480769
BP	GO:0015914	phospholipid transport	5/167	104/18903	0.00230614	0.00815358	0.00377821	CETP/ABCB1/ABCA1/APOA1/APOC1	5	0.480769
BP	GO:0060291	long-term synaptic potentiation	5/167	104/18903	0.00230614	0.00815358	0.00377821	SNCA/PRNP/CYP46A1/DRD2/PRKCG	5	0.480769
BP	GO:0007202	activation of phospholipase C activity	3/167	30/18903	0.00230754	0.00815358	0.00377821	HTR2A/EGFR/AGT	3	1
BP	GO:0008209	androgen metabolic process	3/167	30/18903	0.00230754	0.00815358	0.00377821	SPP1/CYP3A4/ESR1	3	1
BP	GO:0043032	positive regulation of macrophage activation	3/167	30/18903	0.00230754	0.00815358	0.00377821	CEBPA/TLR4/PLA2G4A	3	1
BP	GO:0070293	renal absorption	3/167	30/18903	0.00230754	0.00815358	0.00377821	HBB/ADIPOQ/EDN1	3	1
BP	GO:0090140	regulation of mitochondrial fission	3/167	30/18903	0.00230754	0.00815358	0.00377821	PPARG/PRKN/KDR	3	1
BP	GO:1900101	regulation of endoplasmic reticulum unfolded protein response	3/167	30/18903	0.00230754	0.00815358	0.00377821	BAX/BAK1/PIK3R1	3	1
BP	GO:1903203	regulation of oxidative stress-induced neuron death	3/167	30/18903	0.00230754	0.00815358	0.00377821	PARP1/PRKN/TLR4	3	1
BP	GO:0010573	vascular endothelial growth factor production	4/167	63/18903	0.00233387	0.00822569	0.00381162	FLT4/IL6/BRCA1/PTGS2	4	0.634921
BP	GO:0021885	forebrain cell migration	4/167	63/18903	0.00233387	0.00822569	0.00381162	CXCL12/CXCR4/EGFR/DRD2	4	0.634921
BP	GO:2001258	negative regulation of cation channel activity	4/167	63/18903	0.00233387	0.00822569	0.00381162	CAV1/MMP9/EPO/DRD2	4	0.634921
BP	GO:0071868	cellular response to monoamine stimulus	5/167	105/18903	0.00240445	0.00846019	0.00392028	ADIPOQ/SNCA/PRKN/HTR2A/DRD2	5	0.47619
BP	GO:0071870	cellular response to catecholamine stimulus	5/167	105/18903	0.00240445	0.00846019	0.00392028	ADIPOQ/SNCA/PRKN/HTR2A/DRD2	5	0.47619
BP	GO:0048284	organelle fusion	6/167	153/18903	0.00240935	0.00847026	0.00392495	CDK1/SNCA/PRKN/BAX/BAK1/VAV3	6	0.392157
BP	GO:0006644	phospholipid metabolic process	10/167	389/18903	0.00245903	0.00863766	0.00400252	LPL/CETP/SNCA/FGF2/PIK3R1/HTR2A/APOA1/PLA2G4A/APOC1/PLA2G2A	10	0.257069
BP	GO:0008360	regulation of cell shape	6/167	154/18903	0.00248905	0.00872842	0.00404457	CCL11/KIT/KDR/CCL13/CCL24/CCL2	6	0.38961
BP	GO:0034763	negative regulation of transmembrane transport	6/167	154/18903	0.00248905	0.00872842	0.00404457	CAV1/LEP/MMP9/EPO/NOS1/DRD2	6	0.38961
BP	GO:0001945	lymph vessel development	3/167	31/18903	0.00253834	0.00882706	0.00409028	FGF2/FLT4/KDR	3	0.967742
BP	GO:0033561	regulation of water loss via skin	3/167	31/18903	0.00253834	0.00882706	0.00409028	CYP26B1/MET/IL18	3	0.967742
BP	GO:0034694	response to prostaglandin	3/167	31/18903	0.00253834	0.00882706	0.00409028	APOB/CCR7/EDN1	3	0.967742
BP	GO:0045987	positive regulation of smooth muscle contraction	3/167	31/18903	0.00253834	0.00882706	0.00409028	KIT/EDN1/PTGS2	3	0.967742
BP	GO:0060390	regulation of SMAD protein signal transduction	3/167	31/18903	0.00253834	0.00882706	0.00409028	PPARG/PARP1/BMP6	3	0.967742
BP	GO:0060603	mammary gland duct morphogenesis	3/167	31/18903	0.00253834	0.00882706	0.00409028	CCL11/NR3C1/ESR1	3	0.967742
BP	GO:0061437	renal system vasculature development	3/167	31/18903	0.00253834	0.00882706	0.00409028	EGR1/CFLAR/PDGFRA	3	0.967742
BP	GO:0061440	kidney vasculature development	3/167	31/18903	0.00253834	0.00882706	0.00409028	EGR1/CFLAR/PDGFRA	3	0.967742
BP	GO:1902042	negative regulation of extrinsic apoptotic signaling pathway via death domain receptors	3/167	31/18903	0.00253834	0.00882706	0.00409028	CFLAR/BRCA1/HGF	3	0.967742
BP	GO:1902751	positive regulation of cell cycle G2/M phase transition	3/167	31/18903	0.00253834	0.00882706	0.00409028	CDK1/CCNB1/CCND1	3	0.967742
BP	GO:0032613	interleukin-10 production	4/167	65/18903	0.00261678	0.00906963	0.00420268	TLR4/IL6/CLEC7A/HGF	4	0.615385
BP	GO:0032653	regulation of interleukin-10 production	4/167	65/18903	0.00261678	0.00906963	0.00420268	TLR4/IL6/CLEC7A/HGF	4	0.615385
BP	GO:0035065	regulation of histone acetylation	4/167	65/18903	0.00261678	0.00906963	0.00420268	SNCA/MUC1/BRCA1/NOS1	4	0.615385
BP	GO:0060760	positive regulation of response to cytokine stimulus	4/167	65/18903	0.00261678	0.00906963	0.00420268	PRKN/TLR4/CXCR4/EDN1	4	0.615385
BP	GO:0006913	nucleocytoplasmic transport	9/167	329/18903	0.00266232	0.00921216	0.00426873	CDK1/CD36/LEP/PRKD1/PIK3R1/IFI27/IFNG/AGT/PTGS2	9	0.273556
BP	GO:0051169	nuclear transport	9/167	329/18903	0.00266232	0.00921216	0.00426873	CDK1/CD36/LEP/PRKD1/PIK3R1/IFI27/IFNG/AGT/PTGS2	9	0.273556
BP	GO:0032526	response to retinoic acid	5/167	108/18903	0.00271769	0.00937264	0.00434309	LEP/CYP26B1/RET/ABCA1/BMP6	5	0.462963
BP	GO:0071867	response to monoamine	5/167	108/18903	0.00271769	0.00937264	0.00434309	ADIPOQ/SNCA/PRKN/HTR2A/DRD2	5	0.462963
BP	GO:0071869	response to catecholamine	5/167	108/18903	0.00271769	0.00937264	0.00434309	ADIPOQ/SNCA/PRKN/HTR2A/DRD2	5	0.462963
BP	GO:1902106	negative regulation of leukocyte differentiation	5/167	108/18903	0.00271769	0.00937264	0.00434309	ADIPOQ/TLR4/PIK3R1/ERBB2/CTLA4	5	0.462963
BP	GO:0010976	positive regulation of neuron projection development	6/167	157/18903	0.0027401	0.00944215	0.0043753	CFLAR/RET/PRKD1/EPO/HGF/AGT	6	0.382166
BP	GO:0071300	cellular response to retinoic acid	4/167	66/18903	0.00276669	0.00951889	0.00441086	LEP/CYP26B1/RET/ABCA1	4	0.606061
BP	GO:0032770	positive regulation of monooxygenase activity	3/167	32/18903	0.0027829	0.00951889	0.00441086	TERT/CYP27B1/IFNG	3	0.9375
BP	GO:0033198	response to ATP	3/167	32/18903	0.0027829	0.00951889	0.00441086	ABCC9/KCNJ11/PTGS2	3	0.9375
BP	GO:0033522	histone H2A ubiquitination	3/167	32/18903	0.0027829	0.00951889	0.00441086	RAD51/BRCA2/BRCA1	3	0.9375
BP	GO:0050482	arachidonic acid secretion	3/167	32/18903	0.0027829	0.00951889	0.00441086	PLA2G4A/DRD2/PLA2G2A	3	0.9375
BP	GO:0060544	regulation of necroptotic process	3/167	32/18903	0.0027829	0.00951889	0.00441086	CAV1/PARP1/CFLAR	3	0.9375
BP	GO:1903715	regulation of aerobic respiration	3/167	32/18903	0.0027829	0.00951889	0.00441086	COX7A1/SNCA/UQCC2	3	0.9375
BP	GO:1903963	arachidonate transport	3/167	32/18903	0.0027829	0.00951889	0.00441086	PLA2G4A/DRD2/PLA2G2A	3	0.9375
BP	GO:1990776	response to angiotensin	3/167	32/18903	0.0027829	0.00951889	0.00441086	CAV1/AGT/PTGS2	3	0.9375
BP	GO:0016051	carbohydrate biosynthetic process	7/167	212/18903	0.00282195	0.00963493	0.00446463	LEP/NR3C1/ADIPOQ/SNCA/IGF1/PPARA/EGF	7	0.330189
BP	GO:1903046	meiotic cell cycle process	7/167	212/18903	0.00282195	0.00963493	0.00446463	CDC20/RAD51/FANCD2/FANCA/BRCA2/CYP26B1/EDN1	7	0.330189
BP	GO:0009895	negative regulation of catabolic process	9/167	332/18903	0.00282804	0.00963493	0.00446463	E2F1/LEP/SNCA/PPARA/MET/EGFR/HGF/APOC1/PRKCG	9	0.271084
BP	GO:0033209	tumor necrosis factor-mediated signaling pathway	5/167	109/18903	0.00282837	0.00963493	0.00446463	ADIPOQ/PRKN/KRT18/STAT1/APOA1	5	0.458716
BP	GO:1904063	negative regulation of cation transmembrane transport	5/167	109/18903	0.00282837	0.00963493	0.00446463	CAV1/MMP9/EPO/NOS1/DRD2	5	0.458716
BP	GO:0031638	zymogen activation	4/167	67/18903	0.00292238	0.00993895	0.00460551	CLEC3B/BAK1/PLAU/THBD	4	0.597015
BP	GO:1904377	positive regulation of protein localization to cell periphery	4/167	67/18903	0.00292238	0.00993895	0.00460551	PIK3R1/PRNP/EGFR/IFNG	4	0.597015
BP	GO:0009259	ribonucleotide metabolic process	11/167	466/18903	0.00292825	0.00995079	0.004611	PARP1/SNCA/IGF1/PPARA/GAPDH/HTR2A/UQCC3/ABCC6/IFNG/XDH/LDHC	11	0.236052
BP	GO:0007173	epidermal growth factor receptor signaling pathway	5/167	110/18903	0.00294228	0.00998222	0.00462556	MMP9/ERBB2/EGFR/EGF/AGT	5	0.454545
BP	GO:2000060	positive regulation of ubiquitin-dependent protein catabolic process	5/167	110/18903	0.00294228	0.00998222	0.00462556	CAV1/CDC20/CEBPA/PRKN/EGF	5	0.454545
BP	GO:0008016	regulation of heart contraction	7/167	214/18903	0.00297282	0.0100776	0.00466977	CAV1/ABCC9/TRPC1/EDN1/NOS1/AGT/DRD2	7	0.327103
BP	GO:0033032	regulation of myeloid cell apoptotic process	3/167	33/18903	0.0030415	0.0102522	0.00475065	ADIPOQ/CXCR2/EPO	3	0.909091
BP	GO:0036475	neuron death in response to oxidative stress	3/167	33/18903	0.0030415	0.0102522	0.00475065	PARP1/PRKN/TLR4	3	0.909091
BP	GO:0045907	positive regulation of vasoconstriction	3/167	33/18903	0.0030415	0.0102522	0.00475065	CAV1/HTR2A/PTGS2	3	0.909091
BP	GO:0048799	animal organ maturation	3/167	33/18903	0.0030415	0.0102522	0.00475065	LEP/IGF1/RET	3	0.909091
BP	GO:0070633	transepithelial transport	3/167	33/18903	0.0030415	0.0102522	0.00475065	ABCB1/ABCG2/EDN1	3	0.909091
BP	GO:0090279	regulation of calcium ion import	3/167	33/18903	0.0030415	0.0102522	0.00475065	CXCL12/CCL2/EGF	3	0.909091
BP	GO:2000191	regulation of fatty acid transport	3/167	33/18903	0.0030415	0.0102522	0.00475065	PPARA/EDN1/PLA2G4A	3	0.909091
BP	GO:0018958	phenol-containing compound metabolic process	5/167	111/18903	0.00305947	0.0102961	0.00477101	ALDH2/SNCA/PRKN/TRPC1/DRD2	5	0.45045
BP	GO:1901222	regulation of NIK/NF-kappaB signaling	5/167	111/18903	0.00305947	0.0102961	0.00477101	NR3C2/TLR4/IL18/EGFR/EDN1	5	0.45045
BP	GO:0061448	connective tissue development	8/167	274/18903	0.00307199	0.0103299	0.00478667	PPARG/LEP/EGR1/CFLAR/BMPR1B/FGF2/BMP6/EDN1	8	0.291971
BP	GO:0038034	signal transduction in absence of ligand	4/167	68/18903	0.00308396	0.0103451	0.00479373	BAX/BAK1/RET/TERT	4	0.588235
BP	GO:0045670	regulation of osteoclast differentiation	4/167	68/18903	0.00308396	0.0103451	0.00479373	TLR4/FOS/PIK3R1/IFNG	4	0.588235
BP	GO:0097192	extrinsic apoptotic signaling pathway in absence of ligand	4/167	68/18903	0.00308396	0.0103451	0.00479373	BAX/BAK1/RET/TERT	4	0.588235
BP	GO:0048259	regulation of receptor-mediated endocytosis	5/167	112/18903	0.00317999	0.0106587	0.00493904	ADIPOQ/APOC1/TF/EGF/DRD2	5	0.446429
BP	GO:2000401	regulation of lymphocyte migration	4/167	69/18903	0.00325153	0.0108814	0.00504224	CXCL10/CXCL12/CCL2/CCL5	4	0.57971
BP	GO:0035966	response to topologically incorrect protein	6/167	163/18903	0.00329862	0.0108814	0.00504224	PRKN/BAX/BAK1/PIK3R1/HSPB1/CCND1	6	0.368098
BP	GO:0034383	low-density lipoprotein particle clearance	3/167	34/18903	0.0033144	0.0108814	0.00504224	APOB/CD36/ADIPOQ	3	0.882353
BP	GO:0035066	positive regulation of histone acetylation	3/167	34/18903	0.0033144	0.0108814	0.00504224	MUC1/BRCA1/NOS1	3	0.882353
BP	GO:0051450	myoblast proliferation	3/167	34/18903	0.0033144	0.0108814	0.00504224	IGF1/FOS/HGF	3	0.882353
BP	GO:0061081	positive regulation of myeloid leukocyte cytokine production involved in immune response	3/167	34/18903	0.0033144	0.0108814	0.00504224	CD36/KIT/TLR4	3	0.882353
BP	GO:0090022	regulation of neutrophil chemotaxis	3/167	34/18903	0.0033144	0.0108814	0.00504224	CXCR2/CCR7/EDN1	3	0.882353
BP	GO:0090322	regulation of superoxide metabolic process	3/167	34/18903	0.0033144	0.0108814	0.00504224	CD36/CLEC7A/AGT	3	0.882353
BP	GO:1902624	positive regulation of neutrophil migration	3/167	34/18903	0.0033144	0.0108814	0.00504224	CXCR2/CCR7/EDN1	3	0.882353
BP	GO:0001542	ovulation from ovarian follicle	2/167	10/18903	0.00333249	0.0108814	0.00504224	LEP/AFP	2	2
BP	GO:0001547	antral ovarian follicle growth	2/167	10/18903	0.00333249	0.0108814	0.00504224	BMPR1B/ESR1	2	2
BP	GO:0006707	cholesterol catabolic process	2/167	10/18903	0.00333249	0.0108814	0.00504224	CYP46A1/CYP39A1	2	2
BP	GO:0010572	positive regulation of platelet activation	2/167	10/18903	0.00333249	0.0108814	0.00504224	TLR4/PLA2G4A	2	2
BP	GO:0015911	long-chain fatty acid import across plasma membrane	2/167	10/18903	0.00333249	0.0108814	0.00504224	CD36/SLC2A1	2	2
BP	GO:0016127	sterol catabolic process	2/167	10/18903	0.00333249	0.0108814	0.00504224	CYP46A1/CYP39A1	2	2
BP	GO:0017062	respiratory chain complex III assembly	2/167	10/18903	0.00333249	0.0108814	0.00504224	UQCC2/UQCC3	2	2
BP	GO:0021936	regulation of cerebellar granule cell precursor proliferation	2/167	10/18903	0.00333249	0.0108814	0.00504224	FGF2/EGF	2	2
BP	GO:0030300	regulation of intestinal cholesterol absorption	2/167	10/18903	0.00333249	0.0108814	0.00504224	LEP/APOA1	2	2
BP	GO:0031666	positive regulation of lipopolysaccharide-mediated signaling pathway	2/167	10/18903	0.00333249	0.0108814	0.00504224	BMP6/PRKCA	2	2
BP	GO:0034379	very-low-density lipoprotein particle assembly	2/167	10/18903	0.00333249	0.0108814	0.00504224	APOB/APOC1	2	2
BP	GO:0034551	mitochondrial respiratory chain complex III assembly	2/167	10/18903	0.00333249	0.0108814	0.00504224	UQCC2/UQCC3	2	2
BP	GO:0035747	natural killer cell chemotaxis	2/167	10/18903	0.00333249	0.0108814	0.00504224	CCL2/CCL5	2	2
BP	GO:0046886	positive regulation of hormone biosynthetic process	2/167	10/18903	0.00333249	0.0108814	0.00504224	EGR1/BMP6	2	2
BP	GO:0051967	negative regulation of synaptic transmission	2/167	10/18903	0.00333249	0.0108814	0.00504224	HTR2A/DRD2	2	2
BP	GO:0070091	glucagon secretion	2/167	10/18903	0.00333249	0.0108814	0.00504224	LEP/IL6	2	2
BP	GO:0070092	regulation of glucagon secretion	2/167	10/18903	0.00333249	0.0108814	0.00504224	LEP/IL6	2	2
BP	GO:0070099	regulation of chemokine-mediated signaling pathway	2/167	10/18903	0.00333249	0.0108814	0.00504224	EDN1/CCL5	2	2
BP	GO:0070391	response to lipoteichoic acid	2/167	10/18903	0.00333249	0.0108814	0.00504224	CD36/TLR4	2	2
BP	GO:0071223	cellular response to lipoteichoic acid	2/167	10/18903	0.00333249	0.0108814	0.00504224	CD36/TLR4	2	2
BP	GO:0072203	cell proliferation involved in metanephros development	2/167	10/18903	0.00333249	0.0108814	0.00504224	EGR1/STAT1	2	2
BP	GO:1903596	regulation of gap junction assembly	2/167	10/18903	0.00333249	0.0108814	0.00504224	CAV1/AGT	2	2
BP	GO:1904181	positive regulation of membrane depolarization	2/167	10/18903	0.00333249	0.0108814	0.00504224	PARP1/KDR	2	2
BP	GO:1905918	regulation of CoA-transferase activity	2/167	10/18903	0.00333249	0.0108814	0.00504224	APOA1/AGT	2	2
BP	GO:0110053	regulation of actin filament organization	8/167	278/18903	0.00335441	0.0109445	0.00507144	CCL11/CXCL12/PRKN/PIK3R1/MET/CCR7/APOA1/CCL24	8	0.28777
BP	GO:0002768	immune response-regulating cell surface receptor signaling pathway	9/167	341/18903	0.00337471	0.0110021	0.00509814	VAV2/KIT/BAX/PRNP/MAPK10/VAV3/CCR7/CLEC7A/CTLA4	9	0.26393
BP	GO:0019693	ribose phosphate metabolic process	11/167	475/18903	0.00338525	0.0110278	0.00511008	PARP1/SNCA/IGF1/PPARA/GAPDH/HTR2A/UQCC3/ABCC6/IFNG/XDH/LDHC	11	0.231579
BP	GO:0007519	skeletal muscle tissue development	6/167	164/18903	0.00339938	0.0110652	0.0051274	CAV1/EGR1/CFLAR/UQCC2/FOS/CYP26B1	6	0.365854
BP	GO:0002294	CD4-positive	4/167	70/18903	0.0034252	0.0111406	0.00516232	IL6/IL18/IFNG/MYB	4	0.571429
BP	GO:0051962	positive regulation of nervous system development	8/167	279/18903	0.00342807	0.0111412	0.00516262	E2F1/CXCL12/KIT/FGF2/IL6/CXCR4/IFNG/DRD2	8	0.286738
BP	GO:0009185	ribonucleoside diphosphate metabolic process	5/167	114/18903	0.00343125	0.0111429	0.00516339	IGF1/PPARA/GAPDH/HTR2A/IFNG	5	0.438596
BP	GO:0032410	negative regulation of transporter activity	5/167	115/18903	0.00356209	0.0115498	0.00535195	CAV1/SNCA/MMP9/EPO/DRD2	5	0.434783
BP	GO:0034766	negative regulation of ion transmembrane transport	5/167	115/18903	0.00356209	0.0115498	0.00535195	CAV1/MMP9/EPO/NOS1/DRD2	5	0.434783
BP	GO:0010390	histone monoubiquitination	3/167	35/18903	0.00360182	0.0115901	0.00537064	RAD51/BRCA2/BRCA1	3	0.857143
BP	GO:0010737	protein kinase A signaling	3/167	35/18903	0.00360182	0.0115901	0.00537064	ADRB2/ADIPOQ/EDN1	3	0.857143
BP	GO:0030212	hyaluronan metabolic process	3/167	35/18903	0.00360182	0.0115901	0.00537064	FGF2/ABCC5/EGF	3	0.857143
BP	GO:0043372	positive regulation of CD4-positive	3/167	35/18903	0.00360182	0.0115901	0.00537064	IL18/IFNG/MYB	3	0.857143
BP	GO:0046676	negative regulation of insulin secretion	3/167	35/18903	0.00360182	0.0115901	0.00537064	PRKN/KCNJ11/DRD2	3	0.857143
BP	GO:0062098	regulation of programmed necrotic cell death	3/167	35/18903	0.00360182	0.0115901	0.00537064	CAV1/PARP1/CFLAR	3	0.857143
BP	GO:0071398	cellular response to fatty acid	3/167	35/18903	0.00360182	0.0115901	0.00537064	LPL/E2F1/EDN1	3	0.857143
BP	GO:0090050	positive regulation of cell migration involved in sprouting angiogenesis	3/167	35/18903	0.00360182	0.0115901	0.00537064	FGF2/KDR/PTGS2	3	0.857143
BP	GO:2000406	positive regulation of T cell migration	3/167	35/18903	0.00360182	0.0115901	0.00537064	CXCL10/CXCL12/CCL5	3	0.857143
BP	GO:0002287	alpha-beta T cell activation involved in immune response	4/167	71/18903	0.00360508	0.0115901	0.00537064	IL6/IL18/IFNG/MYB	4	0.56338
BP	GO:0002293	alpha-beta T cell differentiation involved in immune response	4/167	71/18903	0.00360508	0.0115901	0.00537064	IL6/IL18/IFNG/MYB	4	0.56338
BP	GO:0051702	biological process involved in interaction with symbiont	5/167	116/18903	0.00369648	0.0118657	0.00549833	PRKN/GAPDH/JUN/IFI27/CCL5	5	0.431034
BP	GO:0098586	cellular response to virus	5/167	116/18903	0.00369648	0.0118657	0.00549833	CXCL10/BAX/IL6/IFNG/CCL5	5	0.431034
BP	GO:0035914	skeletal muscle cell differentiation	4/167	72/18903	0.00379127	0.0121326	0.00562202	EGR1/UQCC2/FOS/CYP26B1	4	0.555556
BP	GO:0070265	necrotic cell death	4/167	72/18903	0.00379127	0.0121326	0.00562202	CAV1/PARP1/CFLAR/BAX	4	0.555556
BP	GO:1900076	regulation of cellular response to insulin stimulus	4/167	72/18903	0.00379127	0.0121326	0.00562202	LPL/PPARG/LEP/AGT	4	0.555556
BP	GO:1903317	regulation of protein maturation	4/167	72/18903	0.00379127	0.0121326	0.00562202	CLEC3B/PRNP/PLAU/SERPINC1	4	0.555556
BP	GO:0000079	regulation of cyclin-dependent protein serine/threonine kinase activity	5/167	117/18903	0.00383447	0.0122615	0.00568173	CCNB1/CDKN3/CEBPA/EGFR/CCND1	5	0.42735
BP	GO:0032232	negative regulation of actin filament bundle assembly	3/167	36/18903	0.00390402	0.0124553	0.00577152	PRKN/PIK3R1/MET	3	0.833333
BP	GO:0097345	mitochondrial outer membrane permeabilization	3/167	36/18903	0.00390402	0.0124553	0.00577152	BAX/BAK1/GZMB	3	0.833333
BP	GO:1905332	positive regulation of morphogenesis of an epithelium	3/167	36/18903	0.00390402	0.0124553	0.00577152	FGF2/EGF/AGT	3	0.833333
BP	GO:0006260	DNA replication	8/167	286/18903	0.00397951	0.0126391	0.00585669	CDK1/RAD51/PARP1/PCNA/BRCA2/BRCA1/EGFR/EGF	8	0.27972
BP	GO:0030032	lamellipodium assembly	4/167	73/18903	0.00398387	0.0126391	0.00585669	VAV2/KIT/PIK3R1/VAV3	4	0.547945
BP	GO:0071677	positive regulation of mononuclear cell migration	4/167	73/18903	0.00398387	0.0126391	0.00585669	CXCL10/CXCL12/CCR7/CCL5	4	0.547945
BP	GO:0072678	T cell migration	4/167	73/18903	0.00398387	0.0126391	0.00585669	CXCL10/CXCL12/CCL2/CCL5	4	0.547945
BP	GO:0002732	positive regulation of dendritic cell cytokine production	2/167	11/18903	0.00404947	0.0126391	0.00585669	KIT/CLEC7A	2	1.81818
BP	GO:0009120	deoxyribonucleoside metabolic process	2/167	11/18903	0.00404947	0.0126391	0.00585669	TK2/XDH	2	1.81818
BP	GO:0010248	establishment or maintenance of transmembrane electrochemical gradient	2/167	11/18903	0.00404947	0.0126391	0.00585669	BAX/BAK1	2	1.81818
BP	GO:0010739	positive regulation of protein kinase A signaling	2/167	11/18903	0.00404947	0.0126391	0.00585669	ADRB2/ADIPOQ	2	1.81818
BP	GO:0032096	negative regulation of response to food	2/167	11/18903	0.00404947	0.0126391	0.00585669	LEP/PPARA	2	1.81818
BP	GO:0032099	negative regulation of appetite	2/167	11/18903	0.00404947	0.0126391	0.00585669	LEP/PPARA	2	1.81818
BP	GO:0032105	negative regulation of response to extracellular stimulus	2/167	11/18903	0.00404947	0.0126391	0.00585669	LEP/PPARA	2	1.81818
BP	GO:0032108	negative regulation of response to nutrient levels	2/167	11/18903	0.00404947	0.0126391	0.00585669	LEP/PPARA	2	1.81818
BP	GO:0033212	iron import into cell	2/167	11/18903	0.00404947	0.0126391	0.00585669	CYBRD1/IFNG	2	1.81818
BP	GO:0034115	negative regulation of heterotypic cell-cell adhesion	2/167	11/18903	0.00404947	0.0126391	0.00585669	ADIPOQ/APOA1	2	1.81818
BP	GO:0034350	regulation of glial cell apoptotic process	2/167	11/18903	0.00404947	0.0126391	0.00585669	PRKCA/CCL2	2	1.81818
BP	GO:0045793	positive regulation of cell size	2/167	11/18903	0.00404947	0.0126391	0.00585669	RET/EDN1	2	1.81818
BP	GO:0051574	positive regulation of histone H3-K9 methylation	2/167	11/18903	0.00404947	0.0126391	0.00585669	BRCA1/MYB	2	1.81818
BP	GO:0051610	serotonin uptake	2/167	11/18903	0.00404947	0.0126391	0.00585669	SNCA/NOS1	2	1.81818
BP	GO:0051987	positive regulation of attachment of spindle microtubules to kinetochore	2/167	11/18903	0.00404947	0.0126391	0.00585669	CCNB1/BIRC5	2	1.81818
BP	GO:0070587	regulation of cell-cell adhesion involved in gastrulation	2/167	11/18903	0.00404947	0.0126391	0.00585669	ADIPOQ/APOA1	2	1.81818
BP	GO:0071492	cellular response to UV-A	2/167	11/18903	0.00404947	0.0126391	0.00585669	MMP1/MMP9	2	1.81818
BP	GO:0071872	cellular response to epinephrine stimulus	2/167	11/18903	0.00404947	0.0126391	0.00585669	ADIPOQ/SNCA	2	1.81818
BP	GO:0072124	regulation of glomerular mesangial cell proliferation	2/167	11/18903	0.00404947	0.0126391	0.00585669	EGR1/CFLAR	2	1.81818
BP	GO:0106049	regulation of cellular response to osmotic stress	2/167	11/18903	0.00404947	0.0126391	0.00585669	EPO/PTGS2	2	1.81818
BP	GO:1902510	regulation of apoptotic DNA fragmentation	2/167	11/18903	0.00404947	0.0126391	0.00585669	BAX/IL6	2	1.81818
BP	GO:1904668	positive regulation of ubiquitin protein ligase activity	2/167	11/18903	0.00404947	0.0126391	0.00585669	UBE2C/CDC20	2	1.81818
BP	GO:1904729	regulation of intestinal lipid absorption	2/167	11/18903	0.00404947	0.0126391	0.00585669	LEP/APOA1	2	1.81818
BP	GO:2000833	positive regulation of steroid hormone secretion	2/167	11/18903	0.00404947	0.0126391	0.00585669	SPP1/BMP6	2	1.81818
BP	GO:2001225	regulation of chloride transport	2/167	11/18903	0.00404947	0.0126391	0.00585669	ABCB1/PRNP	2	1.81818
BP	GO:0010001	glial cell differentiation	7/167	227/18903	0.00410948	0.0128168	0.00593904	CDK1/FGF2/TLR4/IL6/ERBB2/CXCR4/IFNG	7	0.30837
BP	GO:0031398	positive regulation of protein ubiquitination	5/167	119/18903	0.00412145	0.0128254	0.00594302	CAV1/UBE2C/CDC20/PRKN/BRCA1	5	0.420168
BP	GO:0032609	interferon-gamma production	5/167	119/18903	0.00412145	0.0128254	0.00594302	TLR4/PRNP/IL18/CCR7/CLEC7A	5	0.420168
BP	GO:0032649	regulation of interferon-gamma production	5/167	119/18903	0.00412145	0.0128254	0.00594302	TLR4/PRNP/IL18/CCR7/CLEC7A	5	0.420168
BP	GO:0042058	regulation of epidermal growth factor receptor signaling pathway	4/167	74/18903	0.00418299	0.0129878	0.00601829	MMP9/EGFR/EGF/AGT	4	0.540541
BP	GO:0051926	negative regulation of calcium ion transport	4/167	74/18903	0.00418299	0.0129878	0.00601829	EPO/NOS1/PTGS2/DRD2	4	0.540541
BP	GO:2000756	regulation of peptidyl-lysine acetylation	4/167	74/18903	0.00418299	0.0129878	0.00601829	SNCA/MUC1/BRCA1/NOS1	4	0.540541
BP	GO:0034110	regulation of homotypic cell-cell adhesion	3/167	37/18903	0.00422122	0.0130968	0.00606878	IL6/PRKCA/CCL5	3	0.810811
BP	GO:0007006	mitochondrial membrane organization	5/167	120/18903	0.00427056	0.0132106	0.00612151	SNCA/BAX/BAK1/UQCC3/GZMB	5	0.416667
BP	GO:0035967	cellular response to topologically incorrect protein	5/167	120/18903	0.00427056	0.0132106	0.00612151	PRKN/BAX/BAK1/PIK3R1/CCND1	5	0.416667
BP	GO:0090288	negative regulation of cellular response to growth factor stimulus	5/167	120/18903	0.00427056	0.0132106	0.00612151	PPARG/CFLAR/FGF2/AGT/XDH	5	0.416667
BP	GO:1904029	regulation of cyclin-dependent protein kinase activity	5/167	120/18903	0.00427056	0.0132106	0.00612151	CCNB1/CDKN3/CEBPA/EGFR/CCND1	5	0.416667
BP	GO:0007254	JNK cascade	6/167	172/18903	0.00429002	0.0132609	0.00614485	PRKN/TLR4/FLT4/MAPK10/CCR7/EGFR	6	0.348837
BP	GO:0071479	cellular response to ionizing radiation	4/167	75/18903	0.00438872	0.013556	0.00628157	RAD51/EGR1/BRCA2/BRCA1	4	0.533333
BP	GO:0031669	cellular response to nutrient levels	7/167	231/18903	0.00451803	0.0139451	0.00646186	LPL/LEP/FOS/PRKD1/PPARA/SLC2A1/CYP27B1	7	0.30303
BP	GO:0006937	regulation of muscle contraction	6/167	174/18903	0.00453732	0.0139943	0.00648466	CAV1/ADRB2/KIT/EDN1/NOS1/PTGS2	6	0.344828
BP	GO:0033260	nuclear DNA replication	3/167	38/18903	0.00455362	0.0140238	0.00649835	RAD51/PCNA/BRCA2	3	0.789474
BP	GO:0045742	positive regulation of epidermal growth factor receptor signaling pathway	3/167	38/18903	0.00455362	0.0140238	0.00649835	MMP9/EGF/AGT	3	0.789474
BP	GO:0071901	negative regulation of protein serine/threonine kinase activity	5/167	122/18903	0.00458025	0.0140954	0.00653153	CAV1/PPARG/CEBPA/ADIPOQ/AGT	5	0.409836
BP	GO:0031056	regulation of histone modification	6/167	175/18903	0.00466484	0.0143452	0.00664726	SNCA/MUC1/PRKD1/BRCA1/NOS1/MYB	6	0.342857
BP	GO:0060348	bone development	7/167	233/18903	0.00473346	0.0145348	0.00673511	LEP/KIT/IGF1/BMPR1B/CYP26B1/KDR/BMP6	7	0.300429
BP	GO:0060560	developmental growth involved in morphogenesis	7/167	233/18903	0.00473346	0.0145348	0.00673511	CCL11/CXCL12/PRKN/SPP1/CXCR4/EDN1/ESR1	7	0.300429
BP	GO:0071675	regulation of mononuclear cell migration	5/167	123/18903	0.00474095	0.014547	0.0067408	CXCL10/CXCL12/CCR7/CCL2/CCL5	5	0.406504
BP	GO:0060538	skeletal muscle organ development	6/167	176/18903	0.00479499	0.0146093	0.00676966	CAV1/EGR1/CFLAR/UQCC2/FOS/CYP26B1	6	0.340909
BP	GO:1902905	positive regulation of supramolecular fiber organization	6/167	176/18903	0.00479499	0.0146093	0.00676966	CCL11/MET/CCR7/APOA1/EDN1/CCL24	6	0.340909
BP	GO:0030968	endoplasmic reticulum unfolded protein response	4/167	77/18903	0.00482044	0.0146093	0.00676966	BAX/BAK1/PIK3R1/CCND1	4	0.519481
BP	GO:0002551	mast cell chemotaxis	2/167	12/18903	0.00483126	0.0146093	0.00676966	CCL11/KIT	2	1.66667
BP	GO:0006705	mineralocorticoid biosynthetic process	2/167	12/18903	0.00483126	0.0146093	0.00676966	BMP6/CYP21A2	2	1.66667
BP	GO:0010992	ubiquitin recycling	2/167	12/18903	0.00483126	0.0146093	0.00676966	UBE2C/PRKN	2	1.66667
BP	GO:0014842	regulation of skeletal muscle satellite cell proliferation	2/167	12/18903	0.00483126	0.0146093	0.00676966	CFLAR/FGF2	2	1.66667
BP	GO:0014854	response to inactivity	2/167	12/18903	0.00483126	0.0146093	0.00676966	CAT/DRD2	2	1.66667
BP	GO:0030656	regulation of vitamin metabolic process	2/167	12/18903	0.00483126	0.0146093	0.00676966	CYP27B1/IFNG	2	1.66667
BP	GO:0032817	regulation of natural killer cell proliferation	2/167	12/18903	0.00483126	0.0146093	0.00676966	LEP/IL18	2	1.66667
BP	GO:0033327	Leydig cell differentiation	2/167	12/18903	0.00483126	0.0146093	0.00676966	PDGFRA/CCND1	2	1.66667
BP	GO:0042416	dopamine biosynthetic process	2/167	12/18903	0.00483126	0.0146093	0.00676966	ALDH2/SNCA	2	1.66667
BP	GO:0042756	drinking behavior	2/167	12/18903	0.00483126	0.0146093	0.00676966	AGT/DRD2	2	1.66667
BP	GO:0070493	thrombin-activated receptor signaling pathway	2/167	12/18903	0.00483126	0.0146093	0.00676966	SNCA/MET	2	1.66667
BP	GO:0070586	cell-cell adhesion involved in gastrulation	2/167	12/18903	0.00483126	0.0146093	0.00676966	ADIPOQ/APOA1	2	1.66667
BP	GO:0072110	glomerular mesangial cell proliferation	2/167	12/18903	0.00483126	0.0146093	0.00676966	EGR1/CFLAR	2	1.66667
BP	GO:0140052	cellular response to oxidised low-density lipoprotein particle stimulus	2/167	12/18903	0.00483126	0.0146093	0.00676966	CD36/TLR4	2	1.66667
BP	GO:1900227	positive regulation of NLRP3 inflammasome complex assembly	2/167	12/18903	0.00483126	0.0146093	0.00676966	CD36/TLR4	2	1.66667
BP	GO:1901030	positive regulation of mitochondrial outer membrane permeabilization involved in apoptotic signaling pathway	2/167	12/18903	0.00483126	0.0146093	0.00676966	BAK1/GZMB	2	1.66667
BP	GO:1903800	positive regulation of miRNA maturation	2/167	12/18903	0.00483126	0.0146093	0.00676966	IL6/EGFR	2	1.66667
BP	GO:0044262	cellular carbohydrate metabolic process	8/167	296/18903	0.0048834	0.0147563	0.00683776	LEP/NR3C1/ADIPOQ/SNCA/PRKN/IGF1/PPARA/PLA2G4A	8	0.27027
BP	GO:0043618	regulation of transcription from RNA polymerase II promoter in response to stress	3/167	39/18903	0.00490144	0.0148001	0.00685806	EGR1/MUC1/JUN	3	0.769231
BP	GO:0051966	regulation of synaptic transmission	4/167	78/18903	0.00504662	0.0152164	0.00705099	HTR2A/CCL2/PTGS2/DRD2	4	0.512821
BP	GO:0140115	export across plasma membrane	4/167	78/18903	0.00504662	0.0152164	0.00705099	ABCB1/ABCA1/ABCG2/ABCC5	4	0.512821
BP	GO:0001952	regulation of cell-matrix adhesion	5/167	125/18903	0.0050743	0.0152778	0.00707943	CD36/PIK3R1/KDR/PLAU/CCR7	5	0.4
BP	GO:0019730	antimicrobial humoral response	5/167	125/18903	0.0050743	0.0152778	0.00707943	CXCL10/CXCL2/GAPDH/CCL13/TF	5	0.4
BP	GO:0038127	ERBB signaling pathway	5/167	126/18903	0.00524705	0.0157606	0.00730317	MMP9/ERBB2/EGFR/EGF/AGT	5	0.396825
BP	GO:0072329	monocarboxylic acid catabolic process	5/167	126/18903	0.00524705	0.0157606	0.00730317	LEP/ADIPOQ/CYP26B1/PPARA/LDHD	5	0.396825
BP	GO:0000266	mitochondrial fission	3/167	40/18903	0.00526488	0.0157606	0.00730317	PPARG/PRKN/KDR	3	0.75
BP	GO:0043267	negative regulation of potassium ion transport	3/167	40/18903	0.00526488	0.0157606	0.00730317	CAV1/HTR2A/NOS1	3	0.75
BP	GO:0140467	integrated stress response signaling	3/167	40/18903	0.00526488	0.0157606	0.00730317	CEBPA/FOS/JUN	3	0.75
BP	GO:1901186	positive regulation of ERBB signaling pathway	3/167	40/18903	0.00526488	0.0157606	0.00730317	MMP9/EGF/AGT	3	0.75
BP	GO:1990000	amyloid fibril formation	3/167	40/18903	0.00526488	0.0157606	0.00730317	CD36/SNCA/PRKN	3	0.75
BP	GO:2000758	positive regulation of peptidyl-lysine acetylation	3/167	40/18903	0.00526488	0.0157606	0.00730317	MUC1/BRCA1/NOS1	3	0.75
BP	GO:0002292	T cell differentiation involved in immune response	4/167	79/18903	0.00527981	0.015794	0.00731863	IL6/IL18/IFNG/MYB	4	0.506329
BP	GO:0032535	regulation of cellular component size	9/167	367/18903	0.00543123	0.0162353	0.00752313	CCL11/VAV2/CXCL12/RET/SPP1/VAV3/CCR7/EDN1/CCL24	9	0.245232
BP	GO:0043409	negative regulation of MAPK cascade	6/167	181/18903	0.00548614	0.0163877	0.00759375	CAV1/PPARG/ADIPOQ/PRKN/TLR4/AGT	6	0.331492
BP	GO:0008344	adult locomotory behavior	4/167	80/18903	0.00552011	0.0164421	0.00761895	SNCA/CXCL12/PRKN/DRD2	4	0.5
BP	GO:0051865	protein autoubiquitination	4/167	80/18903	0.00552011	0.0164421	0.00761895	RAD51/PRKN/BRCA2/BRCA1	4	0.5
BP	GO:1901184	regulation of ERBB signaling pathway	4/167	80/18903	0.00552011	0.0164421	0.00761895	MMP9/EGFR/EGF/AGT	4	0.5
BP	GO:2001259	positive regulation of cation channel activity	4/167	80/18903	0.00552011	0.0164421	0.00761895	ADRB2/EDN1/CCL2/IFNG	4	0.5
BP	GO:0045088	regulation of innate immune response	7/167	240/18903	0.00554896	0.0165163	0.0076533	PPARG/LEP/PARP1/TLR4/CLEC7A/CCL5/DRD2	7	0.291667
BP	GO:0030218	erythrocyte differentiation	5/167	128/18903	0.00560499	0.0166593	0.00771958	KIT/MB/EPO/STAT1/MYB	5	0.390625
BP	GO:0045739	positive regulation of DNA repair	5/167	128/18903	0.00560499	0.0166593	0.00771958	PARP1/PCNA/BRCA1/EGFR/PRKCG	5	0.390625
BP	GO:0036297	interstrand cross-link repair	3/167	41/18903	0.00564412	0.0166705	0.00772477	RAD51/FANCD2/FANCA	3	0.731707
BP	GO:0046688	response to copper ion	3/167	41/18903	0.00564412	0.0166705	0.00772477	CDK1/SNCA/PRNP	3	0.731707
BP	GO:0070884	regulation of calcineurin-NFAT signaling cascade	3/167	41/18903	0.00564412	0.0166705	0.00772477	IGF1/PRNP/CLEC7A	3	0.731707
BP	GO:1901031	regulation of response to reactive oxygen species	3/167	41/18903	0.00564412	0.0166705	0.00772477	CD36/MET/HGF	3	0.731707
BP	GO:0048738	cardiac muscle tissue development	7/167	241/18903	0.00567354	0.0166705	0.00772477	CDK1/IGF1/FGF2/PPARA/PDGFRA/EDN1/AGT	7	0.290456
BP	GO:0010642	negative regulation of platelet-derived growth factor receptor signaling pathway	2/167	13/18903	0.00567668	0.0166705	0.00772477	ADIPOQ/SNCA	2	1.53846
BP	GO:0031272	regulation of pseudopodium assembly	2/167	13/18903	0.00567668	0.0166705	0.00772477	KIT/CCR7	2	1.53846
BP	GO:0031274	positive regulation of pseudopodium assembly	2/167	13/18903	0.00567668	0.0166705	0.00772477	KIT/CCR7	2	1.53846
BP	GO:0035810	positive regulation of urine volume	2/167	13/18903	0.00567668	0.0166705	0.00772477	EDN1/DRD2	2	1.53846
BP	GO:0048012	hepatocyte growth factor receptor signaling pathway	2/167	13/18903	0.00567668	0.0166705	0.00772477	MET/HGF	2	1.53846
BP	GO:0051918	negative regulation of fibrinolysis	2/167	13/18903	0.00567668	0.0166705	0.00772477	PLAU/THBD	2	1.53846
BP	GO:0061029	eyelid development in camera-type eye	2/167	13/18903	0.00567668	0.0166705	0.00772477	JUN/EGFR	2	1.53846
BP	GO:0097048	dendritic cell apoptotic process	2/167	13/18903	0.00567668	0.0166705	0.00772477	CXCL12/CCR7	2	1.53846
BP	GO:1903624	regulation of DNA catabolic process	2/167	13/18903	0.00567668	0.0166705	0.00772477	BAX/IL6	2	1.53846
BP	GO:1903961	positive regulation of anion transmembrane transport	2/167	13/18903	0.00567668	0.0166705	0.00772477	ABCB1/AGT	2	1.53846
BP	GO:1904478	regulation of intestinal absorption	2/167	13/18903	0.00567668	0.0166705	0.00772477	LEP/APOA1	2	1.53846
BP	GO:2000668	regulation of dendritic cell apoptotic process	2/167	13/18903	0.00567668	0.0166705	0.00772477	CXCL12/CCR7	2	1.53846
BP	GO:0009165	nucleotide biosynthetic process	8/167	304/18903	0.00571371	0.0167557	0.00776424	PARP1/TK2/SNCA/PTGIS/PPARA/UQCC3/NOS1/LDHC	8	0.263158
BP	GO:0051607	defense response to virus	8/167	304/18903	0.00571371	0.0167557	0.00776424	ABCC9/CXCL10/IL6/STAT1/MX1/NLRP1/IFI27/IFNG	8	0.263158
BP	GO:0061844	antimicrobial humoral immune response mediated by antimicrobial peptide	4/167	81/18903	0.00576761	0.0169018	0.00783198	CXCL10/CXCL2/GAPDH/CCL13	4	0.493827
BP	GO:0008361	regulation of cell size	6/167	183/18903	0.00578207	0.0169323	0.0078461	VAV2/CXCL12/RET/SPP1/VAV3/EDN1	6	0.327869
BP	GO:0014902	myotube differentiation	5/167	129/18903	0.00579028	0.0169326	0.00784624	CXCL10/CFLAR/IGF1/CYP26B1/NOS1	5	0.387597
BP	GO:0051224	negative regulation of protein transport	5/167	129/18903	0.00579028	0.0169326	0.00784624	CD36/ADIPOQ/PRKN/KCNJ11/DRD2	5	0.387597
BP	GO:0140546	defense response to symbiont	8/167	305/18903	0.00582463	0.0170211	0.00788725	ABCC9/CXCL10/IL6/STAT1/MX1/NLRP1/IFI27/IFNG	8	0.262295
BP	GO:1901293	nucleoside phosphate biosynthetic process	8/167	306/18903	0.00593719	0.0173379	0.00803404	PARP1/TK2/SNCA/PTGIS/PPARA/UQCC3/NOS1/LDHC	8	0.261438
BP	GO:0032874	positive regulation of stress-activated MAPK cascade	5/167	130/18903	0.00597985	0.0174503	0.00808611	LEP/TLR4/FLT4/CCR7/XDH	5	0.384615
BP	GO:0031016	pancreas development	4/167	82/18903	0.0060224	0.0175137	0.00811548	BAK1/IL6/BMP6/MET	4	0.487805
BP	GO:0051149	positive regulation of muscle cell differentiation	4/167	82/18903	0.0060224	0.0175137	0.00811548	KIT/IGF1/CYP26B1/EDN1	4	0.487805
BP	GO:0014002	astrocyte development	3/167	42/18903	0.00603934	0.0175137	0.00811548	TLR4/IL6/IFNG	3	0.714286
BP	GO:0031670	cellular response to nutrient	3/167	42/18903	0.00603934	0.0175137	0.00811548	LPL/LEP/CYP27B1	3	0.714286
BP	GO:0044786	cell cycle DNA replication	3/167	42/18903	0.00603934	0.0175137	0.00811548	RAD51/PCNA/BRCA2	3	0.714286
BP	GO:0071354	cellular response to interleukin-6	3/167	42/18903	0.00603934	0.0175137	0.00811548	CEBPA/PTGIS/IL6	3	0.714286
BP	GO:0106056	regulation of calcineurin-mediated signaling	3/167	42/18903	0.00603934	0.0175137	0.00811548	IGF1/PRNP/CLEC7A	3	0.714286
BP	GO:1902110	positive regulation of mitochondrial membrane permeability involved in apoptotic process	3/167	42/18903	0.00603934	0.0175137	0.00811548	BAX/BAK1/GZMB	3	0.714286
BP	GO:2000403	positive regulation of lymphocyte migration	3/167	42/18903	0.00603934	0.0175137	0.00811548	CXCL10/CXCL12/CCL5	3	0.714286
BP	GO:2000045	regulation of G1/S transition of mitotic cell cycle	6/167	185/18903	0.00608949	0.0176468	0.00817719	E2F1/MUC1/TERT/EGFR/CCND1/CCL2	6	0.324324
BP	GO:0006094	gluconeogenesis	4/167	83/18903	0.00628458	0.0181869	0.00842745	LEP/NR3C1/ADIPOQ/PPARA	4	0.481928
BP	GO:0030500	regulation of bone mineralization	4/167	83/18903	0.00628458	0.0181869	0.00842745	ADRB2/BMPR1B/BMP6/CYP27B1	4	0.481928
BP	GO:0009132	nucleoside diphosphate metabolic process	5/167	132/18903	0.00637202	0.0184017	0.00852697	IGF1/PPARA/GAPDH/HTR2A/IFNG	5	0.378788
BP	GO:0051983	regulation of chromosome segregation	5/167	132/18903	0.00637202	0.0184017	0.00852697	UBE2C/CCNB1/CDC20/BIRC5/MKI67	5	0.378788
BP	GO:0070304	positive regulation of stress-activated protein kinase signaling cascade	5/167	132/18903	0.00637202	0.0184017	0.00852697	LEP/TLR4/FLT4/CCR7/XDH	5	0.378788
BP	GO:0007595	lactation	3/167	43/18903	0.00645071	0.0185647	0.0086025	CAV1/CCND1/XDH	3	0.697674
BP	GO:0031952	regulation of protein autophosphorylation	3/167	43/18903	0.00645071	0.0185647	0.0086025	CAV1/ADIPOQ/JUN	3	0.697674
BP	GO:0042554	superoxide anion generation	3/167	43/18903	0.00645071	0.0185647	0.0086025	CLEC7A/EDN1/AGT	3	0.697674
BP	GO:0051954	positive regulation of amine transport	3/167	43/18903	0.00645071	0.0185647	0.0086025	CXCL12/AGT/DRD2	3	0.697674
BP	GO:1904037	positive regulation of epithelial cell apoptotic process	3/167	43/18903	0.00645071	0.0185647	0.0086025	BAX/IL6/CCL2	3	0.697674
BP	GO:0006813	potassium ion transport	7/167	247/18903	0.0064656	0.0185947	0.00861643	CAV1/ABCC9/PRNP/HTR2A/NOS1/KCNJ11/DRD2	7	0.283401
BP	GO:0006650	glycerophospholipid metabolic process	8/167	311/18903	0.00652502	0.0186287	0.00863215	CETP/FGF2/PIK3R1/HTR2A/APOA1/PLA2G4A/APOC1/PLA2G2A	8	0.257235
BP	GO:0051851	modulation by host of symbiont process	4/167	84/18903	0.00655423	0.0186287	0.00863215	PRKN/JUN/IFI27/CCL5	4	0.47619
BP	GO:0051899	membrane depolarization	4/167	84/18903	0.00655423	0.0186287	0.00863215	CAV1/PARP1/KDR/EDN1	4	0.47619
BP	GO:0097194	execution phase of apoptosis	4/167	84/18903	0.00655423	0.0186287	0.00863215	CFLAR/BAX/PTGIS/IL6	4	0.47619
BP	GO:0002244	hematopoietic progenitor cell differentiation	5/167	133/18903	0.00657473	0.0186287	0.00863215	KIT/FLT4/KDR/PDGFRA/MYB	5	0.37594
BP	GO:1904950	negative regulation of establishment of protein localization	5/167	133/18903	0.00657473	0.0186287	0.00863215	CD36/ADIPOQ/PRKN/KCNJ11/DRD2	5	0.37594
BP	GO:0001976	nervous system process involved in regulation of systemic arterial blood pressure	2/167	14/18903	0.00658454	0.0186287	0.00863215	AGT/DRD2	2	1.42857
BP	GO:0008212	mineralocorticoid metabolic process	2/167	14/18903	0.00658454	0.0186287	0.00863215	BMP6/CYP21A2	2	1.42857
BP	GO:0009159	deoxyribonucleoside monophosphate catabolic process	2/167	14/18903	0.00658454	0.0186287	0.00863215	TYMP/XDH	2	1.42857
BP	GO:0014841	skeletal muscle satellite cell proliferation	2/167	14/18903	0.00658454	0.0186287	0.00863215	CFLAR/FGF2	2	1.42857
BP	GO:0030213	hyaluronan biosynthetic process	2/167	14/18903	0.00658454	0.0186287	0.00863215	ABCC5/EGF	2	1.42857
BP	GO:0032306	regulation of prostaglandin secretion	2/167	14/18903	0.00658454	0.0186287	0.00863215	EDN1/PLA2G4A	2	1.42857
BP	GO:0032308	positive regulation of prostaglandin secretion	2/167	14/18903	0.00658454	0.0186287	0.00863215	EDN1/PLA2G4A	2	1.42857
BP	GO:0035630	bone mineralization involved in bone maturation	2/167	14/18903	0.00658454	0.0186287	0.00863215	LEP/IGF1	2	1.42857
BP	GO:0043922	negative regulation by host of viral transcription	2/167	14/18903	0.00658454	0.0186287	0.00863215	JUN/CCL5	2	1.42857
BP	GO:0044849	estrous cycle	2/167	14/18903	0.00658454	0.0186287	0.00863215	PCNA/EGR1	2	1.42857
BP	GO:0045348	positive regulation of MHC class II biosynthetic process	2/167	14/18903	0.00658454	0.0186287	0.00863215	TLR4/IFNG	2	1.42857
BP	GO:0048148	behavioral response to cocaine	2/167	14/18903	0.00658454	0.0186287	0.00863215	HTR2A/DRD2	2	1.42857
BP	GO:0071871	response to epinephrine	2/167	14/18903	0.00658454	0.0186287	0.00863215	ADIPOQ/SNCA	2	1.42857
BP	GO:0090239	regulation of histone H4 acetylation	2/167	14/18903	0.00658454	0.0186287	0.00863215	MUC1/BRCA1	2	1.42857
BP	GO:1901298	regulation of hydrogen peroxide-mediated programmed cell death	2/167	14/18903	0.00658454	0.0186287	0.00863215	MET/HGF	2	1.42857
BP	GO:1902969	mitotic DNA replication	2/167	14/18903	0.00658454	0.0186287	0.00863215	RAD51/BRCA2	2	1.42857
BP	GO:1903894	regulation of IRE1-mediated unfolded protein response	2/167	14/18903	0.00658454	0.0186287	0.00863215	BAX/BAK1	2	1.42857
BP	GO:2001140	positive regulation of phospholipid transport	2/167	14/18903	0.00658454	0.0186287	0.00863215	CETP/APOA1	2	1.42857
BP	GO:0007188	adenylate cyclase-modulating G protein-coupled receptor signaling pathway	7/167	248/18903	0.00660524	0.0186746	0.00865341	ADRB2/CXCL10/ABCA1/EDN1/PRKCA/CCR3/DRD2	7	0.282258
BP	GO:0008306	associative learning	4/167	85/18903	0.00683145	0.019301	0.00894371	KIT/FOS/AGT/DRD2	4	0.470588
BP	GO:0014075	response to amine	3/167	44/18903	0.00687839	0.0193681	0.00897479	CDK1/EDN1/DRD2	3	0.681818
BP	GO:0044058	regulation of digestive system process	3/167	44/18903	0.00687839	0.0193681	0.00897479	LEP/TYMP/APOA1	3	0.681818
BP	GO:0045840	positive regulation of mitotic nuclear division	3/167	44/18903	0.00687839	0.0193681	0.00897479	IGF1/EDN1/EGF	3	0.681818
BP	GO:0071526	semaphorin-plexin signaling pathway	3/167	44/18903	0.00687839	0.0193681	0.00897479	KDR/MET/EDN1	3	0.681818
BP	GO:1902686	mitochondrial outer membrane permeabilization involved in programmed cell death	3/167	44/18903	0.00687839	0.0193681	0.00897479	BAX/BAK1/GZMB	3	0.681818
BP	GO:0000082	G1/S transition of mitotic cell cycle	7/167	250/18903	0.00689123	0.0193781	0.00897942	CDKN3/E2F1/MUC1/TERT/EGFR/CCND1/CCL2	7	0.28
BP	GO:0016485	protein processing	7/167	250/18903	0.00689123	0.0193781	0.00897942	CLEC3B/PARP1/BAK1/PRNP/F3/PLAU/THBD	7	0.28
BP	GO:2001235	positive regulation of apoptotic signaling pathway	5/167	135/18903	0.00699364	0.0196475	0.00910426	CAV1/BAX/BMPR1B/RET/AGT	5	0.37037
BP	GO:0042742	defense response to bacterium	9/167	382/18903	0.00699646	0.0196475	0.00910426	CD36/TLR4/PRKD1/IL6/NLRP1/IL18/TF/MPO/PLA2G2A	9	0.235602
BP	GO:0019319	hexose biosynthetic process	4/167	86/18903	0.00711631	0.0199572	0.00924779	LEP/NR3C1/ADIPOQ/PPARA	4	0.465116
BP	GO:0032092	positive regulation of protein binding	4/167	86/18903	0.00711631	0.0199572	0.00924779	CAV1/PRKN/MMP9/TERT	4	0.465116
BP	GO:1903320	regulation of protein modification by small protein conjugation or removal	7/167	252/18903	0.00718633	0.0201401	0.00933249	CAV1/UBE2C/CDC20/EGR1/PRKN/BRCA1/PRKCG	7	0.277778
BP	GO:0006275	regulation of DNA replication	5/167	136/18903	0.00720995	0.0201792	0.00935061	CDK1/PCNA/BRCA2/EGFR/EGF	5	0.367647
BP	GO:1903052	positive regulation of proteolysis involved in protein catabolic process	5/167	136/18903	0.00720995	0.0201792	0.00935061	CAV1/CDC20/CEBPA/PRKN/EGF	5	0.367647
BP	GO:0008631	intrinsic apoptotic signaling pathway in response to oxidative stress	3/167	45/18903	0.00732255	0.0203849	0.00944596	PARP1/PRKN/HSPB1	3	0.666667
BP	GO:0030501	positive regulation of bone mineralization	3/167	45/18903	0.00732255	0.0203849	0.00944596	ADRB2/BMPR1B/BMP6	3	0.666667
BP	GO:0043620	regulation of DNA-templated transcription in response to stress	3/167	45/18903	0.00732255	0.0203849	0.00944596	EGR1/MUC1/JUN	3	0.666667
BP	GO:0048512	circadian behavior	3/167	45/18903	0.00732255	0.0203849	0.00944596	PARP1/EGR1/DRD2	3	0.666667
BP	GO:0051955	regulation of amino acid transport	3/167	45/18903	0.00732255	0.0203849	0.00944596	LEP/SNCA/AGT	3	0.666667
BP	GO:0070741	response to interleukin-6	3/167	45/18903	0.00732255	0.0203849	0.00944596	CEBPA/PTGIS/IL6	3	0.666667
BP	GO:1900744	regulation of p38MAPK cascade	3/167	45/18903	0.00732255	0.0203849	0.00944596	LEP/HGF/XDH	3	0.666667
BP	GO:2000516	positive regulation of CD4-positive	3/167	45/18903	0.00732255	0.0203849	0.00944596	IL18/IFNG/MYB	3	0.666667
BP	GO:0001523	retinoid metabolic process	4/167	87/18903	0.00740893	0.0205979	0.00954465	LIPE/CYP26B1/CYP3A4/CEL	4	0.45977
BP	GO:0010507	negative regulation of autophagy	4/167	87/18903	0.00740893	0.0205979	0.00954465	LEP/SNCA/MET/HGF	4	0.45977
BP	GO:0016055	Wnt signaling pathway	10/167	456/18903	0.00742978	0.0206177	0.00955384	CAV1/EGR1/PRKN/FGF2/TERT/EGFR/EDN1/CCND1/EGF/DRD2	10	0.219298
BP	GO:0034101	erythrocyte homeostasis	5/167	137/18903	0.00743088	0.0206177	0.00955384	KIT/MB/EPO/STAT1/MYB	5	0.364964
BP	GO:1903322	positive regulation of protein modification by small protein conjugation or removal	5/167	137/18903	0.00743088	0.0206177	0.00955384	CAV1/UBE2C/CDC20/PRKN/BRCA1	5	0.364964
BP	GO:0000722	telomere maintenance via recombination	2/167	15/18903	0.0075537	0.0206835	0.0095843	RAD51/BRCA2	2	1.33333
BP	GO:0001768	establishment of T cell polarity	2/167	15/18903	0.0075537	0.0206835	0.0095843	CYP26B1/CCR7	2	1.33333
BP	GO:0001787	natural killer cell proliferation	2/167	15/18903	0.0075537	0.0206835	0.0095843	LEP/IL18	2	1.33333
BP	GO:0010225	response to UV-C	2/167	15/18903	0.0075537	0.0206835	0.0095843	BAK1/BRCA2	2	1.33333
BP	GO:0014857	regulation of skeletal muscle cell proliferation	2/167	15/18903	0.0075537	0.0206835	0.0095843	CFLAR/FGF2	2	1.33333
BP	GO:0021534	cell proliferation in hindbrain	2/167	15/18903	0.0075537	0.0206835	0.0095843	FGF2/EGF	2	1.33333
BP	GO:0021924	cell proliferation in external granule layer	2/167	15/18903	0.0075537	0.0206835	0.0095843	FGF2/EGF	2	1.33333
BP	GO:0021930	cerebellar granule cell precursor proliferation	2/167	15/18903	0.0075537	0.0206835	0.0095843	FGF2/EGF	2	1.33333
BP	GO:0032352	positive regulation of hormone metabolic process	2/167	15/18903	0.0075537	0.0206835	0.0095843	EGR1/BMP6	2	1.33333
BP	GO:0032488	Cdc42 protein signal transduction	2/167	15/18903	0.0075537	0.0206835	0.0095843	ABCA1/APOA1	2	1.33333
BP	GO:0034380	high-density lipoprotein particle assembly	2/167	15/18903	0.0075537	0.0206835	0.0095843	ABCA1/APOA1	2	1.33333
BP	GO:0034392	negative regulation of smooth muscle cell apoptotic process	2/167	15/18903	0.0075537	0.0206835	0.0095843	IGF1/EDN1	2	1.33333
BP	GO:0035358	regulation of peroxisome proliferator activated receptor signaling pathway	2/167	15/18903	0.0075537	0.0206835	0.0095843	LEP/PTGIS	2	1.33333
BP	GO:0042976	activation of Janus kinase activity	2/167	15/18903	0.0075537	0.0206835	0.0095843	AGT/CCL5	2	1.33333
BP	GO:0071474	cellular hyperosmotic response	2/167	15/18903	0.0075537	0.0206835	0.0095843	SLC2A1/EPO	2	1.33333
BP	GO:0071639	positive regulation of monocyte chemotactic protein-1 production	2/167	15/18903	0.0075537	0.0206835	0.0095843	ADIPOQ/CLEC7A	2	1.33333
BP	GO:0090280	positive regulation of calcium ion import	2/167	15/18903	0.0075537	0.0206835	0.0095843	CXCL12/CCL2	2	1.33333
BP	GO:0097531	mast cell migration	2/167	15/18903	0.0075537	0.0206835	0.0095843	CCL11/KIT	2	1.33333
BP	GO:1901722	regulation of cell proliferation involved in kidney development	2/167	15/18903	0.0075537	0.0206835	0.0095843	EGR1/CFLAR	2	1.33333
BP	GO:2001138	regulation of phospholipid transport	2/167	15/18903	0.0075537	0.0206835	0.0095843	CETP/APOA1	2	1.33333
BP	GO:0140013	meiotic nuclear division	6/167	194/18903	0.00762199	0.0208568	0.00966461	CDC20/RAD51/FANCD2/FANCA/BRCA2/CYP26B1	6	0.309278
BP	GO:0198738	cell-cell signaling by wnt	10/167	458/18903	0.0076506	0.0209213	0.00969453	CAV1/EGR1/PRKN/FGF2/TERT/EGFR/EDN1/CCND1/EGF/DRD2	10	0.218341
BP	GO:0033627	cell adhesion mediated by integrin	4/167	88/18903	0.00770936	0.0210407	0.00974982	MUC1/RET/PLAU/CCL5	4	0.454545
BP	GO:0043367	CD4-positive	4/167	88/18903	0.00770936	0.0210407	0.00974982	IL6/IL18/IFNG/MYB	4	0.454545
BP	GO:1901983	regulation of protein acetylation	4/167	88/18903	0.00770936	0.0210407	0.00974982	SNCA/MUC1/BRCA1/NOS1	4	0.454545
BP	GO:0007094	mitotic spindle assembly checkpoint signaling	3/167	46/18903	0.00778332	0.0211182	0.00978575	CCNB1/CDC20/BIRC5	3	0.652174
BP	GO:0010677	negative regulation of cellular carbohydrate metabolic process	3/167	46/18903	0.00778332	0.0211182	0.00978575	ADIPOQ/PRKN/PPARA	3	0.652174
BP	GO:0033173	calcineurin-NFAT signaling cascade	3/167	46/18903	0.00778332	0.0211182	0.00978575	IGF1/PRNP/CLEC7A	3	0.652174
BP	GO:0042088	T-helper 1 type immune response	3/167	46/18903	0.00778332	0.0211182	0.00978575	TLR4/IL18/PLA2G4A	3	0.652174
BP	GO:0070266	necroptotic process	3/167	46/18903	0.00778332	0.0211182	0.00978575	CAV1/PARP1/CFLAR	3	0.652174
BP	GO:0071173	spindle assembly checkpoint signaling	3/167	46/18903	0.00778332	0.0211182	0.00978575	CCNB1/CDC20/BIRC5	3	0.652174
BP	GO:0071174	mitotic spindle checkpoint signaling	3/167	46/18903	0.00778332	0.0211182	0.00978575	CCNB1/CDC20/BIRC5	3	0.652174
BP	GO:1900271	regulation of long-term synaptic potentiation	3/167	46/18903	0.00778332	0.0211182	0.00978575	PRNP/CYP46A1/DRD2	3	0.652174
BP	GO:1904752	regulation of vascular associated smooth muscle cell migration	3/167	46/18903	0.00778332	0.0211182	0.00978575	ADIPOQ/TERT/AGT	3	0.652174
BP	GO:0051495	positive regulation of cytoskeleton organization	6/167	195/18903	0.00780796	0.0211713	0.00981034	CCL11/MET/CCR7/APOA1/EDN1/CCL24	6	0.307692
BP	GO:0014706	striated muscle tissue development	7/167	257/18903	0.00796505	0.0215832	0.0100012	CDK1/IGF1/FGF2/PPARA/PDGFRA/EDN1/AGT	7	0.272374
BP	GO:0032413	negative regulation of ion transmembrane transporter activity	4/167	89/18903	0.0080177	0.0217118	0.0100608	CAV1/MMP9/EPO/DRD2	4	0.449438
BP	GO:0007622	rhythmic behavior	3/167	47/18903	0.00826085	0.0222691	0.010319	PARP1/EGR1/DRD2	3	0.638298
BP	GO:0031018	endocrine pancreas development	3/167	47/18903	0.00826085	0.0222691	0.010319	BAK1/IL6/BMP6	3	0.638298
BP	GO:0031577	spindle checkpoint signaling	3/167	47/18903	0.00826085	0.0222691	0.010319	CCNB1/CDC20/BIRC5	3	0.638298
BP	GO:0035794	positive regulation of mitochondrial membrane permeability	3/167	47/18903	0.00826085	0.0222691	0.010319	BAX/BAK1/GZMB	3	0.638298
BP	GO:0045601	regulation of endothelial cell differentiation	3/167	47/18903	0.00826085	0.0222691	0.010319	PROC/BMP6/XDH	3	0.638298
BP	GO:0071470	cellular response to osmotic stress	3/167	47/18903	0.00826085	0.0222691	0.010319	SLC2A1/EPO/PTGS2	3	0.638298
BP	GO:1902622	regulation of neutrophil migration	3/167	47/18903	0.00826085	0.0222691	0.010319	CXCR2/CCR7/EDN1	3	0.638298
BP	GO:0016101	diterpenoid metabolic process	4/167	90/18903	0.00833404	0.0224229	0.0103903	LIPE/CYP26B1/CYP3A4/CEL	4	0.444444
BP	GO:0046364	monosaccharide biosynthetic process	4/167	90/18903	0.00833404	0.0224229	0.0103903	LEP/NR3C1/ADIPOQ/PPARA	4	0.444444
BP	GO:0051591	response to cAMP	4/167	90/18903	0.00833404	0.0224229	0.0103903	ADIPOQ/FOS/THBD/STAT1	4	0.444444
BP	GO:0001701	in utero embryonic development	9/167	393/18903	0.00834881	0.0224482	0.010402	CCNB1/APOB/CEBPA/IGF1/BRCA2/PDGFRA/SCO2/EGFR/EDN1	9	0.229008
BP	GO:0046328	regulation of JNK cascade	5/167	141/18903	0.00836191	0.0224689	0.0104116	PRKN/TLR4/FLT4/CCR7/EGFR	5	0.35461
BP	GO:0071897	DNA biosynthetic process	6/167	198/18903	0.00838548	0.0225178	0.0104343	PCNA/TK2/ADIPOQ/FGF2/TERT/HGF	6	0.30303
BP	GO:0140014	mitotic nuclear division	8/167	325/18903	0.00840679	0.0225605	0.0104541	UBE2C/CCNB1/CDC20/BIRC5/MKI67/IGF1/EDN1/EGF	8	0.246154
BP	GO:0001767	establishment of lymphocyte polarity	2/167	16/18903	0.00858301	0.0227554	0.0105444	CYP26B1/CCR7	2	1.25
BP	GO:0006828	manganese ion transport	2/167	16/18903	0.00858301	0.0227554	0.0105444	TRPC1/TRPC6	2	1.25
BP	GO:0006878	cellular copper ion homeostasis	2/167	16/18903	0.00858301	0.0227554	0.0105444	PRNP/SCO2	2	1.25
BP	GO:0010421	hydrogen peroxide-mediated programmed cell death	2/167	16/18903	0.00858301	0.0227554	0.0105444	MET/HGF	2	1.25
BP	GO:0015671	oxygen transport	2/167	16/18903	0.00858301	0.0227554	0.0105444	HBB/MB	2	1.25
BP	GO:0021984	adenohypophysis development	2/167	16/18903	0.00858301	0.0227554	0.0105444	FGF2/DRD2	2	1.25
BP	GO:0023035	CD40 signaling pathway	2/167	16/18903	0.00858301	0.0227554	0.0105444	FANCD2/FANCA	2	1.25
BP	GO:0031269	pseudopodium assembly	2/167	16/18903	0.00858301	0.0227554	0.0105444	KIT/CCR7	2	1.25
BP	GO:0034112	positive regulation of homotypic cell-cell adhesion	2/167	16/18903	0.00858301	0.0227554	0.0105444	IL6/CCL5	2	1.25
BP	GO:0034349	glial cell apoptotic process	2/167	16/18903	0.00858301	0.0227554	0.0105444	PRKCA/CCL2	2	1.25
BP	GO:0034393	positive regulation of smooth muscle cell apoptotic process	2/167	16/18903	0.00858301	0.0227554	0.0105444	PPARG/IFNG	2	1.25
BP	GO:0034638	phosphatidylcholine catabolic process	2/167	16/18903	0.00858301	0.0227554	0.0105444	PLA2G4A/APOC1	2	1.25
BP	GO:0042159	lipoprotein catabolic process	2/167	16/18903	0.00858301	0.0227554	0.0105444	APOB/CTSD	2	1.25
BP	GO:0045187	regulation of circadian sleep/wake cycle	2/167	16/18903	0.00858301	0.0227554	0.0105444	PARP1/DRD2	2	1.25
BP	GO:0045986	negative regulation of smooth muscle contraction	2/167	16/18903	0.00858301	0.0227554	0.0105444	ADRB2/PTGS2	2	1.25
BP	GO:0090030	regulation of steroid hormone biosynthetic process	2/167	16/18903	0.00858301	0.0227554	0.0105444	NR3C1/BMP6	2	1.25
BP	GO:2000696	regulation of epithelial cell differentiation involved in kidney development	2/167	16/18903	0.00858301	0.0227554	0.0105444	MMP9/STAT1	2	1.25
BP	GO:2000846	regulation of corticosteroid hormone secretion	2/167	16/18903	0.00858301	0.0227554	0.0105444	BMP6/AGT	2	1.25
BP	GO:2001212	regulation of vasculogenesis	2/167	16/18903	0.00858301	0.0227554	0.0105444	KDR/XDH	2	1.25
BP	GO:0000086	G2/M transition of mitotic cell cycle	5/167	142/18903	0.00860673	0.0227893	0.0105601	CDK1/CCNB1/ABCB1/BRCA1/CCND1	5	0.352113
BP	GO:0038061	NIK/NF-kappaB signaling	5/167	142/18903	0.00860673	0.0227893	0.0105601	NR3C2/TLR4/IL18/EGFR/EDN1	5	0.352113
BP	GO:0034976	response to endoplasmic reticulum stress	7/167	261/18903	0.00863158	0.0228406	0.0105839	CAV1/PRKN/BAX/BAK1/PIK3R1/JUN/CCND1	7	0.268199
BP	GO:0002673	regulation of acute inflammatory response	3/167	48/18903	0.00875526	0.0230364	0.0106746	IL6/CCR7/PTGS2	3	0.625
BP	GO:0006953	acute-phase response	3/167	48/18903	0.00875526	0.0230364	0.0106746	IL6/EPO/PTGS2	3	0.625
BP	GO:0031648	protein destabilization	3/167	48/18903	0.00875526	0.0230364	0.0106746	SNCA/PRKN/PRNP	3	0.625
BP	GO:0032892	positive regulation of organic acid transport	3/167	48/18903	0.00875526	0.0230364	0.0106746	EDN1/PLA2G4A/AGT	3	0.625
BP	GO:0035850	epithelial cell differentiation involved in kidney development	3/167	48/18903	0.00875526	0.0230364	0.0106746	ADIPOQ/MMP9/STAT1	3	0.625
BP	GO:0045841	negative regulation of mitotic metaphase/anaphase transition	3/167	48/18903	0.00875526	0.0230364	0.0106746	CCNB1/CDC20/BIRC5	3	0.625
BP	GO:0046189	phenol-containing compound biosynthetic process	3/167	48/18903	0.00875526	0.0230364	0.0106746	ALDH2/SNCA/TRPC1	3	0.625
BP	GO:1902003	regulation of amyloid-beta formation	3/167	48/18903	0.00875526	0.0230364	0.0106746	IGF1/PRNP/IFNG	3	0.625
BP	GO:1904738	vascular associated smooth muscle cell migration	3/167	48/18903	0.00875526	0.0230364	0.0106746	ADIPOQ/TERT/AGT	3	0.625
BP	GO:0031668	cellular response to extracellular stimulus	7/167	262/18903	0.00880444	0.0231512	0.0107278	LPL/LEP/FOS/PRKD1/PPARA/SLC2A1/CYP27B1	7	0.267176
BP	GO:0009791	post-embryonic development	4/167	92/18903	0.00899101	0.0235675	0.0109207	APOB/BAX/BAK1/KDR	4	0.434783
BP	GO:0030071	regulation of mitotic metaphase/anaphase transition	4/167	92/18903	0.00899101	0.0235675	0.0109207	UBE2C/CCNB1/CDC20/BIRC5	4	0.434783
BP	GO:0032273	positive regulation of protein polymerization	4/167	92/18903	0.00899101	0.0235675	0.0109207	CCL11/MET/CCR7/CCL24	4	0.434783
BP	GO:0072091	regulation of stem cell proliferation	4/167	92/18903	0.00899101	0.0235675	0.0109207	CEBPA/FGF2/KDR/TERT	4	0.434783
BP	GO:0097581	lamellipodium organization	4/167	92/18903	0.00899101	0.0235675	0.0109207	VAV2/KIT/PIK3R1/VAV3	4	0.434783
BP	GO:0010508	positive regulation of autophagy	5/167	144/18903	0.00911118	0.0238525	0.0110528	ADRB2/PRKN/PRKD1/KDR/IFNG	5	0.347222
BP	GO:0030177	positive regulation of Wnt signaling pathway	5/167	144/18903	0.00911118	0.0238525	0.0110528	CAV1/FGF2/TERT/EGFR/EGF	5	0.347222
BP	GO:0003044	regulation of systemic arterial blood pressure mediated by a chemical signal	3/167	49/18903	0.00926669	0.0241536	0.0111923	ADRB2/EDN1/AGT	3	0.612245
BP	GO:0035094	response to nicotine	3/167	49/18903	0.00926669	0.0241536	0.0111923	PPARA/EDN1/DRD2	3	0.612245
BP	GO:0042311	vasodilation	3/167	49/18903	0.00926669	0.0241536	0.0111923	ADRB2/NOS1/AGT	3	0.612245
BP	GO:0045933	positive regulation of muscle contraction	3/167	49/18903	0.00926669	0.0241536	0.0111923	KIT/EDN1/PTGS2	3	0.612245
BP	GO:0070509	calcium ion import	3/167	49/18903	0.00926669	0.0241536	0.0111923	CXCL12/CCL2/EGF	3	0.612245
BP	GO:1902108	regulation of mitochondrial membrane permeability involved in apoptotic process	3/167	49/18903	0.00926669	0.0241536	0.0111923	BAX/BAK1/GZMB	3	0.612245
BP	GO:2000404	regulation of T cell migration	3/167	49/18903	0.00926669	0.0241536	0.0111923	CXCL10/CXCL12/CCL5	3	0.612245
BP	GO:0019646	aerobic electron transport chain	4/167	93/18903	0.0093318	0.0242778	0.0112498	COX6C/COX7A1/SNCA/UQCC3	4	0.430108
BP	GO:0045666	positive regulation of neuron differentiation	4/167	93/18903	0.0093318	0.0242778	0.0112498	CXCL12/FGF2/EPO/BMP6	4	0.430108
BP	GO:0051781	positive regulation of cell division	4/167	93/18903	0.0093318	0.0242778	0.0112498	CAT/BIRC5/FGF2/DRD2	4	0.430108
BP	GO:0031644	regulation of nervous system process	5/167	145/18903	0.00937091	0.0243644	0.0112899	ADRB2/TYMP/EDN1/HGF/AGT	5	0.344828
BP	GO:0031032	actomyosin structure organization	6/167	204/18903	0.00963162	0.0247599	0.0114732	CFLAR/PIK3R1/PDGFRA/MET/APOA1/EDN1	6	0.294118
BP	GO:0006089	lactate metabolic process	2/167	17/18903	0.00967136	0.0247599	0.0114732	LDHD/LDHC	2	1.17647
BP	GO:0010566	regulation of ketone biosynthetic process	2/167	17/18903	0.00967136	0.0247599	0.0114732	EGR1/BMP6	2	1.17647
BP	GO:0010819	regulation of T cell chemotaxis	2/167	17/18903	0.00967136	0.0247599	0.0114732	CXCL10/CCL5	2	1.17647
BP	GO:0017014	protein nitrosylation	2/167	17/18903	0.00967136	0.0247599	0.0114732	GAPDH/NOS1	2	1.17647
BP	GO:0018119	peptidyl-cysteine S-nitrosylation	2/167	17/18903	0.00967136	0.0247599	0.0114732	GAPDH/NOS1	2	1.17647
BP	GO:0020027	hemoglobin metabolic process	2/167	17/18903	0.00967136	0.0247599	0.0114732	CAT/EPO	2	1.17647
BP	GO:0031268	pseudopodium organization	2/167	17/18903	0.00967136	0.0247599	0.0114732	KIT/CCR7	2	1.17647
BP	GO:0031649	heat generation	2/167	17/18903	0.00967136	0.0247599	0.0114732	ADRB2/PTGS2	2	1.17647
BP	GO:0033194	response to hydroperoxide	2/167	17/18903	0.00967136	0.0247599	0.0114732	CD36/PRKD1	2	1.17647
BP	GO:0036005	response to macrophage colony-stimulating factor	2/167	17/18903	0.00967136	0.0247599	0.0114732	TLR4/SPP1	2	1.17647
BP	GO:0044539	long-chain fatty acid import into cell	2/167	17/18903	0.00967136	0.0247599	0.0114732	CD36/SLC2A1	2	1.17647
BP	GO:0045019	negative regulation of nitric oxide biosynthetic process	2/167	17/18903	0.00967136	0.0247599	0.0114732	CAV1/PTGIS	2	1.17647
BP	GO:0051412	response to corticosterone	2/167	17/18903	0.00967136	0.0247599	0.0114732	FOS/CCND1	2	1.17647
BP	GO:0051969	regulation of transmission of nerve impulse	2/167	17/18903	0.00967136	0.0247599	0.0114732	TYMP/AGT	2	1.17647
BP	GO:0070200	establishment of protein localization to telomere	2/167	17/18903	0.00967136	0.0247599	0.0114732	BRCA2/TERT	2	1.17647
BP	GO:0072109	glomerular mesangium development	2/167	17/18903	0.00967136	0.0247599	0.0114732	EGR1/CFLAR	2	1.17647
BP	GO:0072378	blood coagulation	2/167	17/18903	0.00967136	0.0247599	0.0114732	THBD/SERPINC1	2	1.17647
BP	GO:0090594	inflammatory response to wounding	2/167	17/18903	0.00967136	0.0247599	0.0114732	PPARG/TLR4	2	1.17647
BP	GO:0097468	programmed cell death in response to reactive oxygen species	2/167	17/18903	0.00967136	0.0247599	0.0114732	MET/HGF	2	1.17647
BP	GO:1903541	regulation of exosomal secretion	2/167	17/18903	0.00967136	0.0247599	0.0114732	PRKN/IFNG	2	1.17647
BP	GO:1904406	negative regulation of nitric oxide metabolic process	2/167	17/18903	0.00967136	0.0247599	0.0114732	CAV1/PTGIS	2	1.17647
BP	GO:1905288	vascular associated smooth muscle cell apoptotic process	2/167	17/18903	0.00967136	0.0247599	0.0114732	PPARG/IGF1	2	1.17647
BP	GO:1905459	regulation of vascular associated smooth muscle cell apoptotic process	2/167	17/18903	0.00967136	0.0247599	0.0114732	PPARG/IGF1	2	1.17647
BP	GO:2001267	regulation of cysteine-type endopeptidase activity involved in apoptotic signaling pathway	2/167	17/18903	0.00967136	0.0247599	0.0114732	BAX/MMP9	2	1.17647
BP	GO:0032436	positive regulation of proteasomal ubiquitin-dependent protein catabolic process	4/167	94/18903	0.0096809	0.0247691	0.0114775	CAV1/CDC20/CEBPA/PRKN	4	0.425532
BP	GO:0007520	myoblast fusion	3/167	50/18903	0.00979523	0.0250003	0.0115846	CXCL10/CFLAR/NOS1	3	0.6
BP	GO:0045737	positive regulation of cyclin-dependent protein serine/threonine kinase activity	3/167	50/18903	0.00979523	0.0250003	0.0115846	CCNB1/EGFR/CCND1	3	0.6
BP	GO:0061082	myeloid leukocyte cytokine production	3/167	50/18903	0.00979523	0.0250003	0.0115846	CD36/KIT/TLR4	3	0.6
BP	GO:1902100	negative regulation of metaphase/anaphase transition of cell cycle	3/167	50/18903	0.00979523	0.0250003	0.0115846	CCNB1/CDC20/BIRC5	3	0.6
BP	GO:1903038	negative regulation of leukocyte cell-cell adhesion	5/167	147/18903	0.00990558	0.0252665	0.011708	CXCL12/PPARA/PRNP/ERBB2/CTLA4	5	0.340136
BP	GO:0007091	metaphase/anaphase transition of mitotic cell cycle	4/167	95/18903	0.0100384	0.0255584	0.0118432	UBE2C/CCNB1/CDC20/BIRC5	4	0.421053
BP	GO:0045638	negative regulation of myeloid cell differentiation	4/167	95/18903	0.0100384	0.0255584	0.0118432	ADIPOQ/TLR4/PIK3R1/MYB	4	0.421053
BP	GO:1902099	regulation of metaphase/anaphase transition of cell cycle	4/167	95/18903	0.0100384	0.0255584	0.0118432	UBE2C/CCNB1/CDC20/BIRC5	4	0.421053
BP	GO:2000241	regulation of reproductive process	6/167	206/18903	0.0100749	0.0256357	0.0118791	CDC20/KIT/FANCA/IGF1/BAX/ESR1	6	0.291262
BP	GO:0051604	protein maturation	8/167	336/18903	0.0101505	0.0258123	0.0119609	CLEC3B/PARP1/BAK1/PRNP/F3/PLAU/THBD/SERPINC1	8	0.238095
BP	GO:0034284	response to monosaccharide	6/167	207/18903	0.0103019	0.0261217	0.0121043	CAT/LPL/LEP/ADIPOQ/EGR1/PTGS2	6	0.289855
BP	GO:0010665	regulation of cardiac muscle cell apoptotic process	3/167	51/18903	0.010341	0.0261217	0.0121043	CFLAR/CXCR2/AGT	3	0.588235
BP	GO:0033046	negative regulation of sister chromatid segregation	3/167	51/18903	0.010341	0.0261217	0.0121043	CCNB1/CDC20/BIRC5	3	0.588235
BP	GO:0033048	negative regulation of mitotic sister chromatid segregation	3/167	51/18903	0.010341	0.0261217	0.0121043	CCNB1/CDC20/BIRC5	3	0.588235
BP	GO:0043124	negative regulation of I-kappaB kinase/NF-kappaB signaling	3/167	51/18903	0.010341	0.0261217	0.0121043	ADIPOQ/STAT1/ESR1	3	0.588235
BP	GO:0060688	regulation of morphogenesis of a branching structure	3/167	51/18903	0.010341	0.0261217	0.0121043	HGF/ESR1/AGT	3	0.588235
BP	GO:0097720	calcineurin-mediated signaling	3/167	51/18903	0.010341	0.0261217	0.0121043	IGF1/PRNP/CLEC7A	3	0.588235
BP	GO:0101023	vascular endothelial cell proliferation	3/167	51/18903	0.010341	0.0261217	0.0121043	PPARG/FGF2/CCL2	3	0.588235
BP	GO:1901985	positive regulation of protein acetylation	3/167	51/18903	0.010341	0.0261217	0.0121043	MUC1/BRCA1/NOS1	3	0.588235
BP	GO:1905562	regulation of vascular endothelial cell proliferation	3/167	51/18903	0.010341	0.0261217	0.0121043	PPARG/FGF2/CCL2	3	0.588235
BP	GO:2000816	negative regulation of mitotic sister chromatid separation	3/167	51/18903	0.010341	0.0261217	0.0121043	CCNB1/CDC20/BIRC5	3	0.588235
BP	GO:0003073	regulation of systemic arterial blood pressure	4/167	96/18903	0.0104043	0.0262498	0.0121636	ADRB2/EDN1/AGT/DRD2	4	0.416667
BP	GO:0051153	regulation of striated muscle cell differentiation	4/167	96/18903	0.0104043	0.0262498	0.0121636	IGF1/CYP26B1/PPARA/EDN1	4	0.416667
BP	GO:0090287	regulation of cellular response to growth factor stimulus	8/167	338/18903	0.0104944	0.0264612	0.0122616	CAV1/PPARG/CFLAR/FGF2/PPARA/KDR/AGT/XDH	8	0.236686
BP	GO:0001657	ureteric bud development	4/167	97/18903	0.0107788	0.0268542	0.0124437	CAT/FGF2/RET/AGT	4	0.412371
BP	GO:0006576	cellular biogenic amine metabolic process	4/167	97/18903	0.0107788	0.0268542	0.0124437	ALDH2/SNCA/PRKN/DRD2	4	0.412371
BP	GO:2001251	negative regulation of chromosome organization	4/167	97/18903	0.0107788	0.0268542	0.0124437	CCNB1/CDC20/BIRC5/PARP1	4	0.412371
BP	GO:0002827	positive regulation of T-helper 1 type immune response	2/167	18/18903	0.0108176	0.0268542	0.0124437	IL18/PLA2G4A	2	1.11111
BP	GO:0002830	positive regulation of type 2 immune response	2/167	18/18903	0.0108176	0.0268542	0.0124437	IL6/IL18	2	1.11111
BP	GO:0003159	morphogenesis of an endothelium	2/167	18/18903	0.0108176	0.0268542	0.0124437	CXCL10/CXCR4	2	1.11111
BP	GO:0006309	apoptotic DNA fragmentation	2/167	18/18903	0.0108176	0.0268542	0.0124437	BAX/IL6	2	1.11111
BP	GO:0006978	DNA damage response	2/167	18/18903	0.0108176	0.0268542	0.0124437	MUC1/BRCA2	2	1.11111
BP	GO:0009125	nucleoside monophosphate catabolic process	2/167	18/18903	0.0108176	0.0268542	0.0124437	TYMP/XDH	2	1.11111
BP	GO:0010755	regulation of plasminogen activation	2/167	18/18903	0.0108176	0.0268542	0.0124437	CLEC3B/PLAU	2	1.11111
BP	GO:0016264	gap junction assembly	2/167	18/18903	0.0108176	0.0268542	0.0124437	CAV1/AGT	2	1.11111
BP	GO:0033033	negative regulation of myeloid cell apoptotic process	2/167	18/18903	0.0108176	0.0268542	0.0124437	CXCR2/EPO	2	1.11111
BP	GO:0035067	negative regulation of histone acetylation	2/167	18/18903	0.0108176	0.0268542	0.0124437	SNCA/BRCA1	2	1.11111
BP	GO:0035234	ectopic germ cell programmed cell death	2/167	18/18903	0.0108176	0.0268542	0.0124437	KIT/BAX	2	1.11111
BP	GO:0043117	positive regulation of vascular permeability	2/167	18/18903	0.0108176	0.0268542	0.0124437	CXCR2/BMP6	2	1.11111
BP	GO:0050802	circadian sleep/wake cycle	2/167	18/18903	0.0108176	0.0268542	0.0124437	PARP1/DRD2	2	1.11111
BP	GO:0051900	regulation of mitochondrial depolarization	2/167	18/18903	0.0108176	0.0268542	0.0124437	PARP1/KDR	2	1.11111
BP	GO:0051917	regulation of fibrinolysis	2/167	18/18903	0.0108176	0.0268542	0.0124437	PLAU/THBD	2	1.11111
BP	GO:0051988	regulation of attachment of spindle microtubules to kinetochore	2/167	18/18903	0.0108176	0.0268542	0.0124437	CCNB1/BIRC5	2	1.11111
BP	GO:0061154	endothelial tube morphogenesis	2/167	18/18903	0.0108176	0.0268542	0.0124437	CXCL10/CXCR4	2	1.11111
BP	GO:0070230	positive regulation of lymphocyte apoptotic process	2/167	18/18903	0.0108176	0.0268542	0.0124437	BAX/CCL5	2	1.11111
BP	GO:0072567	chemokine (C-X-C motif) ligand 2 production	2/167	18/18903	0.0108176	0.0268542	0.0124437	LPL/TLR4	2	1.11111
BP	GO:0086103	G protein-coupled receptor signaling pathway involved in heart process	2/167	18/18903	0.0108176	0.0268542	0.0124437	CAV1/EDN1	2	1.11111
BP	GO:0150078	positive regulation of neuroinflammatory response	2/167	18/18903	0.0108176	0.0268542	0.0124437	IL6/IL18	2	1.11111
BP	GO:1902001	fatty acid transmembrane transport	2/167	18/18903	0.0108176	0.0268542	0.0124437	CD36/SLC2A1	2	1.11111
BP	GO:2000341	regulation of chemokine (C-X-C motif) ligand 2 production	2/167	18/18903	0.0108176	0.0268542	0.0124437	LPL/TLR4	2	1.11111
BP	GO:0002762	negative regulation of myeloid leukocyte differentiation	3/167	52/18903	0.0109041	0.0269727	0.0124986	ADIPOQ/TLR4/PIK3R1	3	0.576923
BP	GO:0010939	regulation of necrotic cell death	3/167	52/18903	0.0109041	0.0269727	0.0124986	CAV1/PARP1/CFLAR	3	0.576923
BP	GO:0016574	histone ubiquitination	3/167	52/18903	0.0109041	0.0269727	0.0124986	RAD51/BRCA2/BRCA1	3	0.576923
BP	GO:0045912	negative regulation of carbohydrate metabolic process	3/167	52/18903	0.0109041	0.0269727	0.0124986	ADIPOQ/PRKN/PPARA	3	0.576923
BP	GO:0051480	regulation of cytosolic calcium ion concentration	3/167	52/18903	0.0109041	0.0269727	0.0124986	CAV1/TRPC1/TRPC6	3	0.576923
BP	GO:1905710	positive regulation of membrane permeability	3/167	52/18903	0.0109041	0.0269727	0.0124986	BAX/BAK1/GZMB	3	0.576923
BP	GO:0031396	regulation of protein ubiquitination	6/167	210/18903	0.0110047	0.0272053	0.0126064	CAV1/UBE2C/CDC20/PRKN/BRCA1/PRKCG	6	0.285714
BP	GO:0007269	neurotransmitter secretion	5/167	151/18903	0.0110371	0.0272371	0.0126211	SNCA/PRKN/HTR2A/DRD2/PRKCG	5	0.331126
BP	GO:0046718	viral entry into host cell	5/167	151/18903	0.0110371	0.0272371	0.0126211	CAV1/CDK1/HTR2A/CXCR4/EGFR	5	0.331126
BP	GO:0099643	signal release from synapse	5/167	151/18903	0.0110371	0.0272371	0.0126211	SNCA/PRKN/HTR2A/DRD2/PRKCG	5	0.331126
BP	GO:0010965	regulation of mitotic sister chromatid separation	4/167	98/18903	0.0111619	0.0274799	0.0127336	UBE2C/CCNB1/CDC20/BIRC5	4	0.408163
BP	GO:0044784	metaphase/anaphase transition of cell cycle	4/167	98/18903	0.0111619	0.0274799	0.0127336	UBE2C/CCNB1/CDC20/BIRC5	4	0.408163
BP	GO:0072163	mesonephric epithelium development	4/167	98/18903	0.0111619	0.0274799	0.0127336	CAT/FGF2/RET/AGT	4	0.408163
BP	GO:0072164	mesonephric tubule development	4/167	98/18903	0.0111619	0.0274799	0.0127336	CAT/FGF2/RET/AGT	4	0.408163
BP	GO:0030183	B cell differentiation	5/167	152/18903	0.0113332	0.0278854	0.0129215	KIT/BAX/BAK1/PIK3R1/IL6	5	0.328947
BP	GO:0007140	male meiotic nuclear division	3/167	53/18903	0.0114847	0.0280766	0.0130101	FANCA/BRCA2/CYP26B1	3	0.566038
BP	GO:0010656	negative regulation of muscle cell apoptotic process	3/167	53/18903	0.0114847	0.0280766	0.0130101	CFLAR/IGF1/EDN1	3	0.566038
BP	GO:0010662	regulation of striated muscle cell apoptotic process	3/167	53/18903	0.0114847	0.0280766	0.0130101	CFLAR/CXCR2/AGT	3	0.566038
BP	GO:0030838	positive regulation of actin filament polymerization	3/167	53/18903	0.0114847	0.0280766	0.0130101	CCL11/CCR7/CCL24	3	0.566038
BP	GO:0046638	positive regulation of alpha-beta T cell differentiation	3/167	53/18903	0.0114847	0.0280766	0.0130101	IL18/IFNG/MYB	3	0.566038
BP	GO:0048260	positive regulation of receptor-mediated endocytosis	3/167	53/18903	0.0114847	0.0280766	0.0130101	TF/EGF/DRD2	3	0.566038
BP	GO:0051155	positive regulation of striated muscle cell differentiation	3/167	53/18903	0.0114847	0.0280766	0.0130101	IGF1/CYP26B1/EDN1	3	0.566038
BP	GO:0051985	negative regulation of chromosome segregation	3/167	53/18903	0.0114847	0.0280766	0.0130101	CCNB1/CDC20/BIRC5	3	0.566038
BP	GO:1905819	negative regulation of chromosome separation	3/167	53/18903	0.0114847	0.0280766	0.0130101	CCNB1/CDC20/BIRC5	3	0.566038
BP	GO:2000677	regulation of transcription regulatory region DNA binding	3/167	53/18903	0.0114847	0.0280766	0.0130101	PARP1/IGF1/IFNG	3	0.566038
BP	GO:0006282	regulation of DNA repair	6/167	212/18903	0.0114917	0.0280766	0.0130101	RAD51/PARP1/PCNA/BRCA1/EGFR/PRKCG	6	0.283019
BP	GO:0006836	neurotransmitter transport	6/167	212/18903	0.0114917	0.0280766	0.0130101	SNCA/PRKN/HTR2A/NOS1/DRD2/PRKCG	6	0.283019
BP	GO:0010389	regulation of G2/M transition of mitotic cell cycle	4/167	99/18903	0.0115536	0.0282114	0.0130726	CDK1/CCNB1/BRCA1/CCND1	4	0.40404
BP	GO:0017157	regulation of exocytosis	6/167	213/18903	0.0117408	0.0286183	0.0132611	SNCA/PRKN/HTR2A/IFNG/DRD2/PRKCG	6	0.28169
BP	GO:0030258	lipid modification	6/167	213/18903	0.0117408	0.0286183	0.0132611	LEP/ADIPOQ/PPARA/CYP3A4/APOA1/APOC1	6	0.28169
BP	GO:1902806	regulation of cell cycle G1/S phase transition	6/167	213/18903	0.0117408	0.0286183	0.0132611	E2F1/MUC1/TERT/EGFR/CCND1/CCL2	6	0.28169
BP	GO:0000723	telomere maintenance	5/167	154/18903	0.0119416	0.0289789	0.0134282	RAD51/PARP1/PCNA/BRCA2/TERT	5	0.324675
BP	GO:0001776	leukocyte homeostasis	4/167	100/18903	0.0119541	0.0289789	0.0134282	BAX/BAK1/CXCR2/IL6	4	0.4
BP	GO:0002544	chronic inflammatory response	2/167	19/18903	0.0120207	0.0289789	0.0134282	CCL11/CCL5	2	1.05263
BP	GO:0006837	serotonin transport	2/167	19/18903	0.0120207	0.0289789	0.0134282	SNCA/NOS1	2	1.05263
BP	GO:0010544	negative regulation of platelet activation	2/167	19/18903	0.0120207	0.0289789	0.0134282	PDGFRA/THBD	2	1.05263
BP	GO:0010663	positive regulation of striated muscle cell apoptotic process	2/167	19/18903	0.0120207	0.0289789	0.0134282	CXCR2/AGT	2	1.05263
BP	GO:0010666	positive regulation of cardiac muscle cell apoptotic process	2/167	19/18903	0.0120207	0.0289789	0.0134282	CXCR2/AGT	2	1.05263
BP	GO:0010738	regulation of protein kinase A signaling	2/167	19/18903	0.0120207	0.0289789	0.0134282	ADRB2/ADIPOQ	2	1.05263
BP	GO:0019373	epoxygenase P450 pathway	2/167	19/18903	0.0120207	0.0289789	0.0134282	CYP2A7/CYP2A6	2	1.05263
BP	GO:0032930	positive regulation of superoxide anion generation	2/167	19/18903	0.0120207	0.0289789	0.0134282	CLEC7A/AGT	2	1.05263
BP	GO:0035743	CD4-positive	2/167	19/18903	0.0120207	0.0289789	0.0134282	IL6/IL18	2	1.05263
BP	GO:0035930	corticosteroid hormone secretion	2/167	19/18903	0.0120207	0.0289789	0.0134282	BMP6/AGT	2	1.05263
BP	GO:0042772	DNA damage response	2/167	19/18903	0.0120207	0.0289789	0.0134282	MUC1/BRCA2	2	1.05263
BP	GO:0045346	regulation of MHC class II biosynthetic process	2/167	19/18903	0.0120207	0.0289789	0.0134282	TLR4/IFNG	2	1.05263
BP	GO:0055070	copper ion homeostasis	2/167	19/18903	0.0120207	0.0289789	0.0134282	PRNP/SCO2	2	1.05263
BP	GO:0070242	thymocyte apoptotic process	2/167	19/18903	0.0120207	0.0289789	0.0134282	BAX/BAK1	2	1.05263
BP	GO:0140354	lipid import into cell	2/167	19/18903	0.0120207	0.0289789	0.0134282	CD36/SLC2A1	2	1.05263
BP	GO:1902176	negative regulation of oxidative stress-induced intrinsic apoptotic signaling pathway	2/167	19/18903	0.0120207	0.0289789	0.0134282	PRKN/HSPB1	2	1.05263
BP	GO:1902894	negative regulation of miRNA transcription	2/167	19/18903	0.0120207	0.0289789	0.0134282	PPARG/PPARA	2	1.05263
BP	GO:0042572	retinol metabolic process	3/167	54/18903	0.0120827	0.0290612	0.0134664	LIPE/CYP3A4/CEL	3	0.555556
BP	GO:0045778	positive regulation of ossification	3/167	54/18903	0.0120827	0.0290612	0.0134664	ADRB2/BMPR1B/BMP6	3	0.555556
BP	GO:0046164	alcohol catabolic process	3/167	54/18903	0.0120827	0.0290612	0.0134664	ALDH2/CYP46A1/CYP39A1	3	0.555556
BP	GO:1904031	positive regulation of cyclin-dependent protein kinase activity	3/167	54/18903	0.0120827	0.0290612	0.0134664	CCNB1/EGFR/CCND1	3	0.555556
BP	GO:0016052	carbohydrate catabolic process	5/167	155/18903	0.012254	0.0294392	0.0136415	IGF1/PPARA/GAPDH/HTR2A/IFNG	5	0.322581
BP	GO:1905039	carboxylic acid transmembrane transport	5/167	155/18903	0.012254	0.0294392	0.0136415	CD36/ABCB1/SLC2A1/ABCC5/AGT	5	0.322581
BP	GO:0007517	muscle organ development	8/167	348/18903	0.0123453	0.0296312	0.0137305	CAV1/CXCL10/EGR1/CFLAR/IGF1/UQCC2/FOS/CYP26B1	8	0.229885
BP	GO:0006721	terpenoid metabolic process	4/167	101/18903	0.0123634	0.0296312	0.0137305	LIPE/CYP26B1/CYP3A4/CEL	4	0.39604
BP	GO:0051306	mitotic sister chromatid separation	4/167	101/18903	0.0123634	0.0296312	0.0137305	UBE2C/CCNB1/CDC20/BIRC5	4	0.39604
BP	GO:0061337	cardiac conduction	4/167	101/18903	0.0123634	0.0296312	0.0137305	CAV1/ABCC9/TRPC1/AGT	4	0.39604
BP	GO:0044843	cell cycle G1/S phase transition	7/167	280/18903	0.0123694	0.0296312	0.0137305	CDKN3/E2F1/MUC1/TERT/EGFR/CCND1/CCL2	7	0.25
BP	GO:0007179	transforming growth factor beta receptor signaling pathway	6/167	216/18903	0.0125111	0.0299534	0.0138798	CAV1/PPARG/PARP1/FOS/PPARA/JUN	6	0.277778
BP	GO:1903825	organic acid transmembrane transport	5/167	156/18903	0.0125719	0.0300816	0.0139392	CD36/ABCB1/SLC2A1/ABCC5/AGT	5	0.320513
BP	GO:0051258	protein polymerization	7/167	281/18903	0.012594	0.0301173	0.0139558	UBE2C/CCL11/SNCA/PRKN/MET/CCR7/CCL24	7	0.24911
BP	GO:0010659	cardiac muscle cell apoptotic process	3/167	55/18903	0.0126984	0.0302112	0.0139992	CFLAR/CXCR2/AGT	3	0.545455
BP	GO:0043525	positive regulation of neuron apoptotic process	3/167	55/18903	0.0126984	0.0302112	0.0139992	NR3C1/BAX/PRNP	3	0.545455
BP	GO:0055078	sodium ion homeostasis	3/167	55/18903	0.0126984	0.0302112	0.0139992	EDN1/AGT/DRD2	3	0.545455
BP	GO:0070169	positive regulation of biomineral tissue development	3/167	55/18903	0.0126984	0.0302112	0.0139992	ADRB2/BMPR1B/BMP6	3	0.545455
BP	GO:0071385	cellular response to glucocorticoid stimulus	3/167	55/18903	0.0126984	0.0302112	0.0139992	NR3C1/CFLAR/EDN1	3	0.545455
BP	GO:1900087	positive regulation of G1/S transition of mitotic cell cycle	3/167	55/18903	0.0126984	0.0302112	0.0139992	TERT/EGFR/CCND1	3	0.545455
BP	GO:1902991	regulation of amyloid precursor protein catabolic process	3/167	55/18903	0.0126984	0.0302112	0.0139992	IGF1/PRNP/IFNG	3	0.545455
BP	GO:2000179	positive regulation of neural precursor cell proliferation	3/167	55/18903	0.0126984	0.0302112	0.0139992	FGF2/EGF/DRD2	3	0.545455
BP	GO:2000648	positive regulation of stem cell proliferation	3/167	55/18903	0.0126984	0.0302112	0.0139992	FGF2/KDR/TERT	3	0.545455
BP	GO:0042113	B cell activation	8/167	350/18903	0.0127426	0.030299	0.01404	KIT/BAX/TLR4/BAK1/PIK3R1/IL6/VAV3/CTLA4	8	0.228571
BP	GO:0001823	mesonephros development	4/167	102/18903	0.0127816	0.0303744	0.0140749	CAT/FGF2/RET/AGT	4	0.392157
BP	GO:0007189	adenylate cyclase-activating G protein-coupled receptor signaling pathway	5/167	157/18903	0.0128953	0.0306098	0.014184	ADRB2/CXCL10/ABCA1/PRKCA/DRD2	5	0.318471
BP	GO:0044839	cell cycle G2/M phase transition	5/167	157/18903	0.0128953	0.0306098	0.014184	CDK1/CCNB1/ABCB1/BRCA1/CCND1	5	0.318471
BP	GO:0043547	positive regulation of GTPase activity	7/167	283/18903	0.0130519	0.0309246	0.0143298	CCL11/ERBB2/CCR7/CCL13/CCL24/CCL2/CCL5	7	0.24735
BP	GO:0045639	positive regulation of myeloid cell differentiation	4/167	103/18903	0.0132087	0.0309246	0.0143298	FOS/STAT1/PRKCA/IFNG	4	0.38835
BP	GO:0048477	oogenesis	4/167	103/18903	0.0132087	0.0309246	0.0143298	IGF1/BMPR1B/BRCA2/EDN1	4	0.38835
BP	GO:0070167	regulation of biomineral tissue development	4/167	103/18903	0.0132087	0.0309246	0.0143298	ADRB2/BMPR1B/BMP6/CYP27B1	4	0.38835
BP	GO:1903076	regulation of protein localization to plasma membrane	4/167	103/18903	0.0132087	0.0309246	0.0143298	PIK3R1/PRNP/EGFR/IFNG	4	0.38835
BP	GO:0044409	entry into host	5/167	158/18903	0.0132243	0.0309246	0.0143298	CAV1/CDK1/HTR2A/CXCR4/EGFR	5	0.316456
BP	GO:0001780	neutrophil homeostasis	2/167	20/18903	0.0132795	0.0309246	0.0143298	CXCR2/IL6	2	1
BP	GO:0006071	glycerol metabolic process	2/167	20/18903	0.0132795	0.0309246	0.0143298	LEP/PLA2G4A	2	1
BP	GO:0006662	glycerol ether metabolic process	2/167	20/18903	0.0132795	0.0309246	0.0143298	LIPE/PLA2G4A	2	1
BP	GO:0010288	response to lead ion	2/167	20/18903	0.0132795	0.0309246	0.0143298	CAT/PTGS2	2	1
BP	GO:0032332	positive regulation of chondrocyte differentiation	2/167	20/18903	0.0132795	0.0309246	0.0143298	BMPR1B/BMP6	2	1
BP	GO:0033141	positive regulation of peptidyl-serine phosphorylation of STAT protein	2/167	20/18903	0.0132795	0.0309246	0.0143298	RET/IFNG	2	1
BP	GO:0036498	IRE1-mediated unfolded protein response	2/167	20/18903	0.0132795	0.0309246	0.0143298	BAX/BAK1	2	1
BP	GO:0042053	regulation of dopamine metabolic process	2/167	20/18903	0.0132795	0.0309246	0.0143298	ALDH2/PRKN	2	1
BP	GO:0042069	regulation of catecholamine metabolic process	2/167	20/18903	0.0132795	0.0309246	0.0143298	ALDH2/PRKN	2	1
BP	GO:0042749	regulation of circadian sleep/wake cycle	2/167	20/18903	0.0132795	0.0309246	0.0143298	PARP1/DRD2	2	1
BP	GO:0043586	tongue development	2/167	20/18903	0.0132795	0.0309246	0.0143298	KIT/CYP26B1	2	1
BP	GO:0045342	MHC class II biosynthetic process	2/167	20/18903	0.0132795	0.0309246	0.0143298	TLR4/IFNG	2	1
BP	GO:0046485	ether lipid metabolic process	2/167	20/18903	0.0132795	0.0309246	0.0143298	LIPE/PLA2G4A	2	1
BP	GO:0051004	regulation of lipoprotein lipase activity	2/167	20/18903	0.0132795	0.0309246	0.0143298	APOA1/APOC1	2	1
BP	GO:0051882	mitochondrial depolarization	2/167	20/18903	0.0132795	0.0309246	0.0143298	PARP1/KDR	2	1
BP	GO:0072376	protein activation cascade	2/167	20/18903	0.0132795	0.0309246	0.0143298	THBD/SERPINC1	2	1
BP	GO:0098543	detection of other organism	2/167	20/18903	0.0132795	0.0309246	0.0143298	TLR4/CLEC7A	2	1
BP	GO:1900225	regulation of NLRP3 inflammasome complex assembly	2/167	20/18903	0.0132795	0.0309246	0.0143298	CD36/TLR4	2	1
BP	GO:1903427	negative regulation of reactive oxygen species biosynthetic process	2/167	20/18903	0.0132795	0.0309246	0.0143298	CFLAR/PPARA	2	1
BP	GO:1903579	negative regulation of ATP metabolic process	2/167	20/18903	0.0132795	0.0309246	0.0143298	PARP1/PPARA	2	1
BP	GO:1990182	exosomal secretion	2/167	20/18903	0.0132795	0.0309246	0.0143298	PRKN/IFNG	2	1
BP	GO:2000479	regulation of cAMP-dependent protein kinase activity	2/167	20/18903	0.0132795	0.0309246	0.0143298	ADRB2/ADIPOQ	2	1
BP	GO:2000629	negative regulation of miRNA metabolic process	2/167	20/18903	0.0132795	0.0309246	0.0143298	PPARG/PPARA	2	1
BP	GO:2001014	regulation of skeletal muscle cell differentiation	2/167	20/18903	0.0132795	0.0309246	0.0143298	UQCC2/CYP26B1	2	1
BP	GO:0001505	regulation of neurotransmitter levels	6/167	219/18903	0.0133162	0.0309246	0.0143298	SNCA/PRKN/HTR2A/NOS1/DRD2/PRKCG	6	0.273973
BP	GO:0001954	positive regulation of cell-matrix adhesion	3/167	56/18903	0.0133317	0.0309246	0.0143298	CD36/KDR/CCR7	3	0.535714
BP	GO:0009116	nucleoside metabolic process	3/167	56/18903	0.0133317	0.0309246	0.0143298	TK2/TYMP/XDH	3	0.535714
BP	GO:0010676	positive regulation of cellular carbohydrate metabolic process	3/167	56/18903	0.0133317	0.0309246	0.0143298	SNCA/IGF1/PPARA	3	0.535714
BP	GO:0033047	regulation of mitotic sister chromatid segregation	3/167	56/18903	0.0133317	0.0309246	0.0143298	CCNB1/CDC20/BIRC5	3	0.535714
BP	GO:0034205	amyloid-beta formation	3/167	56/18903	0.0133317	0.0309246	0.0143298	IGF1/PRNP/IFNG	3	0.535714
BP	GO:0043370	regulation of CD4-positive	3/167	56/18903	0.0133317	0.0309246	0.0143298	IL18/IFNG/MYB	3	0.535714
BP	GO:0045839	negative regulation of mitotic nuclear division	3/167	56/18903	0.0133317	0.0309246	0.0143298	CCNB1/CDC20/BIRC5	3	0.535714
BP	GO:0050832	defense response to fungus	3/167	56/18903	0.0133317	0.0309246	0.0143298	GAPDH/CLEC7A/MPO	3	0.535714
BP	GO:0110151	positive regulation of biomineralization	3/167	56/18903	0.0133317	0.0309246	0.0143298	ADRB2/BMPR1B/BMP6	3	0.535714
BP	GO:1903170	negative regulation of calcium ion transmembrane transport	3/167	56/18903	0.0133317	0.0309246	0.0143298	EPO/NOS1/DRD2	3	0.535714
BP	GO:0007265	Ras protein signal transduction	8/167	353/18903	0.013356	0.0309637	0.0143479	IGF1/FGF2/PRKD1/ABCA1/JUN/EPO/MET/APOA1	8	0.226629
BP	GO:0051321	meiotic cell cycle	7/167	285/18903	0.0135217	0.0313305	0.0145179	CDC20/RAD51/FANCD2/FANCA/BRCA2/CYP26B1/EDN1	7	0.245614
BP	GO:0042100	B cell proliferation	4/167	104/18903	0.0136448	0.0315805	0.0146338	BAX/TLR4/VAV3/CTLA4	4	0.384615
BP	GO:0110020	regulation of actomyosin structure organization	4/167	104/18903	0.0136448	0.0315805	0.0146338	PIK3R1/MET/APOA1/EDN1	4	0.384615
BP	GO:0051147	regulation of muscle cell differentiation	5/167	160/18903	0.0138992	0.0321515	0.0148984	KIT/IGF1/CYP26B1/PPARA/EDN1	5	0.3125
BP	GO:0010658	striated muscle cell apoptotic process	3/167	57/18903	0.0139828	0.0322555	0.0149466	CFLAR/CXCR2/AGT	3	0.526316
BP	GO:0038066	p38MAPK cascade	3/167	57/18903	0.0139828	0.0322555	0.0149466	LEP/HGF/XDH	3	0.526316
BP	GO:0061756	leukocyte adhesion to vascular endothelial cell	3/167	57/18903	0.0139828	0.0322555	0.0149466	LEP/CXCL12/IL6	3	0.526316
BP	GO:0070231	T cell apoptotic process	3/167	57/18903	0.0139828	0.0322555	0.0149466	BAX/BAK1/CCL5	3	0.526316
BP	GO:1903053	regulation of extracellular matrix organization	3/167	57/18903	0.0139828	0.0322555	0.0149466	CFLAR/IL6/AGT	3	0.526316
BP	GO:0110149	regulation of biomineralization	4/167	105/18903	0.0140899	0.0324667	0.0150444	ADRB2/BMPR1B/BMP6/CYP27B1	4	0.380952
BP	GO:1901655	cellular response to ketone	4/167	105/18903	0.0140899	0.0324667	0.0150444	NR3C1/CFLAR/FOS/SPP1	4	0.380952
BP	GO:0010810	regulation of cell-substrate adhesion	6/167	222/18903	0.014157	0.0326034	0.0151078	CD36/PIK3R1/KDR/PLAU/CCR7/APOA1	6	0.27027
BP	GO:0006754	ATP biosynthetic process	4/167	106/18903	0.0145442	0.0331952	0.015382	PARP1/PPARA/UQCC3/LDHC	4	0.377358
BP	GO:0002029	desensitization of G protein-coupled receptor signaling pathway	2/167	21/18903	0.014593	0.0331952	0.015382	ADRB2/DRD2	2	0.952381
BP	GO:0022401	negative adaptation of signaling pathway	2/167	21/18903	0.014593	0.0331952	0.015382	ADRB2/DRD2	2	0.952381
BP	GO:0022410	circadian sleep/wake cycle process	2/167	21/18903	0.014593	0.0331952	0.015382	PARP1/DRD2	2	0.952381
BP	GO:0032098	regulation of appetite	2/167	21/18903	0.014593	0.0331952	0.015382	LEP/PPARA	2	0.952381
BP	GO:0032305	positive regulation of icosanoid secretion	2/167	21/18903	0.014593	0.0331952	0.015382	EDN1/PLA2G4A	2	0.952381
BP	GO:0034755	iron ion transmembrane transport	2/167	21/18903	0.014593	0.0331952	0.015382	ABCC5/IFNG	2	0.952381
BP	GO:0060252	positive regulation of glial cell proliferation	2/167	21/18903	0.014593	0.0331952	0.015382	E2F1/IL6	2	0.952381
BP	GO:0060353	regulation of cell adhesion molecule production	2/167	21/18903	0.014593	0.0331952	0.015382	CAV1/APOA1	2	0.952381
BP	GO:0071605	monocyte chemotactic protein-1 production	2/167	21/18903	0.014593	0.0331952	0.015382	ADIPOQ/CLEC7A	2	0.952381
BP	GO:0071637	regulation of monocyte chemotactic protein-1 production	2/167	21/18903	0.014593	0.0331952	0.015382	ADIPOQ/CLEC7A	2	0.952381
BP	GO:0071731	response to nitric oxide	2/167	21/18903	0.014593	0.0331952	0.015382	CFLAR/CCR7	2	0.952381
BP	GO:0090141	positive regulation of mitochondrial fission	2/167	21/18903	0.014593	0.0331952	0.015382	PRKN/KDR	2	0.952381
BP	GO:0090231	regulation of spindle checkpoint	2/167	21/18903	0.014593	0.0331952	0.015382	CCNB1/BIRC5	2	0.952381
BP	GO:0090266	regulation of mitotic cell cycle spindle assembly checkpoint	2/167	21/18903	0.014593	0.0331952	0.015382	CCNB1/BIRC5	2	0.952381
BP	GO:0097734	extracellular exosome biogenesis	2/167	21/18903	0.014593	0.0331952	0.015382	PRKN/IFNG	2	0.952381
BP	GO:1901739	regulation of myoblast fusion	2/167	21/18903	0.014593	0.0331952	0.015382	CXCL10/CFLAR	2	0.952381
BP	GO:1903206	negative regulation of hydrogen peroxide-induced cell death	2/167	21/18903	0.014593	0.0331952	0.015382	MET/HGF	2	0.952381
BP	GO:1903429	regulation of cell maturation	2/167	21/18903	0.014593	0.0331952	0.015382	RET/CLEC7A	2	0.952381
BP	GO:1903504	regulation of mitotic spindle checkpoint	2/167	21/18903	0.014593	0.0331952	0.015382	CCNB1/BIRC5	2	0.952381
BP	GO:1904754	positive regulation of vascular associated smooth muscle cell migration	2/167	21/18903	0.014593	0.0331952	0.015382	TERT/AGT	2	0.952381
BP	GO:2000757	negative regulation of peptidyl-lysine acetylation	2/167	21/18903	0.014593	0.0331952	0.015382	SNCA/BRCA1	2	0.952381
BP	GO:0050792	regulation of viral process	5/167	162/18903	0.014597	0.0331952	0.015382	PPARA/STAT1/MX1/CXCR4/CCL5	5	0.308642
BP	GO:0001961	positive regulation of cytokine-mediated signaling pathway	3/167	58/18903	0.0146517	0.0332291	0.0153977	PRKN/CXCR4/EDN1	3	0.517241
BP	GO:0010803	regulation of tumor necrosis factor-mediated signaling pathway	3/167	58/18903	0.0146517	0.0332291	0.0153977	ADIPOQ/PRKN/APOA1	3	0.517241
BP	GO:0048599	oocyte development	3/167	58/18903	0.0146517	0.0332291	0.0153977	IGF1/BRCA2/EDN1	3	0.517241
BP	GO:0051898	negative regulation of protein kinase B signaling	3/167	58/18903	0.0146517	0.0332291	0.0153977	PPARA/DRD2/XDH	3	0.517241
BP	GO:0061005	cell differentiation involved in kidney development	3/167	58/18903	0.0146517	0.0332291	0.0153977	ADIPOQ/MMP9/STAT1	3	0.517241
BP	GO:0006665	sphingolipid metabolic process	5/167	163/18903	0.0149545	0.0338974	0.0157074	KIT/BAX/PRKD1/CEL/SFTPB	5	0.306748
BP	GO:0002027	regulation of heart rate	4/167	107/18903	0.0150077	0.0339626	0.0157376	CAV1/EDN1/AGT/DRD2	4	0.373832
BP	GO:0033045	regulation of sister chromatid segregation	4/167	107/18903	0.0150077	0.0339626	0.0157376	UBE2C/CCNB1/CDC20/BIRC5	4	0.373832
BP	GO:0062207	regulation of pattern recognition receptor signaling pathway	4/167	107/18903	0.0150077	0.0339626	0.0157376	CAV1/CD36/TLR4/ESR1	4	0.373832
BP	GO:0042176	regulation of protein catabolic process	8/167	361/18903	0.0150975	0.0341473	0.0158232	CAV1/CDC20/CEBPA/SNCA/PRKN/EGFR/IFNG/PRKCG	8	0.221607
BP	GO:0002763	positive regulation of myeloid leukocyte differentiation	3/167	59/18903	0.0153384	0.0346547	0.0160583	FOS/PRKCA/IFNG	3	0.508475
BP	GO:0051785	positive regulation of nuclear division	3/167	59/18903	0.0153384	0.0346547	0.0160583	IGF1/EDN1/EGF	3	0.508475
BP	GO:0007631	feeding behavior	4/167	108/18903	0.0154804	0.0348998	0.0161719	LEP/FOS/AGT/DRD2	4	0.37037
BP	GO:0032231	regulation of actin filament bundle assembly	4/167	108/18903	0.0154804	0.0348998	0.0161719	PRKN/PIK3R1/MET/APOA1	4	0.37037
BP	GO:0044106	cellular amine metabolic process	4/167	108/18903	0.0154804	0.0348998	0.0161719	ALDH2/SNCA/PRKN/DRD2	4	0.37037
BP	GO:0090263	positive regulation of canonical Wnt signaling pathway	4/167	108/18903	0.0154804	0.0348998	0.0161719	CAV1/FGF2/EGFR/EGF	4	0.37037
BP	GO:1903050	regulation of proteolysis involved in protein catabolic process	6/167	227/18903	0.0156396	0.0352398	0.0163294	CAV1/CDC20/CEBPA/PRKN/EGF/PRKCG	6	0.264317
BP	GO:0051494	negative regulation of cytoskeleton organization	5/167	165/18903	0.0156871	0.0353277	0.0163702	SNCA/PRKN/PIK3R1/BRCA1/MET	5	0.30303
BP	GO:0001832	blastocyst growth	2/167	22/18903	0.0159602	0.0355209	0.0164597	IGF1/BRCA2	2	0.909091
BP	GO:0002070	epithelial cell maturation	2/167	22/18903	0.0159602	0.0355209	0.0164597	CEBPA/KDR	2	0.909091
BP	GO:0009713	catechol-containing compound biosynthetic process	2/167	22/18903	0.0159602	0.0355209	0.0164597	ALDH2/SNCA	2	0.909091
BP	GO:0010042	response to manganese ion	2/167	22/18903	0.0159602	0.0355209	0.0164597	PRKN/PTGS2	2	0.909091
BP	GO:0015669	gas transport	2/167	22/18903	0.0159602	0.0355209	0.0164597	HBB/MB	2	0.909091
BP	GO:0015874	norepinephrine transport	2/167	22/18903	0.0159602	0.0355209	0.0164597	SNCA/AGT	2	0.909091
BP	GO:0019400	alditol metabolic process	2/167	22/18903	0.0159602	0.0355209	0.0164597	LEP/PLA2G4A	2	0.909091
BP	GO:0023019	signal transduction involved in regulation of gene expression	2/167	22/18903	0.0159602	0.0355209	0.0164597	PARP1/PDGFRA	2	0.909091
BP	GO:0032303	regulation of icosanoid secretion	2/167	22/18903	0.0159602	0.0355209	0.0164597	EDN1/PLA2G4A	2	0.909091
BP	GO:0032928	regulation of superoxide anion generation	2/167	22/18903	0.0159602	0.0355209	0.0164597	CLEC7A/AGT	2	0.909091
BP	GO:0033630	positive regulation of cell adhesion mediated by integrin	2/167	22/18903	0.0159602	0.0355209	0.0164597	RET/CCL5	2	0.909091
BP	GO:0035584	calcium-mediated signaling using intracellular calcium source	2/167	22/18903	0.0159602	0.0355209	0.0164597	PRNP/KDR	2	0.909091
BP	GO:0035809	regulation of urine volume	2/167	22/18903	0.0159602	0.0355209	0.0164597	EDN1/DRD2	2	0.909091
BP	GO:0042423	catecholamine biosynthetic process	2/167	22/18903	0.0159602	0.0355209	0.0164597	ALDH2/SNCA	2	0.909091
BP	GO:0044546	NLRP3 inflammasome complex assembly	2/167	22/18903	0.0159602	0.0355209	0.0164597	CD36/TLR4	2	0.909091
BP	GO:0045717	negative regulation of fatty acid biosynthetic process	2/167	22/18903	0.0159602	0.0355209	0.0164597	BRCA1/APOC1	2	0.909091
BP	GO:0046628	positive regulation of insulin receptor signaling pathway	2/167	22/18903	0.0159602	0.0355209	0.0164597	LEP/AGT	2	0.909091
BP	GO:0061042	vascular wound healing	2/167	22/18903	0.0159602	0.0355209	0.0164597	KDR/CXCR4	2	0.909091
BP	GO:0072574	hepatocyte proliferation	2/167	22/18903	0.0159602	0.0355209	0.0164597	CFLAR/IL6	2	0.909091
BP	GO:0072575	epithelial cell proliferation involved in liver morphogenesis	2/167	22/18903	0.0159602	0.0355209	0.0164597	CFLAR/IL6	2	0.909091
BP	GO:1903428	positive regulation of reactive oxygen species biosynthetic process	2/167	22/18903	0.0159602	0.0355209	0.0164597	CD36/TLR4	2	0.909091
BP	GO:2000310	regulation of NMDA receptor activity	2/167	22/18903	0.0159602	0.0355209	0.0164597	CCL2/IFNG	2	0.909091
BP	GO:0045599	negative regulation of fat cell differentiation	3/167	60/18903	0.0160431	0.0356484	0.0165188	E2F1/ADIPOQ/IL6	3	0.5
BP	GO:2000300	regulation of synaptic vesicle exocytosis	3/167	60/18903	0.0160431	0.0356484	0.0165188	HTR2A/DRD2/PRKCG	3	0.5
BP	GO:2000351	regulation of endothelial cell apoptotic process	3/167	60/18903	0.0160431	0.0356484	0.0165188	KDR/TERT/CCL2	3	0.5
BP	GO:0006261	DNA-templated DNA replication	5/167	166/18903	0.0160622	0.035653	0.0165209	RAD51/PARP1/PCNA/BRCA2/BRCA1	5	0.301205
BP	GO:2001022	positive regulation of response to DNA damage stimulus	5/167	166/18903	0.0160622	0.035653	0.0165209	PARP1/PCNA/BRCA1/EGFR/PRKCG	5	0.301205
BP	GO:0030509	BMP signaling pathway	5/167	167/18903	0.0164433	0.0364795	0.0169039	PPARG/EGR1/BMPR1B/KDR/BMP6	5	0.299401
BP	GO:1902749	regulation of cell cycle G2/M phase transition	4/167	110/18903	0.0164537	0.0364831	0.0169055	CDK1/CCNB1/BRCA1/CCND1	4	0.363636
BP	GO:0016079	synaptic vesicle exocytosis	4/167	111/18903	0.0169544	0.0375335	0.0173923	SNCA/HTR2A/DRD2/PRKCG	4	0.36036
BP	GO:0018107	peptidyl-threonine phosphorylation	4/167	111/18903	0.0169544	0.0375335	0.0173923	CDK1/PRKD1/PRKCA/EGF	4	0.36036
BP	GO:1905818	regulation of chromosome separation	4/167	111/18903	0.0169544	0.0375335	0.0173923	UBE2C/CCNB1/CDC20/BIRC5	4	0.36036
BP	GO:0006887	exocytosis	8/167	369/18903	0.0169986	0.0376115	0.0174284	SNCA/KIT/PRKN/HTR2A/IFNG/CCL5/DRD2/PRKCG	8	0.216802
BP	GO:0002053	positive regulation of mesenchymal cell proliferation	2/167	23/18903	0.0173799	0.0379917	0.0176046	KDR/STAT1	2	0.869565
BP	GO:0010560	positive regulation of glycoprotein biosynthetic process	2/167	23/18903	0.0173799	0.0379917	0.0176046	IGF1/CCR7	2	0.869565
BP	GO:0010893	positive regulation of steroid biosynthetic process	2/167	23/18903	0.0173799	0.0379917	0.0176046	BMP6/IFNG	2	0.869565
BP	GO:0019430	removal of superoxide radicals	2/167	23/18903	0.0173799	0.0379917	0.0176046	CD36/MPO	2	0.869565
BP	GO:0023058	adaptation of signaling pathway	2/167	23/18903	0.0173799	0.0379917	0.0176046	ADRB2/DRD2	2	0.869565
BP	GO:0032727	positive regulation of interferon-alpha production	2/167	23/18903	0.0173799	0.0379917	0.0176046	TLR4/STAT1	2	0.869565
BP	GO:0033139	regulation of peptidyl-serine phosphorylation of STAT protein	2/167	23/18903	0.0173799	0.0379917	0.0176046	RET/IFNG	2	0.869565
BP	GO:0044827	modulation by host of viral genome replication	2/167	23/18903	0.0173799	0.0379917	0.0176046	PRKN/IFI27	2	0.869565
BP	GO:0045624	positive regulation of T-helper cell differentiation	2/167	23/18903	0.0173799	0.0379917	0.0176046	IL18/MYB	2	0.869565
BP	GO:0045723	positive regulation of fatty acid biosynthetic process	2/167	23/18903	0.0173799	0.0379917	0.0176046	APOA1/PTGS2	2	0.869565
BP	GO:0048143	astrocyte activation	2/167	23/18903	0.0173799	0.0379917	0.0176046	IL6/IFNG	2	0.869565
BP	GO:0060444	branching involved in mammary gland duct morphogenesis	2/167	23/18903	0.0173799	0.0379917	0.0176046	CCL11/ESR1	2	0.869565
BP	GO:0072170	metanephric tubule development	2/167	23/18903	0.0173799	0.0379917	0.0176046	CXCR2/STAT1	2	0.869565
BP	GO:0072243	metanephric nephron epithelium development	2/167	23/18903	0.0173799	0.0379917	0.0176046	ADIPOQ/STAT1	2	0.869565
BP	GO:0072576	liver morphogenesis	2/167	23/18903	0.0173799	0.0379917	0.0176046	CFLAR/IL6	2	0.869565
BP	GO:0090335	regulation of brown fat cell differentiation	2/167	23/18903	0.0173799	0.0379917	0.0176046	LEP/PTGS2	2	0.869565
BP	GO:0140112	extracellular vesicle biogenesis	2/167	23/18903	0.0173799	0.0379917	0.0176046	PRKN/IFNG	2	0.869565
BP	GO:1900120	regulation of receptor binding	2/167	23/18903	0.0173799	0.0379917	0.0176046	ADIPOQ/MMP9	2	0.869565
BP	GO:1900543	negative regulation of purine nucleotide metabolic process	2/167	23/18903	0.0173799	0.0379917	0.0176046	PARP1/PPARA	2	0.869565
BP	GO:1901032	negative regulation of response to reactive oxygen species	2/167	23/18903	0.0173799	0.0379917	0.0176046	MET/HGF	2	0.869565
BP	GO:1902254	negative regulation of intrinsic apoptotic signaling pathway by p53 class mediator	2/167	23/18903	0.0173799	0.0379917	0.0176046	PRKN/MUC1	2	0.869565
BP	GO:1903861	positive regulation of dendrite extension	2/167	23/18903	0.0173799	0.0379917	0.0176046	PRKN/CXCR4	2	0.869565
BP	GO:2001169	regulation of ATP biosynthetic process	2/167	23/18903	0.0173799	0.0379917	0.0176046	PARP1/PPARA	2	0.869565
BP	GO:0009994	oocyte differentiation	3/167	62/18903	0.0175063	0.0381681	0.0176863	IGF1/BRCA2/EDN1	3	0.483871
BP	GO:0022617	extracellular matrix disassembly	3/167	62/18903	0.0175063	0.0381681	0.0176863	MMP1/MMP9/IL6	3	0.483871
BP	GO:0031102	neuron projection regeneration	3/167	62/18903	0.0175063	0.0381681	0.0176863	SPP1/JUN/HGF	3	0.483871
BP	GO:0046902	regulation of mitochondrial membrane permeability	3/167	62/18903	0.0175063	0.0381681	0.0176863	BAX/BAK1/GZMB	3	0.483871
BP	GO:0099601	regulation of neurotransmitter receptor activity	3/167	62/18903	0.0175063	0.0381681	0.0176863	ADRB2/CCL2/IFNG	3	0.483871
BP	GO:0034250	positive regulation of cellular amide metabolic process	5/167	170/18903	0.0176225	0.0383614	0.0177759	UQCC2/IL6/ERBB2/IFNG/CCL5	5	0.294118
BP	GO:0035637	multicellular organismal signaling	5/167	170/18903	0.0176225	0.0383614	0.0177759	CAV1/ABCC9/TYMP/TRPC1/AGT	5	0.294118
BP	GO:2000058	regulation of ubiquitin-dependent protein catabolic process	5/167	170/18903	0.0176225	0.0383614	0.0177759	CAV1/CDC20/CEBPA/PRKN/EGF	5	0.294118
BP	GO:0010975	regulation of neuron projection development	9/167	446/18903	0.0178199	0.0387708	0.0179656	CDC20/CXCL12/CFLAR/RET/PRKD1/SPP1/EPO/HGF/AGT	9	0.201794
BP	GO:0032481	positive regulation of type I interferon production	3/167	63/18903	0.0182649	0.0396151	0.0183568	TLR4/GAPDH/STAT1	3	0.47619
BP	GO:0046579	positive regulation of Ras protein signal transduction	3/167	63/18903	0.0182649	0.0396151	0.0183568	IGF1/EPO/APOA1	3	0.47619
BP	GO:0050994	regulation of lipid catabolic process	3/167	63/18903	0.0182649	0.0396151	0.0183568	PPARA/APOA1/APOC1	3	0.47619
BP	GO:0051055	negative regulation of lipid biosynthetic process	3/167	63/18903	0.0182649	0.0396151	0.0183568	BRCA1/CYP27B1/APOC1	3	0.47619
BP	GO:0051784	negative regulation of nuclear division	3/167	63/18903	0.0182649	0.0396151	0.0183568	CCNB1/CDC20/BIRC5	3	0.47619
BP	GO:0070059	intrinsic apoptotic signaling pathway in response to endoplasmic reticulum stress	3/167	63/18903	0.0182649	0.0396151	0.0183568	PRKN/BAX/BAK1	3	0.47619
BP	GO:0002824	positive regulation of adaptive immune response based on somatic recombination of immune receptors built from immunoglobulin superfamily domains	4/167	114/18903	0.0185134	0.0401332	0.0185969	IL6/IL18/CLEC7A/PLA2G4A	4	0.350877
BP	GO:0006123	mitochondrial electron transport	2/167	24/18903	0.0188512	0.04054	0.0187854	COX6C/COX7A1	2	0.833333
BP	GO:0006213	pyrimidine nucleoside metabolic process	2/167	24/18903	0.0188512	0.04054	0.0187854	TK2/TYMP	2	0.833333
BP	GO:0006925	inflammatory cell apoptotic process	2/167	24/18903	0.0188512	0.04054	0.0187854	CXCR2/IL6	2	0.833333
BP	GO:0010226	response to lithium ion	2/167	24/18903	0.0188512	0.04054	0.0187854	CEBPA/PTGS2	2	0.833333
BP	GO:0030539	male genitalia development	2/167	24/18903	0.0188512	0.04054	0.0187854	BMP6/PDGFRA	2	0.833333
BP	GO:0035162	embryonic hemopoiesis	2/167	24/18903	0.0188512	0.04054	0.0187854	KIT/KDR	2	0.833333
BP	GO:0036303	lymph vessel morphogenesis	2/167	24/18903	0.0188512	0.04054	0.0187854	FGF2/FLT4	2	0.833333
BP	GO:0042745	circadian sleep/wake cycle	2/167	24/18903	0.0188512	0.04054	0.0187854	PARP1/DRD2	2	0.833333
BP	GO:0060352	cell adhesion molecule production	2/167	24/18903	0.0188512	0.04054	0.0187854	CAV1/APOA1	2	0.833333
BP	GO:0060907	positive regulation of macrophage cytokine production	2/167	24/18903	0.0188512	0.04054	0.0187854	CD36/TLR4	2	0.833333
BP	GO:0072202	cell differentiation involved in metanephros development	2/167	24/18903	0.0188512	0.04054	0.0187854	ADIPOQ/STAT1	2	0.833333
BP	GO:0120255	olefinic compound biosynthetic process	2/167	24/18903	0.0188512	0.04054	0.0187854	EGR1/BMP6	2	0.833333
BP	GO:1902074	response to salt	2/167	24/18903	0.0188512	0.04054	0.0187854	ABCC6/EDN1	2	0.833333
BP	GO:1904666	regulation of ubiquitin protein ligase activity	2/167	24/18903	0.0188512	0.04054	0.0187854	UBE2C/CDC20	2	0.833333
BP	GO:2000637	positive regulation of miRNA-mediated gene silencing	2/167	24/18903	0.0188512	0.04054	0.0187854	IL6/EGFR	2	0.833333
BP	GO:0072331	signal transduction by p53 class mediator	5/167	173/18903	0.0188565	0.04054	0.0187854	E2F1/PRKN/BAX/MUC1/BRCA2	5	0.289017
BP	GO:0051056	regulation of small GTPase mediated signal transduction	7/167	305/18903	0.0189076	0.040629	0.0188266	VAV2/IGF1/ABCA1/EPO/MET/VAV3/APOA1	7	0.229508
BP	GO:0000768	syncytium formation by plasma membrane fusion	3/167	64/18903	0.0190416	0.0408135	0.0189122	CXCL10/CFLAR/NOS1	3	0.46875
BP	GO:0050891	multicellular organismal water homeostasis	3/167	64/18903	0.0190416	0.0408135	0.0189122	CYP26B1/MET/IL18	3	0.46875
BP	GO:0071384	cellular response to corticosteroid stimulus	3/167	64/18903	0.0190416	0.0408135	0.0189122	NR3C1/CFLAR/EDN1	3	0.46875
BP	GO:0140253	cell-cell fusion	3/167	64/18903	0.0190416	0.0408135	0.0189122	CXCL10/CFLAR/NOS1	3	0.46875
BP	GO:0034502	protein localization to chromosome	4/167	115/18903	0.0190522	0.0408135	0.0189122	CDK1/BRCA2/TERT/ESR1	4	0.347826
BP	GO:0035710	CD4-positive	4/167	115/18903	0.0190522	0.0408135	0.0189122	IL6/IL18/IFNG/MYB	4	0.347826
BP	GO:0072009	nephron epithelium development	4/167	116/18903	0.0196006	0.0419668	0.0194466	ADIPOQ/FGF2/STAT1/AGT	4	0.344828
BP	GO:0007015	actin filament organization	9/167	454/18903	0.0197438	0.0422518	0.0195786	CCL11/CXCL12/PRKN/PIK3R1/MET/CCR7/APOA1/CCL24/TF	9	0.198238
BP	GO:0035825	homologous recombination	3/167	65/18903	0.0198363	0.0423628	0.0196301	RAD51/FANCD2/BRCA1	3	0.461538
BP	GO:0040014	regulation of multicellular organism growth	3/167	65/18903	0.0198363	0.0423628	0.0196301	ADRB2/IGF1/DRD2	3	0.461538
BP	GO:0050435	amyloid-beta metabolic process	3/167	65/18903	0.0198363	0.0423628	0.0196301	IGF1/PRNP/IFNG	3	0.461538
BP	GO:2000272	negative regulation of signaling receptor activity	3/167	65/18903	0.0198363	0.0423628	0.0196301	PPARG/ESR2/PPARA	3	0.461538
BP	GO:0009206	purine ribonucleoside triphosphate biosynthetic process	4/167	117/18903	0.0201587	0.0429593	0.0199065	PARP1/PPARA/UQCC3/LDHC	4	0.34188
BP	GO:0009308	amine metabolic process	4/167	117/18903	0.0201587	0.0429593	0.0199065	ALDH2/SNCA/PRKN/DRD2	4	0.34188
BP	GO:0046632	alpha-beta T cell differentiation	4/167	117/18903	0.0201587	0.0429593	0.0199065	IL6/IL18/IFNG/MYB	4	0.34188
BP	GO:0002703	regulation of leukocyte mediated immunity	6/167	241/18903	0.0203565	0.0429593	0.0199065	LEP/KIT/TLR4/IL6/IL18/CLEC7A	6	0.248963
BP	GO:0001964	startle response	2/167	25/18903	0.020373	0.0429593	0.0199065	PRKN/DRD2	2	0.8
BP	GO:0018904	ether metabolic process	2/167	25/18903	0.020373	0.0429593	0.0199065	LIPE/PLA2G4A	2	0.8
BP	GO:0019835	cytolysis	2/167	25/18903	0.020373	0.0429593	0.0199065	GZMB/PLA2G2A	2	0.8
BP	GO:0031145	anaphase-promoting complex-dependent catabolic process	2/167	25/18903	0.020373	0.0429593	0.0199065	UBE2C/CDC20	2	0.8
BP	GO:0032469	endoplasmic reticulum calcium ion homeostasis	2/167	25/18903	0.020373	0.0429593	0.0199065	BAX/BAK1	2	0.8
BP	GO:0034114	regulation of heterotypic cell-cell adhesion	2/167	25/18903	0.020373	0.0429593	0.0199065	ADIPOQ/APOA1	2	0.8
BP	GO:0045649	regulation of macrophage differentiation	2/167	25/18903	0.020373	0.0429593	0.0199065	ADIPOQ/PRKCA	2	0.8
BP	GO:0045662	negative regulation of myoblast differentiation	2/167	25/18903	0.020373	0.0429593	0.0199065	CXCL10/IL18	2	0.8
BP	GO:0045932	negative regulation of muscle contraction	2/167	25/18903	0.020373	0.0429593	0.0199065	ADRB2/PTGS2	2	0.8
BP	GO:0045980	negative regulation of nucleotide metabolic process	2/167	25/18903	0.020373	0.0429593	0.0199065	PARP1/PPARA	2	0.8
BP	GO:0051984	positive regulation of chromosome segregation	2/167	25/18903	0.020373	0.0429593	0.0199065	CCNB1/BIRC5	2	0.8
BP	GO:0060148	positive regulation of post-transcriptional gene silencing	2/167	25/18903	0.020373	0.0429593	0.0199065	IL6/EGFR	2	0.8
BP	GO:0071450	cellular response to oxygen radical	2/167	25/18903	0.020373	0.0429593	0.0199065	CD36/MPO	2	0.8
BP	GO:0071451	cellular response to superoxide	2/167	25/18903	0.020373	0.0429593	0.0199065	CD36/MPO	2	0.8
BP	GO:0098581	detection of external biotic stimulus	2/167	25/18903	0.020373	0.0429593	0.0199065	TLR4/CLEC7A	2	0.8
BP	GO:1900078	positive regulation of cellular response to insulin stimulus	2/167	25/18903	0.020373	0.0429593	0.0199065	LEP/AGT	2	0.8
BP	GO:1900370	positive regulation of post-transcriptional gene silencing by RNA	2/167	25/18903	0.020373	0.0429593	0.0199065	IL6/EGFR	2	0.8
BP	GO:1901028	regulation of mitochondrial outer membrane permeabilization involved in apoptotic signaling pathway	2/167	25/18903	0.020373	0.0429593	0.0199065	BAK1/GZMB	2	0.8
BP	GO:1901984	negative regulation of protein acetylation	2/167	25/18903	0.020373	0.0429593	0.0199065	SNCA/BRCA1	2	0.8
BP	GO:1905563	negative regulation of vascular endothelial cell proliferation	2/167	25/18903	0.020373	0.0429593	0.0199065	PPARG/CCL2	2	0.8
BP	GO:2000193	positive regulation of fatty acid transport	2/167	25/18903	0.020373	0.0429593	0.0199065	EDN1/PLA2G4A	2	0.8
BP	GO:0007059	chromosome segregation	8/167	382/18903	0.0204478	0.0430953	0.0199695	UBE2C/CCNB1/CDC20/BIRC5/MKI67/NR3C1/FANCD2/BRCA1	8	0.209424
BP	GO:0060070	canonical Wnt signaling pathway	7/167	310/18903	0.0204601	0.0430995	0.0199715	CAV1/EGR1/PRKN/FGF2/EGFR/EDN1/EGF	7	0.225806
BP	GO:0072577	endothelial cell apoptotic process	3/167	66/18903	0.0206491	0.0434757	0.0201458	KDR/TERT/CCL2	3	0.454545
BP	GO:0002286	T cell activation involved in immune response	4/167	118/18903	0.0207265	0.0434972	0.0201557	IL6/IL18/IFNG/MYB	4	0.338983
BP	GO:0009145	purine nucleoside triphosphate biosynthetic process	4/167	118/18903	0.0207265	0.0434972	0.0201557	PARP1/PPARA/UQCC3/LDHC	4	0.338983
BP	GO:0043200	response to amino acid	4/167	118/18903	0.0207265	0.0434972	0.0201557	PCNA/PDGFRA/EGFR/EDN1	4	0.338983
BP	GO:0050830	defense response to Gram-positive bacterium	4/167	118/18903	0.0207265	0.0434972	0.0201557	CD36/IL6/IL18/PLA2G2A	4	0.338983
BP	GO:1901800	positive regulation of proteasomal protein catabolic process	4/167	118/18903	0.0207265	0.0434972	0.0201557	CAV1/CDC20/CEBPA/PRKN	4	0.338983
BP	GO:0006164	purine nucleotide biosynthetic process	6/167	242/18903	0.0207266	0.0434972	0.0201557	PARP1/SNCA/PPARA/UQCC3/NOS1/LDHC	6	0.247934
BP	GO:0030900	forebrain development	8/167	383/18903	0.0207323	0.0434972	0.0201557	E2F1/CXCL12/BAX/FGF2/SLC2A1/CXCR4/EGFR/DRD2	8	0.208877
BP	GO:0071772	response to BMP	5/167	178/18903	0.0210372	0.0440926	0.0204316	PPARG/EGR1/BMPR1B/KDR/BMP6	5	0.280899
BP	GO:0071773	cellular response to BMP stimulus	5/167	178/18903	0.0210372	0.0440926	0.0204316	PPARG/EGR1/BMPR1B/KDR/BMP6	5	0.280899
BP	GO:0046395	carboxylic acid catabolic process	6/167	243/18903	0.0211012	0.0441689	0.020467	LEP/ADIPOQ/CYP26B1/PPARA/LDHD/NOS1	6	0.246914
BP	GO:0002429	immune response-activating cell surface receptor signaling pathway	7/167	312/18903	0.0211054	0.0441689	0.020467	VAV2/BAX/PRNP/VAV3/CCR7/CLEC7A/CTLA4	7	0.224359
BP	GO:0002757	immune response-activating signal transduction	7/167	312/18903	0.0211054	0.0441689	0.020467	VAV2/BAX/PRNP/VAV3/CCR7/CLEC7A/CTLA4	7	0.224359
BP	GO:0007187	G protein-coupled receptor signaling pathway	3/167	67/18903	0.0214801	0.0448631	0.0207886	HTR2A/CCL2/AGT	3	0.447761
BP	GO:0030888	regulation of B cell proliferation	3/167	67/18903	0.0214801	0.0448631	0.0207886	TLR4/VAV3/CTLA4	3	0.447761
BP	GO:0051205	protein insertion into membrane	3/167	67/18903	0.0214801	0.0448631	0.0207886	BAX/EGFR/GZMB	3	0.447761
BP	GO:0070613	regulation of protein processing	3/167	67/18903	0.0214801	0.0448631	0.0207886	CLEC3B/PRNP/PLAU	3	0.447761
BP	GO:0002821	positive regulation of adaptive immune response	4/167	120/18903	0.0218914	0.0453528	0.0210156	IL6/IL18/CLEC7A/PLA2G4A	4	0.333333
[truncated: 618 more rows]
