# Supplementary material for: Identification and experimental validation of prognostic genes related to cytochrome c in breast cancer
Source: Front Genet. 2025 Aug 11;16:1627134. doi: 10.3389/fgene.2025.1627134 (PMC12375475; doi:10.3389/fgene.2025.1627134)
Supplement: Supplementary file 3 [file Table9.xlsx]

## Sheet: Sheet1
	ID	Description	setSize	enrichmentScore	NES	pvalue	p.adjust	qvalue	rank	leading_edge	core_enrichment
KEGG_CYTOKINE_CYTOKINE_RECEPTOR_INTERACTION	KEGG_CYTOKINE_CYTOKINE_RECEPTOR_INTERACTION	KEGG_CYTOKINE_CYTOKINE_RECEPTOR_INTERACTION	196	0.635319	2.53743	2.31585e-36	4.02957e-34	2.70588e-34	2885	tags=66%, list=20%, signal=54%	ACVRL1/TNFRSF1B/CD40/PLEKHO2/TNFRSF8/IL10RA/CSF2RB/TNFRSF4/IL2RG/CCR7/IL3RA/IL12RB1/CCL5/IL21R/CD40LG/CXCR3/IL2RA/IFNAR2/IL15RA/TNFSF14/LTA/CCR5/IL18RAP/IL7R/LTB/XCL2/CCL13/CXCR6/TNFSF13B/CSF1R/CD27/IL2RB/TGFB1/CSF2RA/IL10/TNFRSF9/XCR1/CCL4/CCR2/IL18R1/FLT4/FASLG/TNFSF8/CCR1/CCL2/XCL1/TNFRSF13C/TGFBR2/CCL23/CCL17/CCR4/TNFRSF13B/IL12B/CXCL9/CCL19/CCL24/RELT/CXCR4/VEGFC/KDR/IL18/CCL18/CD70/IFNG/IL1…
KEGG_HEMATOPOIETIC_CELL_LINEAGE	KEGG_HEMATOPOIETIC_CELL_LINEAGE	KEGG_HEMATOPOIETIC_CELL_LINEAGE	64	0.732944	2.67845	3.10345e-22	2.7e-20	1.81307e-20	1765	tags=70%, list=12%, signal=62%	CD37/CD4/CD1D/IL3RA/CD3E/CD34/FCER2/CD5/CD3D/CR1/CD2/IL2RA/CD3G/CD7/CD33/CD14/IL7R/CSF1R/CD19/CD38/CSF2RA/MS4A1/CD8A/CD8B/ITGA1/GP1BA/CD1B/ITGA4/ITGA5/CD1C/FCGR1A/IL6/IL7/IL1R2/CD1E/CD22/IL11RA/CR2/IL6R/CD36/CSF1/ITGAM/GP5/IL4R/FLT3LG
KEGG_CHEMOKINE_SIGNALING_PATHWAY	KEGG_CHEMOKINE_SIGNALING_PATHWAY	KEGG_CHEMOKINE_SIGNALING_PATHWAY	157	0.566753	2.23457	2.04064e-19	1.18357e-17	7.94777e-18	2887	tags=54%, list=20%, signal=44%	RASGRP2/JAK3/WAS/GNGT2/GNG2/RAC2/PLCB2/FGR/CCR7/PIK3CD/CCL5/PRKCB/PIK3R5/CXCR3/ELMO1/ARRB2/NCF1/DOCK2/VAV1/PIK3CG/ITK/CCR5/LYN/CSK/GNG11/XCL2/HCK/CCL13/CXCR6/GRK5/GNAI2/XCR1/CCL4/CCR2/CCR1/CCL2/XCL1/ADCY4/CCL23/CCL17/GNG8/CCR4/CXCL9/CCL19/PTK2B/CCL24/CXCR4/CCL18/CCL22/CCL8/CCL3/STAT2/CCL26/CCR8/CCR10/GRK6/RAP1A/CXCL12/CXCL10/GNAI1/CXCL11/CCR9/CCL21/CXCL13/CXCR2/ADCY7/CCL11/CX3CL1/GRK2/JAK2/STAT1/…
KEGG_PRIMARY_IMMUNODEFICIENCY	KEGG_PRIMARY_IMMUNODEFICIENCY	KEGG_PRIMARY_IMMUNODEFICIENCY	30	0.819488	2.73677	2.00083e-17	8.70361e-16	5.84453e-16	1109	tags=77%, list=8%, signal=71%	JAK3/CD40/CD4/IL2RG/BTK/LCK/ZAP70/CD3E/CD3D/CD40LG/PTPRC/IL7R/CD19/CIITA/ADA/ICOS/TAP2/CD8A/TNFRSF13C/CD8B/TNFRSF13B/CD79A/TAP1
KEGG_CELL_ADHESION_MOLECULES_CAMS	KEGG_CELL_ADHESION_MOLECULES_CAMS	KEGG_CELL_ADHESION_MOLECULES_CAMS	96	0.600915	2.2858	1.5612e-15	5.43298e-14	3.64828e-14	1775	tags=48%, list=12%, signal=42%	ICAM2/CD40/CD4/CD28/PECAM1/CD34/ITGB2/CD6/SELL/VCAM1/CD40LG/SELPLG/SPN/CD2/CDH5/ESAM/ICAM3/CD86/PTPRC/PDCD1LG2/CD226/ITGAL/CTLA4/ICOS/PDCD1/CD8A/SIGLEC1/CD8B/ITGB7/ITGA4/CLDN15/CLDN5/CD274/JAM2/CADM3/CD58/CD22/SELP/CD80/GLG1/CD99/SELE/ITGAM/ICAM1/NRXN2/MPZ
KEGG_NATURAL_KILLER_CELL_MEDIATED_CYTOTOXICITY	KEGG_NATURAL_KILLER_CELL_MEDIATED_CYTOTOXICITY	KEGG_NATURAL_KILLER_CELL_MEDIATED_CYTOTOXICITY	93	0.593577	2.24998	1.51433e-14	4.39155e-13	2.94896e-13	2690	tags=56%, list=18%, signal=46%	FYN/ICAM2/LCP2/CD48/PRF1/RAC2/NCR3/CD247/CD244/PIK3CD/LCK/ZAP70/ITGB2/HCST/TYROBP/PRKCB/PIK3R5/PLCG2/VAV1/PIK3CG/IFNAR2/SH2D1A/FCER1G/GZMB/NCR1/KLRD1/ITGAL/FASLG/PTPN6/PTK2B/KLRC1/KIR3DL2/SYK/NFATC2/IFNG/FAS/KIR2DL4/SH2D1B/KLRK1/PPP3CC/SH3BP2/IFNGR1/ICAM1/LAT/PRKCA/NFATC1/FCGR3A/TNFRSF10D/BID/IFNGR2/PPP3R1/PLCG1
KEGG_INTESTINAL_IMMUNE_NETWORK_FOR_IGA_PRODUCTION	KEGG_INTESTINAL_IMMUNE_NETWORK_FOR_IGA_PRODUCTION	KEGG_INTESTINAL_IMMUNE_NETWORK_FOR_IGA_PRODUCTION	28	0.790379	2.60735	1.28911e-13	3.20436e-12	2.15175e-12	1663	tags=79%, list=11%, signal=70%	CD40/CD28/CD40LG/IL15RA/CD86/TNFSF13B/TGFB1/ICOS/IL10/TNFRSF13C/ITGB7/TNFRSF13B/ITGA4/CXCR4/IL15/IL6/CCR10/CXCL12/CD80/CCR9/MAP3K14/TNFRSF17
KEGG_LEUKOCYTE_TRANSENDOTHELIAL_MIGRATION	KEGG_LEUKOCYTE_TRANSENDOTHELIAL_MIGRATION	KEGG_LEUKOCYTE_TRANSENDOTHELIAL_MIGRATION	96	0.571761	2.1749	5.92322e-13	1.2883e-11	8.65102e-12	1641	tags=44%, list=11%, signal=39%	NCF4/RAC2/PECAM1/PIK3CD/ITGB2/PRKCB/PIK3R5/VCAM1/CDH5/NCF1/PLCG2/ESAM/VAV1/PIK3CG/ITK/MSN/SIPA1/TXK/ITGAL/GNAI2/CYBB/MMP9/RASSF5/THY1/NCF2/ITGA4/CLDN15/PTK2B/CXCR4/CLDN5/JAM2/CYBA/MYL12A/ACTB/RAP1A/MAPK11/CXCL12/GNAI1/CD99/VASP/ITGAM/ICAM1
KEGG_JAK_STAT_SIGNALING_PATHWAY	KEGG_JAK_STAT_SIGNALING_PATHWAY	KEGG_JAK_STAT_SIGNALING_PATHWAY	100	0.558622	2.13261	3.43511e-12	6.18498e-11	4.15326e-11	2711	tags=53%, list=19%, signal=43%	JAK3/IL10RA/CSF2RB/IL2RG/IL3RA/PIK3CD/IL12RB1/PIK3R5/IL21R/IL2RA/STAT4/PIK3CG/IFNAR2/IL15RA/IL7R/CCND2/IL2RB/CSF2RA/IL10/PIM1/SOCS1/PTPN6/IL12B/IFNG/IL15/IL6/CCND3/STAT2/IL7/IL11RA/SOCS3/CRLF2/IL6R/IFNGR1/IL4R/IL12RB2/STAT5A/JAK2/STAT1/IL9R/IRF9/TYK2/SPRY4/AKT3/SPRY1/IL23A/IL10RB/CBLB/IL20RB/IFNGR2/SPRY2/LEP/IL22RA2
KEGG_T_CELL_RECEPTOR_SIGNALING_PATHWAY	KEGG_T_CELL_RECEPTOR_SIGNALING_PATHWAY	KEGG_T_CELL_RECEPTOR_SIGNALING_PATHWAY	91	0.562986	2.1295	3.55459e-12	6.18498e-11	4.15326e-11	3222	tags=55%, list=22%, signal=43%	FYN/LCP2/CD4/CD28/CD247/PIK3CD/LCK/ZAP70/CD3E/PIK3R5/CARD11/CD3D/CD40LG/VAV1/PIK3CG/ITK/CD3G/PTPRC/GRAP2/CTLA4/ICOS/IL10/PDCD1/CD8A/NFKBIE/CD8B/PTPN6/PRKCQ/NFATC2/IFNG/MAPK11/PPP3CC/MAP3K14/LAT/NFATC1/NCK1/NFKBIA/TEC/NCK2/AKT3/MAP3K8/CBLB/PPP3R1/NFKBIB/PLCG1/PAK3/TNF/IKBKG/MAP2K1/RELA
KEGG_FC_GAMMA_R_MEDIATED_PHAGOCYTOSIS	KEGG_FC_GAMMA_R_MEDIATED_PHAGOCYTOSIS	KEGG_FC_GAMMA_R_MEDIATED_PHAGOCYTOSIS	86	0.54373	2.04768	8.51103e-10	1.34629e-08	9.04042e-09	3321	tags=53%, list=23%, signal=42%	WAS/INPP5D/RAC2/PIK3CD/PRKCB/PIK3R5/NCF1/DOCK2/PLCG2/VAV1/PIK3CG/LYN/PTPRC/HCK/ARPC2/GSN/FCGR2B/ARPC1B/SYK/FCGR2A/PLPP3/FCGR1A/MARCKS/PLPP1/LIMK1/ARPC4/VASP/PLA2G4A/LAT/PRKCA/PLD1/SPHK1/ARPC5/CFL1/FCGR3A/AKT3/CFL2/PLCG1/DNM3/DNM2/ARPC5L/FCGR2C/ARPC3/ASAP1/MAP2K1/WASF3
KEGG_AUTOIMMUNE_THYROID_DISEASE	KEGG_AUTOIMMUNE_THYROID_DISEASE	KEGG_AUTOIMMUNE_THYROID_DISEASE	13	0.859445	2.43146	2.70791e-09	3.92647e-08	2.63665e-08	1475	tags=92%, list=10%, signal=83%	CD40/CD28/PRF1/CD40LG/GZMB/CD86/CTLA4/IL10/FASLG/FAS/TSHR/CD80
KEGG_ANTIGEN_PROCESSING_AND_PRESENTATION	KEGG_ANTIGEN_PROCESSING_AND_PRESENTATION	KEGG_ANTIGEN_PROCESSING_AND_PRESENTATION	37	0.662245	2.26518	5.67405e-09	7.5945e-08	5.09975e-08	1667	tags=54%, list=11%, signal=48%	CD4/CTSS/CD74/LTA/LGMN/KLRD1/B2M/CIITA/TAP2/CD8A/CD8B/KLRC1/KIR3DL2/TAPBP/CTSL/CTSB/TAP1/KIR2DL4/IFI30/PSME2
KEGG_B_CELL_RECEPTOR_SIGNALING_PATHWAY	KEGG_B_CELL_RECEPTOR_SIGNALING_PATHWAY	KEGG_B_CELL_RECEPTOR_SIGNALING_PATHWAY	66	0.558876	2.0476	1.05266e-08	1.30831e-07	8.7854e-08	3222	tags=55%, list=22%, signal=43%	INPP5D/RAC2/CD72/BTK/PIK3CD/RASGRP3/CD79B/PRKCB/PIK3R5/CARD11/PLCG2/VAV1/PIK3CG/LILRB3/LYN/CD19/PIK3AP1/NFKBIE/PTPN6/CD79A/FCGR2B/SYK/NFATC2/CD22/CR2/CD81/PPP3CC/NFATC1/DAPP1/NFKBIA/AKT3/PPP3R1/NFKBIB/IKBKG/MAP2K1/RELA
KEGG_ALLOGRAFT_REJECTION	KEGG_ALLOGRAFT_REJECTION	KEGG_ALLOGRAFT_REJECTION	14	0.823045	2.37114	1.77431e-08	1.99031e-07	1.33651e-07	1475	tags=86%, list=10%, signal=77%	CD40/CD28/PRF1/CD40LG/GZMB/CD86/IL10/FASLG/IL12B/IFNG/FAS/CD80
KEGG_TOLL_LIKE_RECEPTOR_SIGNALING_PATHWAY	KEGG_TOLL_LIKE_RECEPTOR_SIGNALING_PATHWAY	KEGG_TOLL_LIKE_RECEPTOR_SIGNALING_PATHWAY	81	0.529895	1.98498	1.83017e-08	1.99031e-07	1.33651e-07	3890	tags=59%, list=27%, signal=44%	CD40/LY96/PIK3CD/CCL5/PIK3R5/PIK3CG/IFNAR2/CD86/CD14/TLR8/CCL4/TLR4/IL12B/CXCL9/IRF5/IL6/CCL3/TLR7/MAPK11/CXCL10/CXCL11/CD80/MYD88/TLR1/TLR6/TLR2/STAT1/IKBKE/CTSK/NFKBIA/AKT3/MAP3K8/IRF3/MAP2K3/TNF/IKBKG/CASP8/MAP2K1/RELA/RIPK1/IL1B/MAPK12/IFNAR1/LBP/RAC1/IRAK1/TRAF3/IRF7
KEGG_LEISHMANIA_INFECTION	KEGG_LEISHMANIA_INFECTION	KEGG_LEISHMANIA_INFECTION	56	0.565825	2.03738	1.14871e-07	1.17574e-06	7.89514e-07	3519	tags=64%, list=24%, signal=49%	NCF4/ITGB2/PRKCB/CR1/NCF1/TGFB1/IL10/TLR4/PTPN6/C3/NCF2/IL12B/ITGA4/FCGR2A/IFNG/FCGR1A/CYBA/MAPK11/MYD88/ITGAM/IFNGR1/NOS2/JAK2/TLR2/STAT1/FCGR3A/NFKBIA/IFNGR2/NFKBIB/TNF/FCGR2C/RELA/PTGS2/JAK1/IL1B/MAPK12
KEGG_GRAFT_VERSUS_HOST_DISEASE	KEGG_GRAFT_VERSUS_HOST_DISEASE	KEGG_GRAFT_VERSUS_HOST_DISEASE	15	0.790404	2.30444	1.50378e-07	1.45366e-06	9.7614e-07	1475	tags=80%, list=10%, signal=72%	CD28/PRF1/GZMB/CD86/KLRD1/FASLG/KLRC1/KIR3DL2/IFNG/IL6/FAS/CD80
KEGG_COMPLEMENT_AND_COAGULATION_CASCADES	KEGG_COMPLEMENT_AND_COAGULATION_CASCADES	KEGG_COMPLEMENT_AND_COAGULATION_CASCADES	47	0.586052	2.07226	2.74059e-07	2.5098e-06	1.68535e-06	2816	tags=57%, list=19%, signal=47%	C1QA/C1QC/C1QB/CR1/VWF/C2/SERPING1/A2M/C1R/TFPI/CFH/C3/C1S/C3AR1/CFI/C5AR1/F5/CR2/PROS1/F10/SERPINF2/SERPINE1/PLAUR/F2R/C7/MASP1/F13A1
KEGG_NOD_LIKE_RECEPTOR_SIGNALING_PATHWAY	KEGG_NOD_LIKE_RECEPTOR_SIGNALING_PATHWAY	KEGG_NOD_LIKE_RECEPTOR_SIGNALING_PATHWAY	54	0.548055	1.96695	1.36046e-06	1.12724e-05	7.56946e-06	3648	tags=59%, list=25%, signal=45%	PSTPIP1/NLRP1/CCL5/CARD6/NLRC4/CCL13/NLRP3/TNFAIP3/CCL2/CASP1/BIRC3/IL18/IL6/CCL8/CASP5/CARD8/MAPK11/MEFV/NOD1/CCL11/CARD9/NFKBIA/CXCL1/NFKBIB/CXCL2/TNF/IKBKG/CASP8/RELA/IL1B/MAPK12/RIPK2
KEGG_NEUROACTIVE_LIGAND_RECEPTOR_INTERACTION	KEGG_NEUROACTIVE_LIGAND_RECEPTOR_INTERACTION	KEGG_NEUROACTIVE_LIGAND_RECEPTOR_INTERACTION	158	0.422973	1.66859	1.32623e-06	1.12724e-05	7.56946e-06	3506	tags=44%, list=24%, signal=34%	P2RY8/P2RY14/S1PR4/PTGIR/S1PR1/GZMA/PTAFR/APLNR/CNR2/CYSLTR2/TBXA2R/PTGER4/PTGDR/P2RY10/SSTR3/AVPR1A/FPR3/C3AR1/P2RY6/HRH2/P2RX1/P2RY13/S1PR2/C5AR1/NMUR1/TSHR/P2RX5/EDNRB/ADCYAP1R1/FPR1/FPR2/PTGFR/AVPR2/GRID1/NPFFR1/LPAR6/ADRA1A/S1PR5/HRH1/ADRB2/TACR1/GRIN3A/PTGER2/LPAR4/CALCRL/P2RY1/GABRE/F2RL3/GABRR2/P2RX7/GRM2/F2R/PTH1R/ADRA1D/LEP/CHRNE/ADRA1B/NR3C1/CTSG/CNR1/GPR35/GLP2R/SCTR/CYSLTR1/GRIN2D/LE…
KEGG_FOCAL_ADHESION	KEGG_FOCAL_ADHESION	KEGG_FOCAL_ADHESION	170	0.411445	1.63443	2.39041e-06	1.8906e-05	1.26955e-05	3238	tags=40%, list=22%, signal=31%	FYN/PARVG/RAC2/PIK3CD/PRKCB/PIK3R5/VWF/VAV1/PIK3CG/COL4A2/PGF/CCND2/COL4A1/FLT4/ITGB7/CAV1/ITGA1/LAMA4/BIRC3/ITGA4/COL4A4/ITGA5/VEGFC/ZYX/KDR/RAPGEF1/TLN1/CCND3/MYL12A/CAV2/ACTB/RAP1A/IGF1/VEGFD/PDGFRB/ITGA7/VASP/COL6A2/FLT1/PARVB/LAMB1/COL6A6/PRKCA/TNXB/FLNA/MYL9/COL6A1/AKT3/HGF/COL5A3/RASGRF1/VEGFB/PDGFRA/LAMB4/MET/PDGFB/COL6A3/RELN/ITGA9/EGFR/LAMC1/PDGFA/PAK3/LAMC3/DIAPH1/MAP2K1/ITGB3/ITGA8
KEGG_FC_EPSILON_RI_SIGNALING_PATHWAY	KEGG_FC_EPSILON_RI_SIGNALING_PATHWAY	KEGG_FC_EPSILON_RI_SIGNALING_PATHWAY	58	0.5192	1.87453	9.51738e-06	7.20011e-05	4.83492e-05	3755	tags=50%, list=26%, signal=37%	FYN/LCP2/INPP5D/RAC2/BTK/PIK3CD/PRKCB/PIK3R5/PLCG2/VAV1/PIK3CG/FCER1G/LYN/PLA2G2D/SYK/MAPK11/PLA2G4A/PLA2G5/LAT/PRKCA/PLA2G2A/AKT3/PLCG1/MAP2K3/TNF/MAP2K1/MAPK12/FCER1A/RAC1
KEGG_AXON_GUIDANCE	KEGG_AXON_GUIDANCE	KEGG_AXON_GUIDANCE	92	0.462846	1.7525	1.32687e-05	9.61981e-05	6.45976e-05	3162	tags=46%, list=22%, signal=36%	FYN/RAC2/SEMA7A/GNAI2/SEMA4D/SEMA5B/FES/NRP1/CXCR4/DPYSL2/NFATC2/EPHB6/EPHB2/EFNB1/CXCL12/LIMK1/GNAI1/PPP3CC/EPHA2/RGS3/SEMA3A/PLXNC1/EPHB1/NFATC1/SLIT2/CFL1/NCK1/ROBO3/PLXNA1/EFNB2/NCK2/SLIT3/CFL2/PPP3R1/ROBO1/PLXNA2/MET/PAK3/EPHA4/SEMA3G/SRGAP2/DCC
KEGG_PATHWAYS_IN_CANCER	KEGG_PATHWAYS_IN_CANCER	KEGG_PATHWAYS_IN_CANCER	254	0.365226	1.48082	2.08042e-05	0.000144798	9.72324e-05	4546	tags=45%, list=31%, signal=31%	ETS1/RAC2/SPI1/PIK3CD/TRAF1/PRKCB/PIK3R5/PLCG2/PIK3CG/PML/COL4A2/CSF1R/PGF/TGFB1/CSF2RA/COL4A1/FASLG/WNT1/MMP9/TGFBR2/RASSF5/TCF7/LAMA4/BIRC3/COL4A4/VEGFC/PPARG/EPAS1/IL6/FAS/BMP2/NFKB2/WNT10A/WNT16/FGF7/DAPK1/IGF1/VEGFD/FOXO1/PDGFRB/PPARD/LAMB1/FLT3LG/PTCH2/RUNX1T1/MECOM/PRKCA/PLD1/STK4/STAT5A/NOS2/RALGDS/STAT1/WNT10B/RASSF1/NFKBIA/AKT3/HGF/RARB/BID/VEGFB/CDK6/CBLB/PDGFRA/GLI2/MMP2/PLCG1/LAMB4/B…
KEGG_MAPK_SIGNALING_PATHWAY	KEGG_MAPK_SIGNALING_PATHWAY	KEGG_MAPK_SIGNALING_PATHWAY	201	0.38095	1.52241	2.33175e-05	0.000156048	0.000104787	4453	tags=46%, list=31%, signal=32%	RASGRP2/RAC2/PTPN7/MAP4K1/RASGRP3/PRKCB/ARRB2/MEF2C/CD14/TGFB1/FASLG/PLA2G2D/TGFBR2/RASGRP4/DUSP7/NFATC2/MRAS/RPS6KA4/FAS/MAP4K4/MKNK1/NFKB2/IL1R2/RELB/FGF7/RAP1A/MAPK11/DUSP2/MAP3K3/RPS6KA3/PPP3CC/PDGFRB/PLA2G4A/MAP3K14/PLA2G5/CACNA1E/MECOM/PRKCA/STK4/CDC25B/PLA2G2A/NGF/RPS6KA2/PRKX/CACNA1A/FLNA/RRAS/SRF/MAP3K11/MAP4K2/AKT3/RASGRF2/MAP3K8/MAP3K5/RASGRF1/TNFRSF1A/PPP3R1/PDGFRA/PDGFB/EGFR/MAP2K3/P…
KEGG_TYPE_I_DIABETES_MELLITUS	KEGG_TYPE_I_DIABETES_MELLITUS	KEGG_TYPE_I_DIABETES_MELLITUS	17	0.690677	2.0833	2.63624e-05	0.000169891	0.000114083	1475	tags=59%, list=10%, signal=53%	CD28/PRF1/LTA/GZMB/CD86/FASLG/IL12B/IFNG/FAS/CD80
KEGG_APOPTOSIS	KEGG_APOPTOSIS	KEGG_APOPTOSIS	75	0.476328	1.76371	2.77854e-05	0.000172667	0.000115947	4514	tags=59%, list=31%, signal=41%	CSF2RB/IL3RA/PIK3CD/PIK3R5/CASP10/PIK3CG/FASLG/BIRC3/FAS/TRADD/CFLAR/PPP3CC/MYD88/IRAK2/MAP3K14/NGF/PRKX/TNFRSF10D/NFKBIA/AKT3/EXOG/BID/TNFRSF1A/PPP3R1/BAX/IRAK3/NTRK1/TNF/IKBKG/CASP8/RELA/RIPK1/IL1R1/ATM/IL1B/DFFB/IRAK1/TNFRSF10A/TRAF2/NFKB1/CASP3/PRKACB/TNFRSF10B/CAPN1
KEGG_CALCIUM_SIGNALING_PATHWAY	KEGG_CALCIUM_SIGNALING_PATHWAY	KEGG_CALCIUM_SIGNALING_PATHWAY	134	0.413753	1.61585	5.24778e-05	0.000314867	0.000211435	5661	tags=61%, list=39%, signal=38%	PLCB2/PDE1B/PRKCB/PLCG2/PTAFR/CYSLTR2/TBXA2R/CD38/CAMK4/NOS3/ADCY4/AVPR1A/BST1/PTK2B/HRH2/P2RX1/P2RX5/EDNRB/SLC8A1/PDE1A/PTGFR/PPP3CC/PDGFRB/ADRA1A/CACNA1E/HRH1/ADRB2/TACR1/ADCY7/PRKCA/SPHK1/NOS2/PRKX/CACNA1A/P2RX7/F2R/GNA15/ITPKB/PPP3R1/CAMK2D/PDGFRA/ADRA1D/PLCG1/ADRA1B/EGFR/PHKG1/SLC8A3/CYSLTR1/CALM1/GRIN2D/RYR3/HTR2B/GNAL/NTSR1/CALM3/CHRNA7/ATP2A3/CAMK2G/TRPC1/PLCB3/ADCY3/MYLK/PDE1C/CHRM5/RYR1…
KEGG_CYTOSOLIC_DNA_SENSING_PATHWAY	KEGG_CYTOSOLIC_DNA_SENSING_PATHWAY	KEGG_CYTOSOLIC_DNA_SENSING_PATHWAY	35	0.549191	1.86667	0.000117944	0.000684073	0.00045936	4075	tags=66%, list=28%, signal=47%	CCL5/AIM2/CCL4/STING1/CASP1/ZBP1/IL18/IL6/CXCL10/IL33/IKBKE/CCL4L2/POLR3GL/NFKBIA/IRF3/NFKBIB/IKBKG/RELA/RIPK1/POLR3D/IL1B/IRF7/NFKB1
KEGG_ARACHIDONIC_ACID_METABOLISM	KEGG_ARACHIDONIC_ACID_METABOLISM	KEGG_ARACHIDONIC_ACID_METABOLISM	32	0.53306	1.79574	0.000535193	0.00300398	0.00201719	3843	tags=56%, list=26%, signal=42%	PTGDS/GPX3/PLA2G2D/TBXAS1/GGT5/PLA2G4A/PLA2G5/PTGIS/GPX7/ALOX5/PLA2G2A/GPX1/CBR3/CYP2U1/PTGS2/CBR1/AKR1C3/PTGS1
KEGG_ETHER_LIPID_METABOLISM	KEGG_ETHER_LIPID_METABOLISM	KEGG_ETHER_LIPID_METABOLISM	21	0.593962	1.88374	0.000655534	0.00356447	0.00239356	2398	tags=52%, list=16%, signal=44%	ENPP2/PLA2G2D/PLA2G7/PLPP3/PLPP1/PLA2G4A/PLA2G5/LPCAT4/PLD1/PLA2G2A/LPCAT2
KEGG_ADIPOCYTOKINE_SIGNALING_PATHWAY	KEGG_ADIPOCYTOKINE_SIGNALING_PATHWAY	KEGG_ADIPOCYTOKINE_SIGNALING_PATHWAY	51	0.47182	1.6876	0.000747942	0.00394369	0.00264822	5242	tags=65%, list=36%, signal=42%	TNFRSF1B/NFKBIE/PRKCQ/ACSL5/ACSL4/TRADD/SOCS3/CD36/POMC/JAK2/ACSL6/NFKBIA/AKT3/PPARA/TNFRSF1A/LEP/CPT1C/NFKBIB/TNF/IKBKG/RELA/ACSL1/SLC2A4/LEPR/TRAF2/NFKB1/ACACB/RXRG/ADIPOQ/PPARGC1A/PCK1/RXRB/PRKAA1
KEGG_REGULATION_OF_ACTIN_CYTOSKELETON	KEGG_REGULATION_OF_ACTIN_CYTOSKELETON	KEGG_REGULATION_OF_ACTIN_CYTOSKELETON	163	0.36504	1.44628	0.000810559	0.00414815	0.00278551	4564	tags=45%, list=31%, signal=31%	WAS/RAC2/PIK3CD/NCKAP1L/ITGB2/PIK3R5/VAV1/PIK3CG/ITGAX/MSN/CSK/CD14/ITGAL/TMSB4X/ITGB7/ARPC2/ARHGEF1/ITGA1/GSN/ITGA4/ARPC1B/ITGA5/ITGAD/MRAS/PIP4K2A/MYL12A/ACTB/FGF7/TMSB4XP8/LIMK1/ARPC4/PFN1/PDGFRB/ITGA7/ITGAM/ARPC5/CFL1/ITGAE/RRAS/MYL9/F2R/CFL2/MYH9/INSRR/PDGFRA/DIAPH2/PDGFB/ITGA9/EGFR/PDGFA/PAK3/ARHGEF4/ARPC5L/DIAPH1/ARPC3/MAP2K1/ITGB3/ITGA8/GNA12/SSH1/ARHGEF7/RAC1/MYLK/TIAM2/ACTN1/CHRM5/WASF2…
KEGG_RIG_I_LIKE_RECEPTOR_SIGNALING_PATHWAY	KEGG_RIG_I_LIKE_RECEPTOR_SIGNALING_PATHWAY	KEGG_RIG_I_LIKE_RECEPTOR_SIGNALING_PATHWAY	48	0.466234	1.65446	0.000969343	0.00476009	0.00319643	5340	tags=67%, list=37%, signal=42%	CASP10/STING1/IL12B/TRADD/MAPK11/CXCL10/CYLD/IKBKE/IFIH1/NFKBIA/IRF3/NFKBIB/TNF/IKBKG/CASP8/RELA/RIPK1/ISG15/MAPK12/TANK/TRAF3/IRF7/TRAF2/NFKB1/OTUD5/RNF125/IL12A/DHX58/MAPK14/SIKE1/TBKBP1/NLRX1
KEGG_SYSTEMIC_LUPUS_ERYTHEMATOSUS	KEGG_SYSTEMIC_LUPUS_ERYTHEMATOSUS	KEGG_SYSTEMIC_LUPUS_ERYTHEMATOSUS	68	0.435954	1.60234	0.000984846	0.00476009	0.00319643	1475	tags=26%, list=10%, signal=24%	CD40/CD28/C1QA/C1QC/CD40LG/C1QB/C2/CD86/IL10/C1R/C3/C1S/FCGR2B/FCGR2A/IFNG/FCGR1A/TRIM21/CD80
KEGG_ECM_RECEPTOR_INTERACTION	KEGG_ECM_RECEPTOR_INTERACTION	KEGG_ECM_RECEPTOR_INTERACTION	70	0.42829	1.57695	0.00118733	0.00558367	0.00374947	3238	tags=43%, list=22%, signal=34%	VWF/COL4A2/COL4A1/ITGB7/ITGA1/LAMA4/GP1BA/ITGA4/COL4A4/ITGA5/SV2B/CD36/ITGA7/GP5/COL6A2/LAMB1/COL6A6/TNXB/SDC3/COL6A1/COL5A3/LAMB4/COL6A3/RELN/ITGA9/LAMC1/HSPG2/LAMC3/ITGB3/ITGA8
KEGG_ALDOSTERONE_REGULATED_SODIUM_REABSORPTION	KEGG_ALDOSTERONE_REGULATED_SODIUM_REABSORPTION	KEGG_ALDOSTERONE_REGULATED_SODIUM_REABSORPTION	29	0.519008	1.72163	0.00158236	0.00724556	0.00486544	2847	tags=41%, list=20%, signal=33%	PIK3CD/PRKCB/PIK3R5/HSD11B1/PIK3CG/SGK1/IGF1/PRKCA/FXYD2/ATP1B2/KCNJ1/ATP1B3
KEGG_VEGF_SIGNALING_PATHWAY	KEGG_VEGF_SIGNALING_PATHWAY	KEGG_VEGF_SIGNALING_PATHWAY	58	0.445245	1.60752	0.00194242	0.00866619	0.0058194	2690	tags=38%, list=18%, signal=31%	RAC2/PIK3CD/PRKCB/PIK3R5/PLCG2/PIK3CG/NOS3/SH2D2A/PLA2G2D/NFATC2/KDR/MAPK11/PPP3CC/PLA2G4A/PLA2G5/PRKCA/SPHK1/PLA2G2A/NFATC1/AKT3/PPP3R1/PLCG1
KEGG_GLYCEROLIPID_METABOLISM	KEGG_GLYCEROLIPID_METABOLISM	KEGG_GLYCEROLIPID_METABOLISM	34	0.497829	1.68778	0.00410607	0.0178614	0.0119941	3110	tags=50%, list=21%, signal=39%	AKR1B1/DGKA/PLPP3/LIPC/PLPP1/DGKG/LPL/GLYCTK/DGKZ/LIPG/AGPAT4/DGAT2/MGLL/GPAT3/AKR1A1/GPAT2/ALDH2
KEGG_ABC_TRANSPORTERS	KEGG_ABC_TRANSPORTERS	KEGG_ABC_TRANSPORTERS	38	0.46679	1.59843	0.00446469	0.0189477	0.0127235	3567	tags=47%, list=24%, signal=36%	ABCD2/TAP2/TAP1/ABCB1/ABCC9/ABCA6/ABCA9/ABCC10/ABCB4/ABCD1/ABCA8/ABCC4/ABCA1/ABCG4/ABCB11/ABCA7/ABCA10/ABCD4
KEGG_PRION_DISEASES	KEGG_PRION_DISEASES	KEGG_PRION_DISEASES	28	0.50004	1.64956	0.0049599	0.0205482	0.0137982	6158	tags=82%, list=42%, signal=48%	FYN/C1QA/CCL5/C1QC/C1QB/IL6/NOTCH1/PRKX/PRNP/C7/BAX/LAMC1/MAP2K1/IL1B/PRKACB/NCAM1/C6/PRKACA/MAP2K2/C8G/HSPA5/EGR1/ELK1
KEGG_VASCULAR_SMOOTH_MUSCLE_CONTRACTION	KEGG_VASCULAR_SMOOTH_MUSCLE_CONTRACTION	KEGG_VASCULAR_SMOOTH_MUSCLE_CONTRACTION	88	0.386432	1.45848	0.0054656	0.0214212	0.0143845	4035	tags=45%, list=28%, signal=33%	PLCB2/PTGIR/NPR1/PRKCB/ADCY4/PLA2G2D/AVPR1A/PRKCQ/ARHGEF1/GUCY1B1/PRKCH/PLA2G4A/PLA2G5/ADRA1A/ADCY7/PRKCA/CALCRL/CALD1/PLA2G2A/PRKX/NPR2/MYL9/KCNMB1/IRAG1/PPP1R14A/ADRA1D/ADRA1B/MYL6/CALM1/MAP2K1/RAMP3/GNA12/GUCY1A1/ACTA2/CALM3/PPP1R12B/RAMP2/PLCB3/ADCY3/MYLK
KEGG_NEUROTROPHIN_SIGNALING_PATHWAY	KEGG_NEUROTROPHIN_SIGNALING_PATHWAY	KEGG_NEUROTROPHIN_SIGNALING_PATHWAY	102	0.377827	1.44392	0.00553996	0.0214212	0.0143845	4075	tags=43%, list=28%, signal=31%	PIK3CD/PIK3R5/SH2B3/PLCG2/PIK3CG/CSK/CAMK4/FASLG/NFKBIE/RAPGEF1/RPS6KA4/RAP1A/MAPK11/MAP3K3/RPS6KA3/IRAK2/NGF/RPS6KA2/NFKBIA/AKT3/MAP3K5/SH2B2/CAMK2D/NFKBIB/PLCG1/YWHAH/BAX/NGFR/IRAK3/NTRK1/RPS6KA1/CALM1/MAP2K1/RELA/ARHGDIB/MAPK12/CALM3/RIPK2/CAMK2G/RAC1/ATF4/IRAK1/MAPK7/NFKB1
KEGG_LYSOSOME	KEGG_LYSOSOME	KEGG_LYSOSOME	102	0.377813	1.44387	0.00553996	0.0214212	0.0143845	5072	tags=51%, list=35%, signal=33%	LAPTM5/CTSS/LGMN/MAN2B1/CTSW/CTSC/LAMP3/CTSH/CTSL/NPC2/CTSZ/CTSB/AP1M1/GM2A/AP4B1/HYAL1/ARSB/HEXA/GALNS/PSAP/NAGA/CTSA/PLA2G15/ACP5/TPP1/AP1S2/AP1B1/CTSK/CLTA/LIPA/TCIRG1/ATP6V0D1/ACP2/CTSG/MCOLN1/CD63/CLTCL1/NAGPA/ARSA/GGA3/CTNS/NAGLU/CLTB/HEXB/CTSO/SMPD1/FUCA1/ATP6V0D2/NPC1/LAMP1/CTSD/IGF2R
KEGG_EPITHELIAL_CELL_SIGNALING_IN_HELICOBACTER_PYLORI_INFECTION	KEGG_EPITHELIAL_CELL_SIGNALING_IN_HELICOBACTER_PYLORI_INFECTION	KEGG_EPITHELIAL_CELL_SIGNALING_IN_HELICOBACTER_PYLORI_INFECTION	57	0.423271	1.52595	0.00576304	0.0217993	0.0146384	5388	tags=60%, list=37%, signal=38%	CCL5/PLCG2/LYN/CSK/HBEGF/JAM2/MAPK11/ATP6V1B2/MAP3K14/NOD1/CXCR2/NFKBIA/TCIRG1/ATP6V0D1/CXCL1/PLCG1/MET/EGFR/ATP6V1F/IKBKG/RELA/MAPK12/ATP6V0E1/RAC1/NFKB1/CASP3/CDC42/ATP6V0D2/MAPK14/JAM3/CXCR1/ATP6V0B/ATP6V1E1/SRC
KEGG_BASE_EXCISION_REPAIR	KEGG_BASE_EXCISION_REPAIR	KEGG_BASE_EXCISION_REPAIR	28	-0.297506	-1.90515	0.00591339	0.0218921	0.0147007	9383	tags=96%, list=64%, signal=34%	PARP4/MBD4/MUTYH/OGG1/POLD1/APEX2/FEN1/POLE3/HMGB1/PCNA/XRCC1/NEIL3/HMGB1P1/PARP1/APEX1/POLD4/POLD3/LIG1/PARP2/TDG/POLE2/POLE/NEIL2/PARP3/MPG/POLL/POLB
KEGG_GLYCOSPHINGOLIPID_BIOSYNTHESIS_GLOBO_SERIES	KEGG_GLYCOSPHINGOLIPID_BIOSYNTHESIS_GLOBO_SERIES	KEGG_GLYCOSPHINGOLIPID_BIOSYNTHESIS_GLOBO_SERIES	10	0.645667	1.71022	0.00612661	0.022209	0.0149135	2531	tags=60%, list=17%, signal=50%	ST3GAL2/GBGT1/HEXA/NAGA/ST8SIA1/A4GALT
KEGG_VIRAL_MYOCARDITIS	KEGG_VIRAL_MYOCARDITIS	KEGG_VIRAL_MYOCARDITIS	43	0.447136	1.5665	0.00682455	0.0242341	0.0162734	3133	tags=42%, list=21%, signal=33%	FYN/CD40/CD28/PRF1/RAC2/ITGB2/CD40LG/CD86/ITGAL/CAV1/ACTB/CD80/ICAM1/BID/DMD/MYH9/SGCA/CASP8
KEGG_HEDGEHOG_SIGNALING_PATHWAY	KEGG_HEDGEHOG_SIGNALING_PATHWAY	KEGG_HEDGEHOG_SIGNALING_PATHWAY	34	0.473722	1.60605	0.00900981	0.0307393	0.0206417	5083	tags=65%, list=35%, signal=42%	WNT1/BMP6/BMP2/WNT10A/WNT16/DHH/PTCH2/WNT10B/PRKX/GLI2/GLI1/WNT6/GAS1/WNT2/PTCH1/CSNK1G2/WNT2B/PRKACB/WNT9B/WNT5B/BMP8A/PRKACA
KEGG_WNT_SIGNALING_PATHWAY	KEGG_WNT_SIGNALING_PATHWAY	KEGG_WNT_SIGNALING_PATHWAY	111	0.359461	1.38257	0.0088928	0.0307393	0.0206417	5099	tags=49%, list=35%, signal=32%	RAC2/PLCB2/PRKCB/CCND2/WNT1/TCF7/SOX17/NFATC2/CCND3/WNT10A/WNT16/PPP3CC/PPARD/PRKCA/NFATC1/WNT10B/PRKX/DAAM2/PPP3R1/CAMK2D/PPP2R5B/SFRP4/FZD4/CSNK2B/FOSL1/WNT6/CSNK2A2/TCF7L1/RBX1/CTBP1/WNT2/PRICKLE1/CTNNBIP1/CAMK2G/MMP7/RAC1/DKK2/PLCB3/FZD9/WNT2B/PRKACB/WNT9B/NFATC3/CUL1/SFRP1/PPP2R1B/WNT5B/SIAH1/TCF7L2/PPP2R5C/RHOA/LEF1/PRKACA/CAMK2A
