# Supplementary material for: Identification and experimental validation of prognostic genes related to cytochrome c in breast cancer
Source: Front Genet. 2025 Aug 11;16:1627134. doi: 10.3389/fgene.2025.1627134 (PMC12375475; doi:10.3389/fgene.2025.1627134)
Supplement: Supplementary file 5 [file Table6.xlsx]

## Sheet: Sheet1
	chisq	df	p
Age	2.54264413780713	1	0.110809081540835
Gender	1.67679784354661	1	0.19535048770393
M_stage	2.07091429864468	1	0.150131494644081
N_stage	0.728192833303554	3	0.866553520666782
T_stage	1.13468060034524	2	0.567031568650147
Stage	2.65997659641311	2	0.264480356176214
riskScore	0.892425018495675	1	0.344820995921702
