# Supplementary material for: Identification and experimental validation of prognostic genes related to cytochrome c in breast cancer
Source: Front Genet. 2025 Aug 11;16:1627134. doi: 10.3389/fgene.2025.1627134 (PMC12375475; doi:10.3389/fgene.2025.1627134)
Supplement: Supplementary file 6 [file Table4.xlsx]

## Sheet: Sheet1
	ID	Description	GeneRatio	BgRatio	pvalue	p.adjust	qvalue	geneID	Count	richFactor
1	hsa05417	Lipid and atherosclerosis	24/153	216/8842	2.34943100699871e-13	6.17900354840661e-11	2.8935097665142e-11	PPARG/MMP1/APOB/CD36/OLR1/VAV2/CXCL2/BAX/TLR4/FOS/PIK3R1/ABCA1/MMP9/IL6/JUN/MAPK10/IL18/VAV3/APOA1/PRKCA/CCL2/CCL5/CYP2A7/CYP2A6	24	1.11111111111111
21	hsa04151	PI3K-Akt signaling pathway	22/153	362/8842	2.39259687524442e-07	2.9964427532823e-06	1.403177114805e-06	VWF/KIT/IGF1/FGF2/TLR4/RET/PIK3R1/SPP1/FLT4/IL6/KDR/EPO/PDGFRA/BRCA1/MET/ERBB2/EGFR/CCND1/HGF/PRKCA/MYB/EGF	22	0.607734806629834
14	hsa04060	Cytokine-cytokine receptor interaction	21/153	298/8842	3.75600062368491e-08	7.05591545735093e-07	3.30415092459499e-07	CCL11/LEP/CXCL10/CXCL2/CXCL12/CCR8/BMPR1B/CXCR2/IL6/EPO/BMP6/IL18/CXCR4/CCR7/CXCR3/CCL13/CCL24/CCL2/IFNG/CCR3/CCL5	21	0.704697986577181
6	hsa04510	Focal adhesion	20/153	203/8842	2.48289222641008e-10	9.90524302740887e-09	4.63843679890669e-09	CAV1/VWF/VAV2/IGF1/PIK3R1/SPP1/FLT4/KDR/JUN/MAPK10/PDGFRA/MET/ERBB2/VAV3/EGFR/CCND1/HGF/PRKCA/EGF/PRKCG	20	0.985221674876847
27	hsa04010	MAPK signaling pathway	19/153	300/8842	9.20860310915615e-07	8.96986154706691e-06	4.20041545329929e-06	KIT/IGF1/FGF2/FOS/RET/FLT4/KDR/JUN/MAPK10/HSPB1/PDGFRA/MET/ERBB2/EGFR/HGF/PLA2G4A/PRKCA/EGF/PRKCG	19	0.633333333333333
4	hsa05224	Breast cancer	18/153	148/8842	6.38328187000349e-11	3.5217237906744e-09	1.64915622777228e-09	E2F1/ESR2/KIT/IGF1/BAX/FGF2/BAK1/FOS/BRCA2/PIK3R1/FLT4/JUN/BRCA1/ERBB2/EGFR/CCND1/ESR1/EGF	18	1.21621621621622
10	hsa04062	Chemokine signaling pathway	18/153	193/8842	5.06913065959366e-09	1.33318136347313e-07	6.24303460181535e-08	CCL11/CXCL10/VAV2/CXCL2/CXCL12/CCR8/PIK3R1/CXCR2/STAT1/VAV3/CXCR4/CCR7/CXCR3/CCL13/CCL24/CCL2/CCR3/CCL5	18	0.932642487046632
12	hsa05205	Proteoglycans in cancer	18/153	204/8842	1.22310434376886e-08	2.59896815993317e-07	1.21704732724507e-07	CAV1/VAV2/IGF1/FGF2/TLR4/PIK3R1/MMP9/KDR/PLAU/MET/ERBB2/VAV3/EGFR/CCND1/HGF/ESR1/PRKCA/PRKCG	18	0.882352941176471
19	hsa04015	Rap1 signaling pathway	17/153	212/8842	1.30731482138472e-07	1.80959893696938e-06	8.47400742947439e-07	VAV2/KIT/IGF1/FGF2/PRKD1/PIK3R1/FLT4/KDR/PDGFRA/MET/VAV3/EGFR/HGF/PRKCA/EGF/DRD2/PRKCG	17	0.80188679245283
22	hsa05163	Human cytomegalovirus infection	17/153	226/8842	3.28539428983174e-07	3.83058620036732e-06	1.79379061614159e-06	E2F1/CXCL12/BAX/BAK1/PIK3R1/CXCR2/IL6/PDGFRA/CXCR4/EGFR/CCND1/PRKCA/CCL2/CCR3/CCL5/PTGS2/PRKCG	17	0.752212389380531
2	hsa04061	Viral protein interaction with cytokine and cytokine receptor	16/153	100/8842	1.13326026593244e-11	1.49023724970116e-09	6.97849742705765e-10	CCL11/CXCL10/CXCL2/CXCL12/CCR8/CXCR2/IL6/IL18/CXCR4/CCR7/CXCR3/CCL13/CCL24/CCL2/CCR3/CCL5	16	1.6
3	hsa04066	HIF-1 signaling pathway	16/153	109/8842	4.39744986983032e-11	3.5217237906744e-09	1.64915622777228e-09	IGF1/TLR4/PIK3R1/SLC2A1/IL6/GAPDH/EPO/ERBB2/EGFR/EDN1/TF/PRKCA/IFNG/EGF/PRKCG/LDHC	16	1.46788990825688
26	hsa05207	Chemical carcinogenesis - receptor activation	16/153	215/8842	8.61444393603513e-07	8.7138413660663e-06	4.08052607496401e-06	BIRC5/E2F1/ADRB2/ESR2/FGF2/FOS/PIK3R1/PPARA/JUN/CYP3A4/EGFR/CCND1/ESR1/PRKCA/EGF/PRKCG	16	0.744186046511628
34	hsa04014	Ras signaling pathway	16/153	238/8842	3.29310801634623e-06	2.54731590676194e-05	1.19285956010065e-05	KIT/IGF1/FGF2/PIK3R1/FLT4/KDR/MAPK10/PDGFRA/MET/EGFR/HGF/PLA2G4A/PRKCA/EGF/PRKCG/PLA2G2A	16	0.672268907563025
39	hsa04020	Calcium signaling pathway	16/153	254/8842	7.60023988853087e-06	5.12528997611184e-05	2.40007575427291e-05	ADRB2/FGF2/RET/FLT4/KDR/HTR2A/PDGFRA/MET/ERBB2/CXCR4/EGFR/NOS1/HGF/PRKCA/EGF/PRKCG	16	0.62992125984252
29	hsa05167	Kaposi sarcoma-associated herpesvirus infection	15/153	196/8842	1.35855534903296e-06	1.23206916136437e-05	5.76954540242672e-06	E2F1/CXCL2/CCR8/BAX/FGF2/BAK1/FOS/PIK3R1/IL6/JUN/MAPK10/STAT1/CCND1/CCR3/PTGS2	15	0.76530612244898
43	hsa05171	Coronavirus disease - COVID-19	15/153	238/8842	1.4778405415411e-05	9.03888517268162e-05	4.23273790355713e-05	MMP1/VWF/CXCL10/TLR4/FOS/PIK3R1/IL6/JUN/MAPK10/STAT1/MX1/EGFR/PRKCA/CCL2/PRKCG	15	0.630252100840336
65	hsa05206	MicroRNAs in cancer	15/153	312/8842	0.000317759428032546	0.00128570353188553	0.00060207049521956	E2F1/ABCB1/BAK1/PIK3R1/MMP9/PLAU/PDGFRA/BRCA1/MET/ERBB2/EGFR/CCND1/PRKCA/PTGS2/PRKCG	15	0.480769230769231
5	hsa01521	EGFR tyrosine kinase inhibitor resistance	14/153	80/8842	6.69529237770799e-11	3.5217237906744e-09	1.64915622777228e-09	IGF1/BAX/FGF2/PIK3R1/IL6/KDR/PDGFRA/MET/ERBB2/EGFR/HGF/PRKCA/EGF/PRKCG	14	1.75
8	hsa04933	AGE-RAGE signaling pathway in diabetic complications	14/153	101/8842	1.66741313545236e-09	5.48162068279964e-08	2.56693864273587e-08	EGR1/BAX/PIK3R1/IL6/JUN/MAPK10/F3/THBD/STAT1/EDN1/CCND1/PRKCA/CCL2/AGT	14	1.38613861386139
25	hsa05161	Hepatitis B	14/153	163/8842	7.80947115640869e-07	8.21556365654194e-06	3.84719210652554e-06	BIRC5/E2F1/PCNA/BAX/TLR4/FOS/PIK3R1/MMP9/IL6/JUN/MAPK10/STAT1/PRKCA/PRKCG	14	0.858895705521472
42	hsa05415	Diabetic cardiomyopathy	14/153	205/8842	1.16829040503109e-05	7.31572325055183e-05	3.42581396964004e-05	CD36/PARP1/COX6C/COX7A1/PIK3R1/PPARA/MMP9/SLC2A1/GAPDH/MAPK10/CTSD/PRKCA/AGT/PRKCG	14	0.682926829268293
141	hsa05022	Pathways of neurodegeneration - multiple diseases	14/153	483/8842	0.0399153235009508	0.0743550372180199	0.0348190488473417	CAT/COX6C/COX7A1/SNCA/PRKN/BAX/BAK1/IL6/PRNP/MAPK10/NOS1/PRKCA/PTGS2/PRKCG	14	0.289855072463768
7	hsa05223	Non-small cell lung cancer	13/153	73/8842	2.63637647117346e-10	9.90524302740887e-09	4.63843679890669e-09	E2F1/BAX/BAK1/RET/PIK3R1/MET/ERBB2/EGFR/CCND1/HGF/PRKCA/EGF/PRKCG	13	1.78082191780822
13	hsa01522	Endocrine resistance	13/153	99/8842	1.28466106764757e-08	2.59896815993317e-07	1.21704732724507e-07	E2F1/ESR2/IGF1/BAX/FOS/PIK3R1/MMP9/JUN/MAPK10/ERBB2/EGFR/CCND1/ESR1	13	1.31313131313131
18	hsa04668	TNF signaling pathway	13/153	119/8842	1.20477427723316e-07	1.76030908284622e-06	8.24319242317422e-07	CXCL10/CXCL2/CFLAR/FOS/PIK3R1/MMP9/IL6/JUN/MAPK10/EDN1/CCL2/CCL5/PTGS2	13	1.09243697478992
30	hsa05226	Gastric cancer	13/153	150/8842	1.78087932332379e-06	1.56123754011385e-05	7.31097827469764e-06	E2F1/BAX/FGF2/ABCB1/BAK1/PIK3R1/TERT/MET/ERBB2/EGFR/CCND1/HGF/EGF	13	0.866666666666667
33	hsa04932	Non-alcoholic fatty liver disease	13/153	157/8842	2.97573883208549e-06	2.37157367526813e-05	1.11056281771612e-05	PPARG/LEP/CEBPA/COX6C/ADIPOQ/COX7A1/BAX/FOS/PIK3R1/PPARA/IL6/JUN/MAPK10	13	0.828025477707006
35	hsa05160	Hepatitis C	13/153	159/8842	3.42778569225663e-06	2.57573610589569e-05	1.20616819847827e-05	E2F1/CXCL10/CFLAR/BAX/BAK1/PIK3R1/PPARA/STAT1/MX1/EGFR/CCND1/IFNG/EGF	13	0.817610062893082
40	hsa05164	Influenza A	13/153	172/8842	8.16094127479983e-06	5.36581888818089e-05	2.51271086618837e-05	CXCL10/BAX/TLR4/BAK1/PIK3R1/IL6/STAT1/MX1/IL18/PRKCA/CCL2/IFNG/CCL5	13	0.755813953488372
100	hsa05165	Human papillomavirus infection	13/153	333/8842	0.00503916069811874	0.0132529926360523	0.0062061242282094	E2F1/VWF/BAX/BAK1/PIK3R1/SPP1/TERT/STAT1/MX1/EGFR/CCND1/EGF/PTGS2	13	0.39039039039039
9	hsa05218	Melanoma	12/153	73/8842	3.46457931885766e-09	1.01242706762174e-07	4.74100327843679e-08	E2F1/IGF1/BAX/FGF2/BAK1/PIK3R1/PDGFRA/MET/EGFR/CCND1/HGF/EGF	12	1.64383561643836
11	hsa05212	Pancreatic cancer	12/153	77/8842	6.52544316569497e-09	1.56017413870707e-07	7.30599856829007e-08	RAD51/E2F1/BAX/BAK1/BRCA2/PIK3R1/MAPK10/STAT1/ERBB2/EGFR/CCND1/EGF	12	1.55844155844156
16	hsa05323	Rheumatoid arthritis	12/153	94/8842	6.5867306562928e-08	1.08269385162813e-06	5.07004925517275e-07	MMP1/CXCL2/CXCL12/TLR4/FOS/IL6/JUN/IL18/CCL2/IFNG/CTLA4/CCL5	12	1.27659574468085
17	hsa04657	IL-17 signaling pathway	12/153	95/8842	7.4278357516451e-08	1.14912988393098e-06	5.38115655072741e-07	MMP1/CCL11/CXCL10/CXCL2/FOS/MMP9/IL6/JUN/MAPK10/CCL2/IFNG/PTGS2	12	1.26315789473684
36	hsa05418	Fluid shear stress and atherosclerosis	12/153	141/8842	5.46567209404028e-06	3.99297711314609e-05	1.86983519006641e-05	CAV1/BMPR1B/FOS/PIK3R1/MMP9/KDR/JUN/MAPK10/THBD/EDN1/CCL2/IFNG	12	0.851063829787234
64	hsa05170	Human immunodeficiency virus 1 infection	12/153	213/8842	0.000312940988125373	0.00128570353188553	0.00060207049521956	CDK1/CCNB1/BAX/TLR4/BAK1/FOS/PIK3R1/JUN/MAPK10/CXCR4/PRKCA/PRKCG	12	0.563380281690141
70	hsa05166	Human T-cell leukemia virus 1 infection	12/153	223/8842	0.000474725722929007	0.0017836123590047	0.000835231723048028	CDC20/E2F1/EGR1/BAX/FOS/PIK3R1/SLC2A1/IL6/JUN/TERT/MAPK10/CCND1	12	0.538116591928251
73	hsa05208	Chemical carcinogenesis - reactive oxygen species	12/153	226/8842	0.000535234334550999	0.00192830999982072	0.000902990874440763	CAT/COX6C/COX7A1/FOS/PRKD1/PIK3R1/JUN/MAPK10/MET/EGFR/HGF/EGF	12	0.530973451327434
15	hsa05214	Glioma	11/153	76/8842	6.3279357938543e-08	1.08269385162813e-06	5.07004925517275e-07	E2F1/IGF1/BAX/BAK1/PIK3R1/PDGFRA/EGFR/CCND1/PRKCA/EGF/PRKCG	11	1.44736842105263
45	hsa04210	Apoptosis	11/153	136/8842	2.20954555427831e-05	0.000129135662394488	6.0471773064459e-05	BIRC5/PARP1/CFLAR/BAX/BAK1/FOS/PIK3R1/JUN/MAPK10/CTSD/GZMB	11	0.808823529411765
47	hsa05162	Measles	11/153	139/8842	2.71162081422018e-05	0.000151735377476576	7.10547895327573e-05	BAX/TLR4/BAK1/FOS/PIK3R1/IL6/JUN/MAPK10/STAT1/MX1/CCND1	11	0.79136690647482
60	hsa05225	Hepatocellular carcinoma	11/153	170/8842	0.000169245266271143	0.000741858417155177	0.000347398178135504	E2F1/BAX/BAK1/PIK3R1/TERT/MET/EGFR/CCND1/HGF/PRKCA/PRKCG	11	0.647058823529412
72	hsa05202	Transcriptional misregulation in cancer	11/153	193/8842	0.000506326960547603	0.00184949986977805	0.000866085590410373	PPARG/CEBPA/IGF1/BAX/BAK1/MMP9/IL6/PLAU/MET/GZMB/MPO	11	0.569948186528497
90	hsa04024	cAMP signaling pathway	11/153	226/8842	0.00184348084073113	0.0053870606790254	0.00252265799257944	LIPE/ADRB2/VAV2/FOS/PIK3R1/PPARA/JUN/MAPK10/VAV3/EDN1/DRD2	11	0.486725663716814
23	hsa05230	Central carbon metabolism in cancer	10/153	71/8842	3.34994230450374e-07	3.83058620036732e-06	1.79379061614159e-06	KIT/RET/PIK3R1/SLC2A1/PDGFRA/MET/ERBB2/SCO2/EGFR/LDHC	10	1.40845070422535
31	hsa05210	Colorectal cancer	10/153	87/8842	2.29071610301806e-06	1.94341398417339e-05	9.10063782862862e-06	BIRC5/BAX/BAK1/FOS/PIK3R1/JUN/MAPK10/EGFR/CCND1/EGF	10	1.14942528735632
37	hsa05215	Prostate cancer	10/153	98/8842	6.81543389440852e-06	4.844484092512e-05	2.26857970311749e-05	E2F1/IGF1/PIK3R1/MMP9/PLAU/PDGFRA/ERBB2/EGFR/CCND1/EGF	10	1.02040816326531
38	hsa05231	Choline metabolism in cancer	10/153	99/8842	7.46997207613477e-06	5.12528997611184e-05	2.40007575427291e-05	FOS/PIK3R1/JUN/MAPK10/PDGFRA/EGFR/PLA2G4A/PRKCA/EGF/PRKCG	10	1.01010101010101
41	hsa05142	Chagas disease	10/153	103/8842	1.06622186653477e-05	6.83942319264988e-05	3.20277171719046e-05	CFLAR/TLR4/FOS/PIK3R1/IL6/JUN/MAPK10/CCL2/IFNG/CCL5	10	0.970873786407767
44	hsa04620	Toll-like receptor signaling pathway	10/153	109/8842	1.76340333624843e-05	0.000105403426689395	4.9358418741882e-05	CXCL10/TLR4/FOS/PIK3R1/SPP1/IL6/JUN/MAPK10/STAT1/CCL5	10	0.917431192660551
52	hsa04926	Relaxin signaling pathway	10/153	130/8842	8.08121695845989e-05	0.000408723088475952	0.000191397243752997	MMP1/FOS/PIK3R1/MMP9/JUN/MAPK10/EGFR/EDN1/NOS1/PRKCA	10	0.769230769230769
57	hsa05135	Yersinia infection	10/153	138/8842	0.000133270990418263	0.000604804033495907	0.000283218218607249	VAV2/TLR4/FOS/PIK3R1/IL6/JUN/MAPK10/IL18/VAV3/CCL2	10	0.72463768115942
75	hsa04630	JAK-STAT signaling pathway	10/153	168/8842	0.000650906011078855	0.00228251041218319	0.0010688561866137	LEP/PIK3R1/IL6/EPO/PDGFRA/STAT1/EGFR/CCND1/IFNG/EGF	10	0.595238095238095
80	hsa05152	Tuberculosis	10/153	180/8842	0.00110806155557285	0.00364275236394575	0.00170583160528978	BAX/TLR4/IL6/MAPK10/CTSD/STAT1/IL18/CYP27B1/CLEC7A/IFNG	10	0.555555555555556
87	hsa04621	NOD-like receptor signaling pathway	10/153	189/8842	0.00160098913069893	0.00483977173992896	0.0022663729980856	CXCL2/TLR4/IL6/JUN/MAPK10/STAT1/NLRP1/IL18/CCL2/CCL5	10	0.529100529100529
95	hsa05169	Epstein-Barr virus infection	10/153	203/8842	0.00270940899978061	0.0075007849151821	0.00351247482520034	E2F1/CXCL10/BAX/BAK1/PIK3R1/IL6/JUN/MAPK10/STAT1/CCND1	10	0.492610837438424
132	hsa05020	Prion disease	10/153	278/8842	0.0223610769647397	0.0445527518312617	0.0208632057804988	CAV1/COX6C/COX7A1/EGR1/BAX/PIK3R1/IL6/PRNP/MAPK10/CCL5	10	0.359712230215827
20	hsa05144	Malaria	9/153	50/8842	1.50271475634809e-07	1.97606990459774e-06	9.25355928909087e-07	HBB/CD36/TLR4/IL6/MET/IL18/HGF/CCL2/IFNG	9	1.8
71	hsa04068	FoxO signaling pathway	9/153	133/8842	0.000481833882980247	0.00178482128484232	0.000835797840010213	CAT/CCNB1/IGF1/PIK3R1/IL6/MAPK10/EGFR/CCND1/EGF	9	0.676691729323308
76	hsa04915	Estrogen signaling pathway	9/153	139/8842	0.000664537238296237	0.00229964860094619	0.00107688167424737	ESR2/FOS/KRT18/PIK3R1/MMP9/JUN/CTSD/EGFR/ESR1	9	0.647482014388489
79	hsa04072	Phospholipase D signaling pathway	9/153	149/8842	0.00109246884254403	0.00363695323530482	0.00170311598371288	KIT/PIK3R1/CXCR2/PDGFRA/EGFR/PLA2G4A/PRKCA/EGF/AGT	9	0.604026845637584
111	hsa05130	Pathogenic Escherichia coli infection	9/153	203/8842	0.0085998829909019	0.0202700157463133	0.00949206260683875	BAX/TLR4/BAK1/FOS/IL6/GAPDH/JUN/MAPK10/IL18	9	0.443349753694581
114	hsa05203	Viral carcinogenesis	9/153	205/8842	0.00914082888218678	0.0210880525966239	0.00987513369543725	CDK1/CDC20/CCR8/BAX/BAK1/PIK3R1/JUN/CCND1/CCR3	9	0.439024390243902
126	hsa04810	Regulation of actin cytoskeleton	9/153	230/8842	0.0182854542500828	0.0381672576807284	0.0178730003948178	VAV2/CXCL12/FGF2/PIK3R1/PDGFRA/VAV3/CXCR4/EGFR/EGF	9	0.391304347826087
136	hsa05132	Salmonella infection	9/153	251/8842	0.0300580948343865	0.0581270510400268	0.0272197917617896	BAX/TLR4/BAK1/FOS/IL6/GAPDH/JUN/MAPK10/IL18	9	0.358565737051793
24	hsa05219	Bladder cancer	8/153	41/8842	3.94072255040049e-07	4.3183751281472e-06	2.02221288770551e-06	MMP1/E2F1/TYMP/MMP9/ERBB2/EGFR/CCND1/EGF	8	1.95121951219512
48	hsa03320	PPAR signaling pathway	8/153	76/8842	4.66109219117064e-05	0.000255389009641225	0.000119593812799773	LPL/PPARG/MMP1/CD36/OLR1/ADIPOQ/PPARA/APOA1	8	1.05263157894737
51	hsa00983	Drug metabolism - other enzymes	8/153	81/8842	7.39145226383757e-05	0.000381167048115545	0.000178493274482765	TK2/TYMP/CYP3A4/NAT2/MPO/CYP2A7/CYP2A6/XDH	8	0.987654320987654
54	hsa04012	ErbB signaling pathway	8/153	86/8842	0.000113360587223015	0.000542883602374808	0.000254222059146898	PIK3R1/JUN/MAPK10/ERBB2/EGFR/PRKCA/EGF/PRKCG	8	0.930232558139535
58	hsa04610	Complement and coagulation cascades	8/153	88/8842	0.000133378836284268	0.000604804033495907	0.000283218218607249	VWF/F10/PROC/PROS1/F3/PLAU/THBD/SERPINC1	8	0.909090909090909
59	hsa05235	PD-L1 expression and PD-1 checkpoint pathway in cancer	8/153	90/8842	0.000156229806367305	0.000696414221603411	0.000326117526226132	TLR4/FOS/PIK3R1/JUN/STAT1/EGFR/IFNG/EGF	8	0.888888888888889
61	hsa04540	Gap junction	8/153	92/8842	0.00018221428899725	0.000785612426332405	0.000367887347932325	CDK1/HTR2A/PDGFRA/EGFR/PRKCA/EGF/DRD2/PRKCG	8	0.869565217391304
66	hsa05146	Amoebiasis	8/153	103/8842	0.000396581992004748	0.00158031914995831	0.000740033382209816	CXCL2/TLR4/PIK3R1/IL6/HSPB1/PRKCA/IFNG/PRKCG	8	0.776699029126213
68	hsa04064	NF-kappa B signaling pathway	8/153	105/8842	0.000451733293455734	0.00174714494380674	0.000818154726537475	PARP1/CXCL2/CXCL12/CFLAR/TLR4/PLAU/CCL13/PTGS2	8	0.761904761904762
78	hsa04670	Leukocyte transendothelial migration	8/153	116/8842	0.000877276536304851	0.00295799652625866	0.00138517347837608	VAV2/CXCL12/PIK3R1/MMP9/VAV3/CXCR4/PRKCA/PRKCG	8	0.689655172413793
82	hsa04152	AMPK signaling pathway	8/153	122/8842	0.00121878474489782	0.00386193238443526	0.00180846943757825	LIPE/PPARG/CD36/LEP/ADIPOQ/IGF1/PIK3R1/CCND1	8	0.655737704918033
83	hsa04660	T cell receptor signaling pathway	8/153	122/8842	0.00121878474489782	0.00386193238443526	0.00180846943757825	VAV2/FOS/PIK3R1/JUN/MAPK10/VAV3/IFNG/CTLA4	8	0.655737704918033
97	hsa04936	Alcoholic liver disease	8/153	144/8842	0.00346308350636291	0.00938959754817985	0.00439696983444884	ALDH2/ADIPOQ/CXCL2/TLR4/PPARA/IL6/MAPK10/CCND1	8	0.555555555555556
103	hsa04921	Oxytocin signaling pathway	8/153	154/8842	0.00519642521189418	0.0132685420459046	0.00621340572091589	FOS/JUN/EGFR/CCND1/PLA2G4A/PRKCA/PTGS2/PRKCG	8	0.51948051948052
106	hsa04217	Necroptosis	8/153	159/8842	0.00628021199318025	0.0155104666512137	0.00726325634657595	PARP1/CFLAR/BAX/TLR4/MAPK10/STAT1/PLA2G4A/IFNG	8	0.50314465408805
120	hsa04360	Axon guidance	8/153	184/8842	0.0144531435096509	0.0310759107847058	0.0145522576018034	CXCL12/BMPR1B/PIK3R1/TRPC1/TRPC6/MET/CXCR4/PRKCA	8	0.434782608695652
32	hsa05143	African trypanosomiasis	7/153	37/8842	2.69657310646026e-06	2.21624602187202e-05	1.03782583373635e-05	HBB/IL6/IL18/APOA1/PRKCA/IFNG/PRKCG	7	1.89189189189189
46	hsa04979	Cholesterol metabolism	7/153	51/8842	2.47569342720675e-05	0.000141545080729429	6.62828675018741e-05	LPL/APOB/CD36/CETP/ABCA1/APOA1/APOC1	7	1.37254901960784
49	hsa05213	Endometrial cancer	7/153	59/8842	6.49806031108752e-05	0.000348773441186942	0.000163323964854402	BAX/BAK1/PIK3R1/ERBB2/EGFR/CCND1/EGF	7	1.1864406779661
50	hsa04370	VEGF signaling pathway	7/153	60/8842	7.25076163375826e-05	0.000381167048115545	0.000178493274482765	PIK3R1/KDR/HSPB1/PLA2G4A/PRKCA/PTGS2/PRKCG	7	1.16666666666667
56	hsa04929	GnRH secretion	7/153	65/8842	0.000121599206767882	0.00057108198892773	0.000267426826914326	ESR2/PIK3R1/SPP1/TRPC1/KCNJ11/PRKCA/PRKCG	7	1.07692307692308
62	hsa04917	Prolactin signaling pathway	7/153	71/8842	0.000213020973982996	0.000889278034246477	0.00041643197921488	ESR2/FOS/PIK3R1/MAPK10/STAT1/CCND1/ESR1	7	0.985915492957746
63	hsa05120	Epithelial cell signaling in Helicobacter pylori infection	7/153	71/8842	0.000213020973982996	0.000889278034246477	0.00041643197921488	CXCL2/CXCR2/JUN/MAPK10/MET/EGFR/CCL5	7	0.985915492957746
85	hsa04925	Aldosterone synthesis and secretion	7/153	98/8842	0.00150284287366472	0.0046499726561626	0.00217749369930368	LIPE/PRKD1/CYP21A2/CYP11A1/PRKCA/AGT/PRKCG	7	0.714285714285714
86	hsa04750	Inflammatory mediator regulation of TRP channels	7/153	99/8842	0.00159416043056119	0.00483977173992896	0.0022663729980856	IGF1/PIK3R1/HTR2A/MAPK10/PLA2G4A/PRKCA/PRKCG	7	0.707070707070707
93	hsa04625	C-type lectin receptor signaling pathway	7/153	105/8842	0.00223647522629717	0.00632465574748553	0.00296171591937485	PIK3R1/IL6/JUN/MAPK10/STAT1/CLEC7A/PTGS2	7	0.666666666666667
96	hsa04931	Insulin resistance	7/153	109/8842	0.0027648827525859	0.00757462670760511	0.00354705353127796	CD36/PIK3R1/PPARA/SLC2A1/IL6/MAPK10/AGT	7	0.642201834862385
101	hsa04919	Thyroid hormone signaling pathway	7/153	122/8842	0.00516178290789859	0.0132685420459046	0.00621340572091589	PIK3R1/SLC2A1/STAT1/CCND1/ESR1/PRKCA/PRKCG	7	0.573770491803279
102	hsa04935	Growth hormone synthesis, secretion and action	7/153	122/8842	0.00516178290789859	0.0132685420459046	0.00621340572091589	IGF1/FOS/PIK3R1/MAPK10/STAT1/PRKCA/PRKCG	7	0.573770491803279
113	hsa04650	Natural killer cell mediated cytotoxicity	7/153	135/8842	0.00886413458037527	0.020630684908307	0.00966095711135451	VAV2/PIK3R1/VAV3/PRKCA/IFNG/GZMB/PRKCG	7	0.518518518518518
119	hsa04380	Osteoclast differentiation	7/153	142/8842	0.0115226570641559	0.0254660404022941	0.011925262065513	PPARG/FOS/PIK3R1/JUN/MAPK10/STAT1/IFNG	7	0.492957746478873
127	hsa04148	Efferocytosis	7/153	156/8842	0.0184998761106816	0.0383107670638525	0.0179402031077476	PPARG/CD36/PROS1/ABCA1/SLC2A1/EPO/PTGS2	7	0.448717948717949
146	hsa04613	Neutrophil extracellular trap formation	7/153	192/8842	0.0489326218508614	0.0881457503203873	0.0412769773363431	VWF/TLR4/PIK3R1/CLEC7A/PRKCA/MPO/PRKCG	7	0.364583333333333
53	hsa04975	Fat digestion and absorption	6/153	43/8842	8.74314944016689e-05	0.00043385817033281	0.000203167524230293	APOB/CD36/ABCA1/APOA1/CEL/PLA2G2A	6	1.3953488372093
55	hsa02010	ABC transporters	6/153	45/8842	0.000113530791371157	0.000542883602374808	0.000254222059146898	ABCC9/ABCB1/ABCA1/ABCG2/ABCC5/ABCC6	6	1.33333333333333
74	hsa00590	Arachidonic acid metabolism	6/153	61/8842	0.000616542798639558	0.00219122643300275	0.00102610963642715	CYP2U1/PTGIS/PLA2G4A/PTGS2/CYP4F8/PLA2G2A	6	0.983606557377049
77	hsa05321	Inflammatory bowel disease	6/153	65/8842	0.000866608036437355	0.00295799652625866	0.00138517347837608	TLR4/IL6/JUN/STAT1/IL18/IFNG	6	0.923076923076923
81	hsa04664	Fc epsilon RI signaling pathway	6/153	69/8842	0.00118847294695243	0.00385886895121592	0.00180703489010311	VAV2/PIK3R1/MAPK10/VAV3/PLA2G4A/PRKCA	6	0.869565217391304
84	hsa04920	Adipocytokine signaling pathway	6/153	70/8842	0.00128162901922974	0.00401271942925502	0.00187908014097594	CD36/LEP/ADIPOQ/PPARA/SLC2A1/MAPK10	6	0.857142857142857
89	hsa01524	Platinum drug resistance	6/153	75/8842	0.00183391476530593	0.0053870606790254	0.00252265799257944	BIRC5/BAX/BAK1/PIK3R1/BRCA1/ERBB2	6	0.8
91	hsa05140	Leishmaniasis	6/153	77/8842	0.00209922577802705	0.00606699318264961	0.00284105744394638	TLR4/FOS/JUN/STAT1/IFNG/PTGS2	6	0.779220779220779
99	hsa04211	Longevity regulating pathway	6/153	90/8842	0.00458974400903889	0.0121929563068407	0.00570972938923499	CAT/PPARG/ADIPOQ/IGF1/BAX/PIK3R1	6	0.666666666666667
104	hsa04912	GnRH signaling pathway	6/153	93/8842	0.00538697611352981	0.0134930925510318	0.00631855844895226	EGR1/JUN/MAPK10/EGFR/PLA2G4A/PRKCA	6	0.645161290322581
105	hsa05222	Small cell lung cancer	6/153	93/8842	0.00538697611352981	0.0134930925510318	0.00631855844895226	E2F1/BAX/BAK1/PIK3R1/CCND1/PTGS2	6	0.645161290322581
108	hsa04666	Fc gamma R-mediated phagocytosis	6/153	98/8842	0.00693468448932962	0.016887240932349	0.0079079735404636	VAV2/PIK3R1/VAV3/PLA2G4A/PRKCA/PRKCG	6	0.612244897959184
117	hsa04659	Th17 cell differentiation	6/153	108/8842	0.0109584819782768	0.02463316889134	0.0115352441876597	FOS/IL6/JUN/MAPK10/STAT1/IFNG	6	0.555555555555556
121	hsa04726	Serotonergic synapse	6/153	115/8842	0.0146122237952799	0.0310759107847058	0.0145522576018034	TRPC1/HTR2A/PLA2G4A/PRKCA/PTGS2/PRKCG	6	0.521739130434783
122	hsa04928	Parathyroid hormone synthesis, secretion and action	6/153	115/8842	0.0146122237952799	0.0310759107847058	0.0145522576018034	EGR1/FOS/CYP27B1/EGFR/PRKCA/PRKCG	6	0.521739130434783
129	hsa04071	Sphingolipid signaling pathway	6/153	122/8842	0.0190399710234851	0.0388179254199734	0.0181776957139759	BAX/PIK3R1/MAPK10/CTSD/PRKCA/PRKCG	6	0.491803278688525
134	hsa04270	Vascular smooth muscle contraction	6/153	134/8842	0.0286189033298721	0.0561699371325102	0.0263033125655541	EDN1/PLA2G4A/PRKCA/AGT/PRKCG/PLA2G2A	6	0.447761194029851
67	hsa05216	Thyroid cancer	5/153	37/8842	0.000405103725706573	0.00159018328150491	0.000744652567284667	PPARG/BAX/BAK1/RET/CCND1	5	1.35135135135135
69	hsa04960	Aldosterone-regulated sodium reabsorption	5/153	38/8842	0.000460041132509121	0.00175349011376665	0.000821126048872115	NR3C2/IGF1/PIK3R1/PRKCA/PRKCG	5	1.31578947368421
88	hsa04913	Ovarian steroidogenesis	5/153	51/8842	0.00179774223490495	0.00537279781568184	0.00251597896511817	IGF1/BMP6/CYP11A1/PLA2G4A/PTGS2	5	0.980392156862745
94	hsa03460	Fanconi anemia pathway	5/153	55/8842	0.00251906408155801	0.00704801971755062	0.00330045349991364	RAD51/FANCD2/FANCA/BRCA2/BRCA1	5	0.909090909090909
98	hsa04730	Long-term depression	5/153	60/8842	0.00369110488637146	0.00990572025628259	0.00463866027610592	IGF1/NOS1/PLA2G4A/PRKCA/PRKCG	5	0.833333333333333
107	hsa05221	Acute myeloid leukemia	5/153	68/8842	0.00631034194555081	0.0155104666512137	0.00726325634657595	CEBPA/KIT/PIK3R1/CCND1/MPO	5	0.735294117647059
109	hsa05211	Renal cell carcinoma	5/153	70/8842	0.00712809249505374	0.0171989754697168	0.00805395289156242	PIK3R1/SLC2A1/JUN/MET/HGF	5	0.714285714285714
110	hsa05204	Chemical carcinogenesis - DNA adducts	5/153	71/8842	0.00756353361120417	0.0180837212704245	0.00846826251206591	CYP3A4/NAT2/PTGS2/CYP2A7/CYP2A6	5	0.704225352112676
115	hsa04115	p53 signaling pathway	5/153	75/8842	0.00949106683805689	0.0217056572035562	0.0101643461789717	CDK1/CCNB1/IGF1/BAX/CCND1	5	0.666666666666667
116	hsa05220	Chronic myeloid leukemia	5/153	77/8842	0.0105713368770985	0.0239677724023872	0.0112236516753224	E2F1/BAX/BAK1/PIK3R1/CCND1	5	0.649350649350649
118	hsa05133	Pertussis	5/153	78/8842	0.0111418202077544	0.0248330399545712	0.011628840002741	TLR4/FOS/IL6/JUN/MAPK10	5	0.641025641025641
130	hsa04662	B cell receptor signaling pathway	5/153	91/8842	0.020553364873164	0.041581038166478	0.019471608827208	VAV2/FOS/PIK3R1/JUN/VAV3	5	0.549450549450549
131	hsa04658	Th1 and Th2 cell differentiation	5/153	92/8842	0.0214408706690936	0.0430454121066536	0.0201573472742784	FOS/JUN/MAPK10/STAT1/IFNG	5	0.543478260869565
133	hsa05410	Hypertrophic cardiomyopathy	5/153	99/8842	0.0283555265881154	0.0560714548321379	0.0262571951785477	IGF1/IL6/EDN1/NOS1/AGT	5	0.505050505050505
140	hsa04972	Pancreatic secretion	5/153	106/8842	0.0365445176465202	0.0686514867216772	0.0321481846965629	TRPC1/CEL/PRKCA/PRKCG/PLA2G2A	5	0.471698113207547
143	hsa04914	Progesterone-mediated oocyte maturation	5/153	111/8842	0.0432011185130443	0.0794538053771374	0.037206704939464	CDK1/CCNB1/IGF1/PIK3R1/MAPK10	5	0.45045045045045
28	hsa00232	Caffeine metabolism	4/153	6/8842	1.25891220792637e-06	1.18247825244513e-05	5.5373206138115e-06	NAT2/CYP2A7/CYP2A6/XDH	4	6.66666666666667
92	hsa04215	Apoptosis - multiple species	4/153	32/8842	0.00212567622779462	0.00607666139032591	0.00284558488160149	BIRC5/BAX/BAK1/MAPK10	4	1.25
112	hsa04930	Type II diabetes mellitus	4/153	47/8842	0.0086320979604072	0.0202700157463133	0.00949206260683875	ADIPOQ/PIK3R1/MAPK10/KCNJ11	4	0.851063829787234
125	hsa05134	Legionellosis	4/153	56/8842	0.0157779174399882	0.0331967382937351	0.0155454007619252	CXCL2/TLR4/IL6/IL18	4	0.714285714285714
128	hsa04923	Regulation of lipolysis in adipocytes	4/153	59/8842	0.0187922258340569	0.0386121515184138	0.0180813357120449	LIPE/ADRB2/PIK3R1/PTGS2	4	0.677966101694915
135	hsa00830	Retinol metabolism	4/153	68/8842	0.0298733026175842	0.0581270510400268	0.0272197917617896	CYP26B1/CYP3A4/CYP2A7/CYP2A6	4	0.588235294117647
137	hsa05031	Amphetamine addiction	4/153	69/8842	0.0312987065964469	0.0600843783566827	0.0281363708934636	FOS/JUN/PRKCA/PRKCG	4	0.579710144927536
123	hsa00591	Linoleic acid metabolism	3/153	30/8842	0.0146517602178841	0.0310759107847058	0.0145522576018034	CYP3A4/PLA2G4A/PLA2G2A	3	1
124	hsa01523	Antifolate resistance	3/153	30/8842	0.0146517602178841	0.0310759107847058	0.0145522576018034	IL6/ABCG2/ABCC5	3	1
138	hsa03440	Homologous recombination	3/153	41/8842	0.0335375205771305	0.0639157095056908	0.0299305103548762	RAD51/BRCA2/BRCA1	3	0.731707317073171
142	hsa05332	Graft-versus-host disease	3/153	44/8842	0.0401460657222769	0.0743550372180199	0.0348190488473417	IL6/IFNG/GZMB	3	0.681818181818182
145	hsa00620	Pyruvate metabolism	3/153	47/8842	0.0473625770004476	0.0859059155249498	0.0402281053288739	ALDH2/LDHD/LDHC	3	0.638297872340425
139	hsa00120	Primary bile acid biosynthesis	2/153	17/8842	0.0341297581492054	0.0645764488722376	0.0302399220254224	CYP46A1/CYP39A1	2	1.17647058823529
144	hsa00100	Steroid biosynthesis	2/153	20/8842	0.0461060890840726	0.0842076488132715	0.03943283934822	CYP27B1/CEL	2	1
