# Supplementary material for: Identification and experimental validation of prognostic genes related to cytochrome c in breast cancer
Source: Front Genet. 2025 Aug 11;16:1627134. doi: 10.3389/fgene.2025.1627134 (PMC12375475; doi:10.3389/fgene.2025.1627134)
Supplement: Supplementary file 8 [file Table1.xlsx]

## Sheet: Sheet1
Table 1 781 cytochrome c-related genes.
Gene names
SCO2
MT-CO1
POR
COX15
COX10
CYCS
MT-CO3
COX4I1
COX6B1
SURF1
MT-CO2
COX5A
SCO1
PROC
COX8A
COA3
COX6A2
MT-CYB
CYP3A4
TACO1
CYBA
COA6
CYP2C9
TYMP
CYP2C19
COA8
CYP1A2
UQCRQ
CYP2D6
CYP1A1
CYB5R3
FANCC
UQCRFS1
NCAPH2
CYB5A
COA5
COX14
CYC1
UQCRB
CYP2E1
UQCRC2
PET100
COX6A1
NCF2
CYP3A5
COX7A2
CYP2B6
CRP
CYP2C8
F5
CYP2A6
CCR5
CYP1B1
COX20
PRKCD
CYBB
CYP17A1
LRPPRC
PRKCA
COX4I2
XPC
COX5B
UQCRC1
MT-TN
TP53
COX7A1
BCL2
MYC
PLEKHG5
BCS1L
IL6
COX7C
CYP19A1
UQCC3
COX7B
UQCC2
TNF
CST3
COX6C
AOPEP
UQCR10
CYP2C18
BAX
PLCG1
APOC2
SFTPC
NCF4
YARS1
FASTKD2
IFNG
COX17
CYP3A7
COX6B2
COX8C
CYP21A2
PRKCB
UQCRH
MT-TL1
CASP3
MAPK8
KIT
CYP2J2
RAF1
CASP9
UQCR11
PSAP
COX7B2
CYP11B2
PRKCZ
NDUFV1
CYP11A1
LMNA
FOS
JUN
PRKCE
NDUFA4
COX11
PET117
SDHB
NCF1
COX18
COX7A2L
PRKCG
HBB
INS
CXCR4
HCCS
APOE
COX19
APOC3
BRAF
NPC2
ABCB1
IL10
CYP4F2
COX7A2P2
CYP26A1
CYP4A11
SRC
CXCL8
PRKCI
COX16
CXCL10
MET
CASP8
UQCC1
CCL5
AKT1
CYP51A1
PLCB4
MAPK1
PRKCH
CYP11B1
PTPRC
CCL2
EGFR
BCL2L1
PLCE1
CYP7A1
CYP27C1
CYP2A13
CYP27A1
CYP24A1
CYP4F3
CYP26C1
CYP27B1
IGF1
COA1
VEGFC
PPIG
CYP4B1
ALB
CYB5R4
F2
CYP20A1
MIR122
CYP2A7
SERPINC1
CXCL12
APAF1
CYP3A43
ABCC8
TYR
CCR7
HLA-DRB1
LPL
PLCD3
NR3C1
CYP4F12
ABL1
CYP2F1
HLA-B
CYP2R1
ESR1
PLCH1
POLG
TWNK
CYP26B1
GSTM1
CXCR3
TGFB1
CYP7B1
CCR3
CYP4F11
CYP2S1
IFNL3
ABCC9
BID
CCL3
APP
LIPC
IFNA1
SLC25A4
EGF
CYP2W1
THBD
CYP4F8
CCR1
CYB561
BRCA1
ABCC2
MTHFR
CYP46A1
APOA1
CYP2U1
CSK
TRMU
IL1B
STAT3
CXCR2
ERBB2
ATP5F1A
FAS
CYB5R2
UQCRFS1P1
NQO1
COA4
INSR
NOS3
SMPD1
VEGFA
CD96
AHR
CYP4V2
TRPC6
MT-TE
COA7
RACK1
CYP8B1
PRKD1
CYBRD1
UQCRHL
LOC106029312
CYP4F22
IGF1R
SOD1
UBC
ABCC1
CYB5R1
HGF
CYB5B
TNFRSF1A
CEBPB
RET
PPARG
CXCL2
PTGS2
AIFM1
NCF4-AS1
CAT
CYP4Z1
MT-ATP6
CTNNB1
CFTR
CTSC
MPO
SDHC
COX8BP
CYP4A22
CYP4X1
BRCA2
GSTP1
NOS2
PARP1
HSPG2
PIK3CA
CEBPA
HFE
CCL11
HNF4A
MTOR
MDM2
GSTT1
BAK1
AR
NR1I2
CCR8
MMP9
MAPK14
COX6A1P2
SYK
PTEN
CYP39A1
COX6A1P1
MAPK3
GPT
MT-ND5
CXCL1
IL1RN
HRAS
CYP2D7
POLG2
UBE2C
RRM2B
ICAM1
DDIT3
TERT
IL1A
CDKN1A
OXA1L
CYCTP
CLEC7A
MYB
JAK2
TNFSF10
FASLG
IL4
QDPR
DIABLO
SOD2
COX6CP1
IL2
COX5AP1
COX7CP1
KRAS
MAPK10
COX7A2P1
KRT18
CCL8
HSPB1
POMGNT2
COX6B1P1
COX6B1P4
COX6B1P2
HIF1A
RASSF1
AGK
UGT1A1
FGF2
CYP2C23P
KCNJ11
NR3C2
PIK3CG
FGFR2
SLC2A1
CMC1
TBXAS1
RYR1
CCL13
RAC1
ABCA1
CTRC
KITLG
UCHL1
EPO
COX6B1P3
MIF
PPARA
CD4
COX5BP1
JAK1
CEL
SP1
CTLA4
POMC
PTPN11
ARAF
CCL27
G6PD
SLC17A5
XDH
CYB5RL
CD36
VKORC1
PCNA
COMT
LDLR
HMOX1
HNF1A
EIF2AK2
IFI27
GGT1
HSP90AA1
ATM
CCND1
MAP2K1
LEP
LYRM7
VDR
ANXA5
ABCC3
IL3
ETS1
MCL1
HLA-A
MMP2
CCL24
CAV1
BIRC5
NAT2
TLR4
CASP1
APOC1
CYB561D2
COX5BP6
CXCL6
SERPINE1
FYN
CDKN3
CXCL14
STAT1
PTK2
EPHX2
BMPR1B
ABCC4
APOB
NPM1
CYB561A3
COX4I1P1
IL18
SHC1
VWF
CMC2
BAD
CLEC11A
KRT8
MBL2
CENPC
EP300
COX5BP2
COX7BP2
COX5BP7
COX4I1P2
COX5BP3
COX5BP4
COX5BP5
CYP2C64P
DGKQ
CYP2C61P
CYP2C58P
CYP2C59P
CYP2C60P
CYP2C56P
CYP2C63P
CYP2C115P
NLRP1
UQCRHP1
MAPK9
NFIC
FLT4
SCARB1
PSEN1
RAD51
ABCC6
CHUK
ETHE1
NFKB1
APOA5
GBA
ACE
TTC19
CCNC
XIAP
ESR2
MMP1
CSF3
MEFV
FGFR1
NOS1
CETP
PDGFRB
FANCA
ADIPOQ
EDN1
IFNB1
PPIC
E2F1
FANCD2
UQCRC2P1
ERCC1
COX7BP1
COX5AP2
COX6B1P6
COX6CP2
COX6CP7
COX6A1P3
COX6B1P5
COX6B1P7
COX6CP11
COX6CP12
COX6CP13
COX6CP15
COX6CP16
COX6CP17
COX6CP18
COX6CP4
COX6CP5
COX6CP6
COX5BP8
COX6CP10
COX6CP14
COX6CP3
COX6CP8
LOC107985222
COX6CP9
ERCC6
IL6R
CDK4
KDR
CDK1
CFLAR
ABCC5
F10
TF
CASP2
VCAM1
TK2
PUS1
RB1
CTSD
NR1I3
PTK2B
PIK3R1
PNLIP
IGF2
TGFA
NTRK1
CREB1
MYBPC1
BIRC3
PLA2G2A
IRF3
AFP
CSF2
CREBBP
ERCC2
CYP21A1P
PRKCSH
RHOC
CASR
ATP5MC1
MTCO2P12
CYB561D1
NDUFB8
OPA1
VAV2
AKAP13
CD40LG
GAPDH
EPHX1
CYP4Z2P
UQCRHP4
UQCRBP3
NR2C2
PRTN3
LDHC
CASP7
MUC1
HSPA4
UQCRFS1P2
ARHGEF2
SLCO1B1
CCNB1
CYP3A51P
UQCRBP1
UQCRBP2
UQCRHP2
ENSG00000232135
UQCRHP3
UQCRFS1P3
LOC727947
ENSG00000228330
ENSG00000231034
ENSG00000250214
ENSG00000233114
ENSG00000256148
ENSG00000256984
ENSG00000231906
ENSG00000235449
ENSG00000233444
ENSG00000251105
ENSG00000230609
ENSG00000270868
ENSG00000271749
ENSG00000254478
LOC100421855
ENSG00000218483
ENSG00000219604
ENSG00000220139
ENSG00000220326
ENSG00000223544
ENSG00000250984
LOC692246
ENSG00000234041
ENSG00000234863
ENSG00000239568
ENSG00000225583
ENSG00000225911
ENSG00000226324
ENSG00000227979
ENSG00000230112
ENSG00000230119
ENSG00000249829
ENSG00000242152
ENSG00000248770
ENSG00000271440
ENSG00000282852
ENSG00000270718
ENSG00000270902
ENSG00000254373
ENSG00000254437
ENSG00000256098
ENSG00000257296
ENSG00000260764
ENSG00000270620
LOC100288010
LOC100288385
LOC100289479
LOC100506672
LOC100507586
ENSG00000258205
LOC107987328
LOC107987329
LOC112268032
ENSG00000225183
ENSG00000235463
ENSG00000249780
LOC107986878
ENSG00000223986
ENSG00000231961
ENSG00000234594
ENSG00000242036
ENSG00000225551
ENSG00000227004
ENSG00000234108
ENSG00000240103
ENSG00000250213
ENSG00000250839
ENSG00000226014
ENSG00000229899
ENSG00000233648
ENSG00000248652
LOC107985982
LOC107984162
ENSG00000268747
ENSG00000275515
ENSG00000284327
ENSG00000288680
ENSG00000271600
ENSG00000285142
ENSG00000254914
ENSG00000257070
ENSG00000260639
ENSG00000270381
LOC107986374
LOC107986039
LOC107985802
ENSG00000224518
ENSG00000250890
LOC107985114
LOC107985645
LOC107985265
LOC107985453
LOC107984365
ENSG00000284591
ENSG00000275130
ENSG00000283339
ENSG00000283657
ENSG00000253261
ENSG00000283356
ENSG00000283576
ENSG00000257570
DRD2
F3
CYB5D2
LIPG
NFKBIA
CLEC3B
CDH1
RPS27A
MX1
PON1
C1QC
MB
PLA2G4A
IRS1
MT-TS1
CDC20
MAP2K4
PRNP
TGFBR1
DGAT1
SFTPB
HMGCR
BCL2L11
SST
GCK
BECN1
ROCK1
BMP1
PLA2G6
POLR1C
HBG2
HLA-DQB1
CD40
NFE2L2
TTR
PROS1
LIPE
FDX1
APC
PGR
DDX3X
ABCG2
NLRP3
NUDC
SPP1
FANCF
PDGFB
CYB5D1
CTSB
CSF1
IL2RA
PDGFRA
NR1H2
YARS2
LYN
SNCA
BMP6
LCK
PRKN
IL1R1
PTGIS
LDHD
TLR2
TXN
CALCA
EGR1
ALDH2
OLR1
GLC3C
ATP5MC3
GH1
ITGB1
BDNF
AGTR1
UCP3
UCHL3
LCAT
MKI67
CACNA1C
CMC4
FA2H
CDK2
SKP2
PLAU
AGT
TGM2
CLU
ADRB2
CYP2T1P
VAV3
TRPC1
PTPA
CDKN1B
BGLAP
HTR2A
GZMB
CD44
MT-ND1
CYBC1
