# Supplementary material for: Identification and experimental validation of prognostic genes related to cytochrome c in breast cancer
Source: Front Genet. 2025 Aug 11;16:1627134. doi: 10.3389/fgene.2025.1627134 (PMC12375475; doi:10.3389/fgene.2025.1627134)
Supplement: Supplementary file 10 [file Table10.xlsx]

## Sheet: Sheet1
	drug	.y.	group1	group2	n1	n2	statistic	p	p.adj	p.signif
1	ABT737_1910	Score	High_risk	Low_risk	485	485	144532	6.82e-10	3.55357894736842e-09	****
2	AGI.5198_1913	Score	High_risk	Low_risk	485	485	135712	3.35e-05	9.08630136986301e-05	****
3	AGI.6780_1634	Score	High_risk	Low_risk	485	485	149990	1.16e-13	1.4355e-12	****
4	AT13148_2170	Score	High_risk	Low_risk	485	485	106643	0.0119	0.0188496	*
5	AZ6102_2109	Score	High_risk	Low_risk	485	485	99857	4.71e-05	0.000115133333333333	****
6	AZ960_1250	Score	High_risk	Low_risk	485	485	108321	0.0332	0.0509581395348837	*
7	AZD1208_1449	Score	High_risk	Low_risk	485	485	129459	0.00662	0.0112538461538462	**
8	AZD1332_1463	Score	High_risk	Low_risk	485	485	75531	5.14e-22	1.1308e-20	****
9	AZD2014_1441	Score	High_risk	Low_risk	485	485	74696	7.81e-23	2.20911428571429e-21	****
10	AZD3759_1915	Score	High_risk	Low_risk	485	485	132651	0.000567	0.00111154455445545	***
11	AZD4547_1786	Score	High_risk	Low_risk	485	485	130647	0.00281	0.005058	**
12	AZD5363_1916	Score	High_risk	Low_risk	485	485	101047	0.000147	0.0003234	***
13	AZD5582_1617	Score	High_risk	Low_risk	485	485	133645	0.000238	0.00050131914893617	***
14	AZD5991_1720	Score	High_risk	Low_risk	485	485	162443	9.08e-25	3.59568e-23	****
15	AZD6482_2169	Score	High_risk	Low_risk	485	485	103719	0.00145	0.00273428571428571	**
16	AZD6738_1917	Score	High_risk	Low_risk	485	485	128986	0.00914	0.0149563636363636	**
17	AZD7762_1022	Score	High_risk	Low_risk	485	485	127915	0.0182	0.0281531	*
18	AZD8055_1059	Score	High_risk	Low_risk	485	485	82772	1.4e-15	2.31e-14	****
19	AZD8186_1918	Score	High_risk	Low_risk	485	485	90255	3.6e-10	1.98e-09	****
20	Acetalax_1804	Score	High_risk	Low_risk	485	485	137408	5.7e-06	1.6844776119403e-05	****
21	Afatinib_1032	Score	High_risk	Low_risk	485	485	126375	0.0446	0.0669	*
22	Afuresertib_1912	Score	High_risk	Low_risk	485	485	105283	0.00471	0.00818052631578947	**
23	Alpelisib_1560	Score	High_risk	Low_risk	485	485	101179	0.000165	0.000357260869565217	***
24	BIBR.1532_2043	Score	High_risk	Low_risk	485	485	132119	0.000884	0.00169933980582524	***
25	BMS.345541_1249	Score	High_risk	Low_risk	485	485	136054	2.37e-05	6.70371428571429e-05	****
26	BMS.536924_1091	Score	High_risk	Low_risk	485	485	96185	9.05e-07	3.0371186440678e-06	****
27	BMS.754807_2171	Score	High_risk	Low_risk	485	485	72902	1.21e-24	3.993e-23	****
28	Bortezomib_1191	Score	High_risk	Low_risk	485	485	143305	3.89e-09	1.83385714285714e-08	****
29	Buparlisib_1873	Score	High_risk	Low_risk	485	485	99401	2.99e-05	8.2225e-05	****
30	Carmustine_1807	Score	High_risk	Low_risk	485	485	138386	1.92e-06	6.23213114754098e-06	****
31	Cediranib_1922	Score	High_risk	Low_risk	485	485	89836	1.93e-10	1.12394117647059e-09	****
32	Cyclophosphamide_1512	Score	High_risk	Low_risk	485	485	134470	0.000112	0.000249168539325843	***
33	Dactinomycin_1811	Score	High_risk	Low_risk	485	485	107136	0.0163	0.0254125984251968	*
34	Dactolisib_1057	Score	High_risk	Low_risk	485	485	87659	6.62e-12	5.04138461538461e-11	****
35	Dasatinib_1079	Score	High_risk	Low_risk	485	485	84365	2.52e-14	3.3264e-13	****
36	Dihydrorotenone_1827	Score	High_risk	Low_risk	485	485	174636	4.86e-39	9.6228e-37	****
37	Dinaciclib_1180	Score	High_risk	Low_risk	485	485	126768	0.0359	0.0546784615384615	*
38	Doramapimod_1042	Score	High_risk	Low_risk	485	485	100086	5.89e-05	0.000138835714285714	****
39	EPZ5676_1563	Score	High_risk	Low_risk	485	485	128998	0.00907	0.0149563636363636	**
40	ERK_2440_1713	Score	High_risk	Low_risk	485	485	83517	5.5e-15	7.77857142857143e-14	****
41	ERK_6604_1714	Score	High_risk	Low_risk	485	485	94177	7.8e-08	2.97e-07	****
42	Entinostat_1593	Score	High_risk	Low_risk	485	485	140457	1.64e-07	6.12679245283019e-07	****
43	Entospletinib_1630	Score	High_risk	Low_risk	485	485	95549	4.26e-07	1.47134482758621e-06	****
44	Epirubicin_1511	Score	High_risk	Low_risk	485	485	101425	0.000207	0.000440709677419355	***
45	Erlotinib_1168	Score	High_risk	Low_risk	485	485	142870	7.07e-09	3.1108e-08	****
46	Foretinib_2040	Score	High_risk	Low_risk	485	485	93951	5.85e-08	2.3166e-07	****
47	Fulvestrant_1200	Score	High_risk	Low_risk	485	485	128655	0.0114	0.0182032258064516	*
48	Fulvestrant_1816	Score	High_risk	Low_risk	485	485	142272	1.58e-08	6.5175e-08	****
49	GDC0810_1925	Score	High_risk	Low_risk	485	485	145278	2.28e-10	1.28982857142857e-09	****
50	GNE.317_1926	Score	High_risk	Low_risk	485	485	86867	1.83e-12	1.72542857142857e-11	****
51	GSK1904529A_1093	Score	High_risk	Low_risk	485	485	142927	6.54e-09	2.943e-08	****
52	GSK2578215A_1927	Score	High_risk	Low_risk	485	485	142707	8.83e-09	3.80073913043478e-08	****
53	GSK2606414_1618	Score	High_risk	Low_risk	485	485	104573	0.0028	0.005058	**
54	GSK269962A_1192	Score	High_risk	Low_risk	485	485	100057	5.73e-05	0.000138358536585366	****
55	Gallibiscoquinazole_1830	Score	High_risk	Low_risk	485	485	130113	0.00417	0.00730672566371681	**
56	Gefitinib_1010	Score	High_risk	Low_risk	485	485	138179	2.43e-06	7.76032258064516e-06	****
57	I.BRD9_1928	Score	High_risk	Low_risk	485	485	146688	2.66e-11	1.645875e-10	****
58	IAP_5620_1428	Score	High_risk	Low_risk	485	485	140193	2.27e-07	8.32333333333333e-07	****
59	IGF1R_3801_1738	Score	High_risk	Low_risk	485	485	97331	3.34e-06	1.04971428571429e-05	****
60	IRAK4_4710_1716	Score	High_risk	Low_risk	485	485	144551	6.64e-10	3.5532972972973e-09	****
61	IWP.2_1576	Score	High_risk	Low_risk	485	485	134978	6.88e-05	0.0001584	****
62	Ibrutinib_1799	Score	High_risk	Low_risk	485	485	148384	1.75e-12	1.72542857142857e-11	****
63	Ipatasertib_1924	Score	High_risk	Low_risk	485	485	103700	0.00143	0.0027225	**
64	JAK_8517_1739	Score	High_risk	Low_risk	485	485	87987	1.12e-11	7.64689655172414e-11	****
65	JQ1_2172	Score	High_risk	Low_risk	485	485	89215	7.57e-11	4.542e-10	****
66	KRAS..G12C..Inhibitor.12_1855	Score	High_risk	Low_risk	485	485	141728	3.25e-08	1.31326530612245e-07	****
67	KU.55933_1030	Score	High_risk	Low_risk	485	485	99580	3.58e-05	9.4512e-05	****
68	LCL161_1557	Score	High_risk	Low_risk	485	485	143981	1.5e-09	7.24390243902439e-09	****
69	LGK974_1598	Score	High_risk	Low_risk	485	485	147328	9.69e-12	6.85221428571428e-11	****
70	Lapatinib_1558	Score	High_risk	Low_risk	485	485	147828	4.34e-12	3.43728e-11	****
71	Leflunomide_1578	Score	High_risk	Low_risk	485	485	146980	1.68e-11	1.09858064516129e-10	****
72	Luminespib_1559	Score	High_risk	Low_risk	485	485	100709	0.000107	0.00024075	***
73	MIM1_1996	Score	High_risk	Low_risk	485	485	128683	0.0112	0.0180292682926829	*
74	MIRA.1_1931	Score	High_risk	Low_risk	485	485	133081	0.000392	0.000792	***
75	MK.1775_1179	Score	High_risk	Low_risk	485	485	135590	3.78e-05	9.72e-05	****
76	MK.2206_1053	Score	High_risk	Low_risk	485	485	99847	4.66e-05	0.000115133333333333	****
77	MK.8776_2046	Score	High_risk	Low_risk	485	485	137871	3.43e-06	1.06115625e-05	****
78	ML323_1629	Score	High_risk	Low_risk	485	485	165639	3.49e-28	1.72755e-26	****
79	MN.64_1854	Score	High_risk	Low_risk	485	485	147922	3.73e-12	3.07725e-11	****
80	Mitoxantrone_1810	Score	High_risk	Low_risk	485	485	100512	8.87e-05	0.000201868965517241	****
81	NU7441_1038	Score	High_risk	Low_risk	485	485	77912	9.05e-20	1.7919e-18	****
82	NVP.ADW742_1932	Score	High_risk	Low_risk	485	485	107118	0.0162	0.0254125984251968	*
83	Navitoclax_1011	Score	High_risk	Low_risk	485	485	148593	1.24e-12	1.364e-11	****
84	Niraparib_1177	Score	High_risk	Low_risk	485	485	108902	0.0459	0.0683323308270677	*
85	Nutlin.3a(-)_1047	Score	High_risk	Low_risk	485	485	63984	9.97e-35	6.5802e-33	****
86	OF.1_1853	Score	High_risk	Low_risk	485	485	160366	1.13e-22	2.79675e-21	****
87	OSI.027_1594	Score	High_risk	Low_risk	485	485	156432	5.7e-19	1.026e-17	****
88	P22077_1933	Score	High_risk	Low_risk	485	485	148161	2.52e-12	2.22965217391304e-11	****
89	PAK_5339_1730	Score	High_risk	Low_risk	485	485	129174	0.00805	0.0135076271186441	**
90	PCI.34051_1621	Score	High_risk	Low_risk	485	485	105773	0.00665	0.0112538461538462	**
91	PD0325901_1060	Score	High_risk	Low_risk	485	485	104358	0.00238	0.0044	**
92	PFI3_1620	Score	High_risk	Low_risk	485	485	130588	0.00294	0.00524432432432432	**
93	PLX.4720_1036	Score	High_risk	Low_risk	485	485	102300	0.000449	0.00088902	***
94	PRIMA.1MET_1131	Score	High_risk	Low_risk	485	485	101729	0.000272	0.000561	***
95	PRT062607_1631	Score	High_risk	Low_risk	485	485	96521	1.34e-06	4.422e-06	****
96	Paclitaxel_1080	Score	High_risk	Low_risk	485	485	129111	0.0084	0.0139764705882353	**
97	Palbociclib_1054	Score	High_risk	Low_risk	485	485	100115	6.06e-05	0.000141162352941176	****
98	Pevonedistat_1529	Score	High_risk	Low_risk	485	485	137586	4.69e-06	1.407e-05	****
99	Pictilisib_1058	Score	High_risk	Low_risk	485	485	100080	5.86e-05	0.000138835714285714	****
100	RO.3306_1052	Score	High_risk	Low_risk	485	485	88258	1.72e-11	1.09858064516129e-10	****
101	Ribociclib_1632	Score	High_risk	Low_risk	485	485	102292	0.000446	0.00088902	***
102	Ruxolitinib_1507	Score	High_risk	Low_risk	485	485	129565	0.00615	0.0105886956521739	**
103	SB216763_1025	Score	High_risk	Low_risk	485	485	87080	2.59e-12	2.22965217391304e-11	****
104	SB505124_1194	Score	High_risk	Low_risk	485	485	94060	6.72e-08	2.60894117647059e-07	****
105	SCH772984_1564	Score	High_risk	Low_risk	485	485	99652	3.84e-05	9.74769230769231e-05	****
106	Sapitinib_1549	Score	High_risk	Low_risk	485	485	143996	1.47e-09	7.24390243902439e-09	****
107	Savolitinib_1936	Score	High_risk	Low_risk	485	485	133165	0.000364	0.00074301030927835	***
108	Selumetinib_1736	Score	High_risk	Low_risk	485	485	99229	2.51e-05	6.99971830985915e-05	****
109	Sepantronium.bromide_1941	Score	High_risk	Low_risk	485	485	139665	4.31e-07	1.47134482758621e-06	****
110	Sinularin_1838	Score	High_risk	Low_risk	485	485	142585	1.04e-08	4.38127659574468e-08	****
111	Sorafenib_1085	Score	High_risk	Low_risk	485	485	133599	0.000248	0.000516884210526316	***
112	Staurosporine_1034	Score	High_risk	Low_risk	485	485	90886	9.01e-10	4.57430769230769e-09	****
113	TAF1_5496_1732	Score	High_risk	Low_risk	485	485	174383	1.04e-38	1.0296e-36	****
114	Talazoparib_1259	Score	High_risk	Low_risk	485	485	108540	0.0376	0.056830534351145	*
115	Tamoxifen_1199	Score	High_risk	Low_risk	485	485	139792	3.7e-07	1.32589285714286e-06	****
116	Taselisib_1561	Score	High_risk	Low_risk	485	485	95444	3.75e-07	1.32589285714286e-06	****
117	Trametinib_1372	Score	High_risk	Low_risk	485	485	83293	3.65e-15	5.55923076923077e-14	****
118	ULK1_4989_1733	Score	High_risk	Low_risk	485	485	135500	4.13e-05	0.000103511392405063	****
119	UMI.77_1939	Score	High_risk	Low_risk	485	485	136068	2.34e-05	6.70371428571429e-05	****
120	Ulixertinib_1908	Score	High_risk	Low_risk	485	485	99535	3.42e-05	9.15081081081081e-05	****
121	Uprosertib_1553	Score	High_risk	Low_risk	485	485	99634	3.78e-05	9.72e-05	****
122	Uprosertib_2106	Score	High_risk	Low_risk	485	485	101181	0.000166	0.000357260869565217	***
123	VE.822_1613	Score	High_risk	Low_risk	485	485	143041	5.6e-09	2.57860465116279e-08	****
124	VE821_2111	Score	High_risk	Low_risk	485	485	130856	0.0024	0.0044	**
125	VX.11e_2096	Score	High_risk	Low_risk	485	485	98889	1.77e-05	5.15382352941176e-05	****
126	Vorinostat_1012	Score	High_risk	Low_risk	485	485	132567	0.000609	0.00118217647058824	***
127	WEHI.539_1997	Score	High_risk	Low_risk	485	485	149727	1.83e-13	2.13141176470588e-12	****
128	WIKI4_1940	Score	High_risk	Low_risk	485	485	137614	4.55e-06	1.386e-05	****
129	WZ4003_1614	Score	High_risk	Low_risk	485	485	106542	0.0112	0.0180292682926829	*
130	Wee1.Inhibitor_1046	Score	High_risk	Low_risk	485	485	147434	8.18e-12	5.99866666666667e-11	****
131	Wnt.C59_1622	Score	High_risk	Low_risk	485	485	148542	1.35e-12	1.40684210526316e-11	****
132	XAV939_1268	Score	High_risk	Low_risk	485	485	131393	0.00159	0.00297	**
133	Zoledronate_1802	Score	High_risk	Low_risk	485	485	130457	0.00324	0.00572785714285714	**
