# Supplementary material for: Identification and experimental validation of prognostic genes related to cytochrome c in breast cancer
Source: Front Genet. 2025 Aug 11;16:1627134. doi: 10.3389/fgene.2025.1627134 (PMC12375475; doi:10.3389/fgene.2025.1627134)
Supplement: Supplementary file 11 [file Table5.xlsx]

## Sheet: Sheet1
	chisq	df	p
ABCC9	0.000982266	1	0.974997
CETP	0.017347	1	0.895215
CLEC11A	0.130323	1	0.718097
CYP2A6	0.101566	1	0.749959
CYP2A7	0.00132468	1	0.970966
FLT4	0.0281464	1	0.866765
GZMB	3.28869	1	0.0697588
HGF	0.000354596	1	0.984976
LDHC	0.279194	1	0.59723
PLAU	0.259212	1	0.610662
TK2	0.759168	1	0.383589
TRPC1	0.118206	1	0.730988
VWF	0.0398641	1	0.841747
