# Supplementary material for: Identification and experimental validation of prognostic genes related to cytochrome c in breast cancer
Source: Front Genet. 2025 Aug 11;16:1627134. doi: 10.3389/fgene.2025.1627134 (PMC12375475; doi:10.3389/fgene.2025.1627134)
Supplement: Supplementary file 12 [file Table7.xlsx]

## Sheet: Table S7
Variable	Chi_Square	Degrees_of_Freedom	P_Value
riskScore	0.964804	1	0.325979
Age	2.34223	1	0.125909
Gender	1.53327	1	0.215622
M_stage	1.03889	1	0.308079
N_stage	0.405996	3	0.939001
T_stage	0.813635	2	0.665766
Stage	2.8868	2	0.236124
