# Supplementary material for: Identification and experimental validation of prognostic genes related to cytochrome c in breast cancer
Source: Front Genet. 2025 Aug 11;16:1627134. doi: 10.3389/fgene.2025.1627134 (PMC12375475; doi:10.3389/fgene.2025.1627134)
Supplement: Supplementary file 13 [file Table8.xlsx]

## Sheet: Sheet1
	logFC	AveExpr	t	P.Value	adj.P.Val	B
REACTOME_O_GLYCOSYLATION_OF_TSR_DOMAIN_CONTAINING_PROTEINS	0.365399	0.0330422	20.2368	2.65514e-76	1.91993e-72	162.996
THUM_MIR21_TARGETS_HEART_DISEASE_UP	0.510588	0.0509622	19.8138	1.09028e-73	3.94192e-70	157.016
LIEN_BREAST_CARCINOMA_METAPLASTIC	0.420156	0.0236621	19.7078	4.88175e-73	1.17667e-69	155.527
NAKAMURA_CANCER_MICROENVIRONMENT_UP	0.304853	0.0357221	19.5805	2.94349e-72	5.32109e-69	153.742
NABA_CORE_MATRISOME	0.321384	0.0448034	19.3915	4.19972e-71	6.07364e-68	151.101
NABA_ECM_GLYCOPROTEINS	0.302548	0.0443609	19.0598	4.33326e-69	4.49468e-66	146.494
FARMER_BREAST_CANCER_CLUSTER_4	0.587568	0.0267276	19.0595	4.35109e-69	4.49468e-66	146.49
KINSEY_TARGETS_OF_EWSR1_FLII_FUSION_DN	0.240941	0.0117122	18.7865	1.92308e-67	1.73822e-64	142.726
WONG_ENDMETRIUM_CANCER_DN	0.373967	0.0407781	18.5482	5.14688e-66	3.74979e-63	139.46
ANASTASSIOU_MULTICANCER_INVASIVENESS_SIGNATURE	0.527773	0.0219706	18.5476	5.18572e-66	3.74979e-63	139.453
NABA_PROTEOGLYCANS	0.343706	0.0569586	18.5362	6.0719e-66	3.90895e-63	139.296
HAEGERSTRAND_RESPONSE_TO_IMATINIB	0.504716	0.0348728	18.5313	6.48698e-66	3.90895e-63	139.231
WP_MIRNA_TARGETS_IN_ECM_AND_MEMBRANE_RECEPTORS	0.461565	0.0174983	18.4137	3.2594e-65	1.81298e-62	137.627
WP_OSTEOBLAST_SIGNALING	0.377437	0.0538685	18.1082	2.10962e-63	1.08962e-60	133.484
ONDER_CDH1_TARGETS_2_UP	0.30175	0.0173656	17.9959	9.68244e-63	4.66758e-60	131.971
JI_CARCINOGENESIS_BY_KRAS_AND_STK11_DN	0.430574	0.0349303	17.9624	1.52331e-62	6.8844e-60	131.521
REACTOME_CGMP_EFFECTS	0.352199	0.0376427	17.9396	2.07588e-62	8.8298e-60	131.213
REACTOME_DISEASES_ASSOCIATED_WITH_O_GLYCOSYLATION_OF_PROTEINS	0.26117	0.0400058	17.8332	8.73914e-62	3.51071e-59	129.785
BOQUEST_STEM_CELL_UP	0.339612	0.0339938	17.8158	1.10479e-61	4.20458e-59	129.552
STEGER_ADIPOGENESIS_DN	0.39008	0.0354356	17.7759	1.89008e-61	6.83357e-59	129.019
BIOCARTA_SLRP_PATHWAY	0.473938	0.0452426	17.7293	3.54003e-61	1.21895e-58	128.396
BERTUCCI_MEDULLARY_VS_DUCTAL_BREAST_CANCER_DN	0.293527	0.0113861	17.708	4.71659e-61	1.55026e-58	128.111
COWLING_MYCN_TARGETS	0.281252	0.0415252	17.6943	5.66986e-61	1.78256e-58	127.928
NABA_COLLAGENS	0.369262	0.0547676	17.6791	6.95099e-61	2.01051e-58	127.726
REACTOME_COLLAGEN_CHAIN_TRIMERIZATION	0.369262	0.0547676	17.6791	6.95099e-61	2.01051e-58	127.726
REACTOME_DEFECTIVE_ST3GAL3_CAUSES_MCT12_AND_EIEE15	0.384281	0.0760168	17.6649	8.40672e-61	2.33804e-58	127.537
MIKKELSEN_DEDIFFERENTIATED_STATE_DN	0.466504	0.0260257	17.6497	1.03176e-60	2.76321e-58	127.333
BURTON_ADIPOGENESIS_PEAK_AT_0HR	0.274378	0.0201046	17.5843	2.48019e-60	6.4051e-58	126.462
FOROUTAN_INTEGRATED_TGFB_EMT_UP	0.383998	0.0242948	17.5435	4.2815e-60	1.06757e-57	125.92
REACTOME_ECM_PROTEOGLYCANS	0.350753	0.0425376	17.3916	3.24965e-59	7.83274e-57	123.907
SCHAEFFER_PROSTATE_DEVELOPMENT_AND_CANCER_BOX6_UP	0.492317	0.0302177	17.361	4.88671e-59	1.13986e-56	123.502
KEGG_MEDICUS_VARIANT_TMPRSS2_ERG_FUSION_TO_TRANSCRIPTIONAL_ACTIVATION	0.390023	0.0648225	17.3096	9.67924e-59	2.18721e-56	122.823
SIMBULAN_PARP1_TARGETS_UP	0.322728	0.0159577	17.2892	1.26922e-58	2.78114e-56	122.554
HEBERT_MATRISOME_TNBC_LIVER_METASTASIS	0.411504	0.0672229	17.2752	1.52695e-58	3.24747e-56	122.37
ZHU_CMV_24_HR_DN	0.300128	0.0170808	17.2271	2.89195e-58	5.97478e-56	121.736
CLASPER_LYMPHATIC_VESSELS_DURING_METASTASIS_DN	0.405794	0.0253247	17.2068	3.78215e-58	7.59687e-56	121.469
SENESE_HDAC1_TARGETS_DN	0.195268	0.0114105	17.1581	7.20758e-58	1.4086e-55	120.829
WESTON_VEGFA_TARGETS_6HR	0.290414	0.0278203	17.1459	8.47208e-58	1.61215e-55	120.668
REACTOME_DEFECTIVE_CHST6_CAUSES_MCDC1	0.393383	0.0611178	17.0129	4.89429e-57	9.07451e-55	118.926
LANDIS_BREAST_CANCER_PROGRESSION_DN	0.297255	0.00618219	16.9833	7.2296e-57	1.30693e-54	118.539
BIOCARTA_RECK_PATHWAY	0.40824	0.0297898	16.9649	9.2057e-57	1.62357e-54	118.299
NEWMAN_ERCC6_TARGETS_DN	0.323919	0.0454529	16.9252	1.55055e-56	2.66952e-54	117.781
NABA_BASEMENT_MEMBRANES	0.333474	0.0350855	16.902	2.10234e-56	3.53536e-54	117.479
COLLER_MYC_TARGETS_DN	0.448476	0.0272681	16.8724	3.09946e-56	5.09369e-54	117.093
CHARAFE_BREAST_CANCER_BASAL_VS_MESENCHYMAL_DN	0.28462	0.0268028	16.8646	3.43037e-56	5.51223e-54	116.993
REACTOME_ELASTIC_FIBRE_FORMATION	0.353467	0.0378799	16.8498	4.1651e-56	6.54736e-54	116.8
WILCOX_RESPONSE_TO_PROGESTERONE_DN	0.278541	0.0325229	16.8131	6.73509e-56	1.0362e-53	116.323
REACTOME_NITRIC_OXIDE_STIMULATES_GUANYLATE_CYCLASE	0.32742	0.0363824	16.7543	1.45274e-55	2.18849e-53	115.559
MEBARKI_HCC_PROGENITOR_WNT_UP_CTNNB1_DEPENDENT_BLOCKED_BY_FZD8CRD	0.290762	0.0481684	16.7075	2.67518e-55	3.94781e-53	114.953
ZHU_CMV_ALL_DN	0.264228	0.0108308	16.648	5.80403e-55	8.39379e-53	114.184
REACTOME_MOLECULES_ASSOCIATED_WITH_ELASTIC_FIBRES	0.349618	0.0420134	16.5827	1.35592e-54	1.92249e-52	113.341
NABA_MATRISOME_HIGHLY_METASTATIC_MELANOMA	0.356587	0.057193	16.5517	2.02842e-54	2.82067e-52	112.941
FOROUTAN_TGFB_EMT_UP	0.329122	0.0145789	16.5158	3.23017e-54	4.36794e-52	112.479
REACTOME_CROSSLINKING_OF_COLLAGEN_FIBRILS	0.388064	0.0338664	16.515	3.26191e-54	4.36794e-52	112.47
MOROSETTI_FACIOSCAPULOHUMERAL_MUSCULAR_DISTROPHY_UP	0.339642	0.0452104	16.4712	5.75205e-54	7.56238e-52	111.906
KEGG_MEDICUS_REFERENCE_PLASMIN_MEDIATED_ACTIVATION_OF_LATENT_TGF_BETA	0.430487	0.0209413	16.4579	6.8281e-54	8.81679e-52	111.736
PID_INTEGRIN1_PATHWAY	0.344416	0.0246933	16.4265	1.02433e-53	1.29946e-51	111.333
FOROUTAN_PRODRANK_TGFB_EMT_UP	0.322583	0.0144607	16.4202	1.11106e-53	1.38518e-51	111.253
WEST_ADRENOCORTICAL_TUMOR_DN	0.200611	0.0116915	16.2662	8.07661e-53	9.89864e-51	109.283
LEE_NEURAL_CREST_STEM_CELL_UP	0.231062	0.0404881	16.2253	1.36453e-52	1.64448e-50	108.763
BROWNE_HCMV_INFECTION_18HR_DN	0.208922	0.0124278	16.1757	2.57589e-52	3.05349e-50	108.132
WP_ANGIOTENSIN_II_RECEPTOR_TYPE_1_PATHWAY	0.263291	0.0135082	16.1042	6.42641e-52	7.49506e-50	107.224
SWEET_KRAS_TARGETS_UP	0.298176	0.00634059	16.1027	6.55341e-52	7.52186e-50	107.205
REACTOME_ASSEMBLY_OF_COLLAGEN_FIBRILS_AND_OTHER_MULTIMERIC_STRUCTURES	0.335866	0.0353067	16.0624	1.0959e-51	1.23819e-49	106.694
NAKAMURA_ADIPOGENESIS_LATE_DN	0.286348	0.0250689	16.0033	2.32753e-51	2.58929e-49	105.946
CROONQUIST_STROMAL_STIMULATION_UP	0.305244	0.0264564	15.9492	4.62616e-51	5.06845e-49	105.264
NABA_MATRISOME_HIGHLY_METASTATIC_MELANOMA_TUMOR_CELL_DERIVED	0.374797	0.0498509	15.9436	4.9682e-51	5.36194e-49	105.194
TSENG_ADIPOGENIC_POTENTIAL_DN	0.247467	0.02249	15.8937	9.35926e-51	9.95248e-49	104.565
SENESE_HDAC2_TARGETS_DN	0.21719	0.0319593	15.8527	1.57257e-50	1.648e-48	104.05
SASAI_RESISTANCE_TO_NEOPLASTIC_TRANSFROMATION	0.304416	0.0192899	15.8361	1.93925e-50	2.00325e-48	103.842
DI_MARTINO_MATRISOME_HIGHLY_PROLIFERATIVE_HNSCC	0.370258	0.039451	15.8263	2.19708e-50	2.23762e-48	103.718
NABA_MATRISOME_POORLY_METASTATIC_BREAST_CANCER	0.30612	0.0591194	15.8145	2.55005e-50	2.56103e-48	103.57
REACTOME_MET_ACTIVATES_PTK2_SIGNALING	0.346166	0.0298237	15.7823	3.82833e-50	3.79215e-48	103.166
PAPASPYRIDONOS_UNSTABLE_ATEROSCLEROTIC_PLAQUE_DN	0.292016	0.0267933	15.7726	4.32698e-50	4.22816e-48	103.045
MISHRA_CARCINOMA_ASSOCIATED_FIBROBLAST_UP	0.306701	0.0462308	15.7019	1.05424e-49	1.01643e-47	102.161
PID_SYNDECAN_1_PATHWAY	0.307962	0.0368763	15.666	1.65655e-49	1.57612e-47	101.712
REACTOME_DEFECTIVE_CHST14_CAUSES_EDS_MUSCULOCONTRACTURAL_TYPE	0.373786	0.0317129	15.6614	1.75396e-49	1.64713e-47	101.656
REACTOME_TRANSPORT_OF_MATURE_TRANSCRIPT_TO_CYTOPLASM	-0.250333	-0.0662736	-15.6604	1.7775e-49	1.64783e-47	101.642
SMID_BREAST_CANCER_LUMINAL_A_UP	0.312747	0.0580836	15.6507	2.00649e-49	1.83657e-47	101.522
WEST_ADRENOCORTICAL_TUMOR_MARKERS_DN	0.348834	0.0474345	15.6403	2.28778e-49	2.06786e-47	101.392
REACTOME_DEFECTIVE_B4GALT1_CAUSES_B4GALT1_CDG_CDG_2D	0.369527	0.0620106	15.6166	3.07805e-49	2.74783e-47	101.097
IZADPANAH_STEM_CELL_ADIPOSE_VS_BONE_DN	0.251398	0.0145484	15.5909	4.24844e-49	3.7464e-47	100.777
CHEBOTAEV_GR_TARGETS_DN	0.21425	0.034846	15.5802	4.8588e-49	4.23301e-47	100.644
BROWNE_HCMV_INFECTION_16HR_DN	0.186223	0.0193697	15.5717	5.40417e-49	4.65209e-47	100.539
HOLLERN_ADENOMYOEPITHELIAL_BREAST_TUMOR	0.305601	0.0461055	15.5673	5.71455e-49	4.85401e-47	100.483
MEBARKI_HCC_PROGENITOR_WNT_UP_CTNNB1_INDEPENDENT	0.395976	0.0249129	15.5664	5.77299e-49	4.85401e-47	100.473
HEBERT_MATRISOME_TNBC_LUNG_METASTASIS	0.350679	0.0351034	15.5636	5.9843e-49	4.97385e-47	100.437
REACTOME_COLLAGEN_DEGRADATION	0.320269	0.0463312	15.5477	7.30251e-49	6.0005e-47	100.24
KANG_AR_TARGETS_UP	0.337131	0.0413132	15.5396	8.07348e-49	6.55948e-47	100.14
BIOCARTA_FIBRINOLYSIS_PATHWAY	0.362241	0.0672066	15.5208	1.02193e-48	8.21061e-47	99.9062
KEGG_MEDICUS_REFERENCE_RTK_PLCG_ITPR_SIGNALING_PATHWAY	0.22179	0.0525104	15.4671	1.99721e-48	1.58702e-46	99.2411
NABA_MATRISOME_HGSOC_OMENTAL_METASTASIS	0.321751	0.0222449	15.4608	2.16082e-48	1.69836e-46	99.1629
VERRECCHIA_EARLY_RESPONSE_TO_TGFB1	0.282781	0.00111979	15.4593	2.20158e-48	1.70097e-46	99.1444
REACTOME_INTEGRIN_CELL_SURFACE_INTERACTIONS	0.29941	0.0267731	15.4589	2.21119e-48	1.70097e-46	99.1401
WP_MIR_509_3P_ALTERATION_OF_YAP1_ECM_AXIS	0.38378	0.0126552	15.4485	2.51917e-48	1.91749e-46	99.0106
ZIRN_TRETINOIN_RESPONSE_UP	0.267325	-0.00212748	15.4156	3.79308e-48	2.85706e-46	98.6044
REACTOME_TRNA_PROCESSING_IN_THE_NUCLEUS	-0.269531	-0.0708439	-15.4132	3.90947e-48	2.91437e-46	98.5744
TSENG_IRS1_TARGETS_DN	0.178656	0.0103622	15.3849	5.55746e-48	4.10061e-46	98.2253
REACTOME_DERMATAN_SULFATE_BIOSYNTHESIS	0.357099	0.0323709	15.3594	7.63171e-48	5.57423e-46	97.9105
REACTOME_DEGRADATION_OF_THE_EXTRACELLULAR_MATRIX	0.258686	0.0418628	15.3258	1.15767e-47	8.37108e-46	97.497
REACTOME_EXTRACELLULAR_MATRIX_ORGANIZATION	0.265324	0.0318873	15.2717	2.2648e-47	1.62146e-45	96.8309
KEGG_ECM_RECEPTOR_INTERACTION	0.28961	0.0303297	15.2686	2.35194e-47	1.66734e-45	96.7934
MEBARKI_HCC_PROGENITOR_WNT_UP_CTNNB1_DEPENDENT	0.267005	0.0391197	15.2668	2.40528e-47	1.6886e-45	96.7712
REACTOME_COLLAGEN_BIOSYNTHESIS_AND_MODIFYING_ENZYMES	0.323959	0.0336303	15.2656	2.44028e-47	1.6967e-45	96.7568
YAMASHITA_SILENCED_BY_METHYLATION	0.332758	0.0263166	15.2605	2.59897e-47	1.78982e-45	96.6943
NABA_MATRISOME_HIGHLY_METASTATIC_BREAST_CANCER_TUMOR_CELL_DERIVED	0.275844	0.0150433	15.2522	2.88289e-47	1.96662e-45	96.5914
EBAUER_MYOGENIC_TARGETS_OF_PAX3_FOXO1_FUSION	0.215662	0.0392755	15.2339	3.61095e-47	2.42381e-45	96.3679
GU_PDEF_TARGETS_UP	0.273673	0.0173863	15.2337	3.62012e-47	2.42381e-45	96.3654
SCHUETZ_BREAST_CANCER_DUCTAL_INVASIVE_UP	0.367437	0.0148748	15.2312	3.73405e-47	2.47715e-45	96.3347
TURASHVILI_BREAST_LOBULAR_CARCINOMA_VS_DUCTAL_NORMAL_UP	0.373147	0.011069	15.2282	3.87492e-47	2.54723e-45	96.2979
GALIE_TUMOR_ANGIOGENESIS	0.376719	0.0402588	15.2248	4.04125e-47	2.63263e-45	96.2562
BROWNE_HCMV_INFECTION_24HR_DN	0.221606	0.00724393	15.2059	5.10225e-47	3.29414e-45	96.0248
VERRECCHIA_RESPONSE_TO_TGFB1_C2	0.331499	0.00366164	15.1959	5.7757e-47	3.69594e-45	95.9018
REACTOME_TRNA_PROCESSING	-0.225588	-0.0695337	-15.1814	6.90743e-47	4.38137e-45	95.7242
MIKKELSEN_IPS_HCP_WITH_H3_UNMETHYLATED	0.174166	0.0467211	15.1794	7.08028e-47	4.41881e-45	95.6997
BROWNE_HCMV_INFECTION_48HR_DN	0.147737	0.00822014	15.1793	7.08868e-47	4.41881e-45	95.6985
HOLLERN_EMT_BREAST_TUMOR_UP	0.297269	0.00892853	15.1715	7.79887e-47	4.81997e-45	95.6037
LIM_MAMMARY_STEM_CELL_UP	0.283189	0.0232048	15.1467	1.05877e-46	6.48808e-45	95.3003
PETRETTO_CARDIAC_HYPERTROPHY	0.303793	0.00414816	15.1429	1.10952e-46	6.73448e-45	95.2539
LIU_PROSTATE_CANCER_DN	0.244044	0.0241888	15.1423	1.1176e-46	6.73448e-45	95.2467
LI_WILMS_TUMOR_VS_FETAL_KIDNEY_2_DN	0.253966	0.0219157	15.1386	1.17065e-46	6.99585e-45	95.2006
KEGG_DILATED_CARDIOMYOPATHY	0.211118	0.0334467	15.1067	1.73331e-46	1.02027e-44	94.8111
DURAND_STROMA_S_UP	0.20055	0.0182047	15.1066	1.73549e-46	1.02027e-44	94.8099
KEGG_HYPERTROPHIC_CARDIOMYOPATHY_HCM	0.213081	0.0276897	15.0904	2.11843e-46	1.22031e-44	94.612
NADERI_BREAST_CANCER_PROGNOSIS_DN	0.30022	0.0076762	15.0901	2.12567e-46	1.22031e-44	94.6086
REACTOME_COMMON_PATHWAY_OF_FIBRIN_CLOT_FORMATION	0.299294	0.054429	15.09	2.12638e-46	1.22031e-44	94.6083
NABA_MATRISOME	0.206568	0.0463964	15.0563	3.2191e-46	1.83286e-44	94.1968
YAGUE_PRETUMOR_DRUG_RESISTANCE_DN	0.423236	0.0236074	15.0341	4.22608e-46	2.3874e-44	93.9267
MEBARKI_HCC_PROGENITOR_WNT_UP_BLOCKED_BY_FZD8CRD	0.23536	0.0296341	15.0145	5.37051e-46	3.0104e-44	93.6888
WEBER_METHYLATED_ICP_IN_SPERM_DN	-0.41929	0.0184044	-15.0017	6.2852e-46	3.49602e-44	93.5328
NAKAMURA_ADIPOGENESIS_EARLY_DN	0.279636	0.0306785	14.9842	7.78627e-46	4.2979e-44	93.3202
REACTOME_REGULATION_OF_CDH11_GENE_TRANSCRIPTION	0.325272	0.01573	14.97	9.2641e-46	5.0749e-44	93.1478
URS_ADIPOCYTE_DIFFERENTIATION_DN	0.268222	0.0195063	14.914	1.83547e-45	9.97919e-44	92.4693
VECCHI_GASTRIC_CANCER_ADVANCED_VS_EARLY_UP	0.319289	0.0173022	14.8845	2.62973e-45	1.41907e-43	92.1125
REACTOME_NON_INTEGRIN_MEMBRANE_ECM_INTERACTIONS	0.30418	0.0264395	14.8576	3.65004e-45	1.95507e-43	91.7871
SMID_BREAST_CANCER_RELAPSE_IN_LUNG_DN	0.298938	0.0637635	14.8361	4.7386e-45	2.51947e-43	91.5281
MIKKELSEN_ES_HCP_WITH_H3K27ME3	0.240819	0.0647095	14.7981	7.51436e-45	3.96615e-43	91.0706
TURASHVILI_BREAST_LOBULAR_CARCINOMA_VS_LOBULAR_NORMAL_DN	0.315195	0.00744561	14.7574	1.23152e-44	6.45296e-43	90.5804
REACTOME_TRANSCRIPTION_OF_E2F_TARGETS_UNDER_NEGATIVE_CONTROL_BY_P107_RBL1_AND_P130_RBL2_IN_COMPLEX_WITH_HDAC1	-0.334133	-0.0649635	-14.7533	1.29467e-44	6.73509e-43	90.5308
CHIARADONNA_NEOPLASTIC_TRANSFORMATION_KRAS_DN	0.208789	0.00405677	14.7455	1.42228e-44	7.34609e-43	90.4375
MIKKELSEN_IPS_ICP_WITH_H3K4ME3_AND_H327ME3	0.170351	0.051926	14.7294	1.72977e-44	8.87087e-43	90.2433
MCCOLLUM_GELDANAMYCIN_RESISTANCE_UP	0.312484	0.0380926	14.7111	2.15769e-44	1.09875e-42	90.024
WANG_SMARCE1_TARGETS_UP	0.257208	0.0180819	14.7073	2.25859e-44	1.14209e-42	89.9787
ROY_WOUND_BLOOD_VESSEL_UP	0.30047	0.00490581	14.6964	2.57711e-44	1.2941e-42	89.8478
ONDER_CDH1_SIGNALING_VIA_CTNNB1	0.251889	0.0190263	14.6841	2.9885e-44	1.49033e-42	89.7008
NABA_MATRISOME_POORLY_METASTATIC_MELANOMA	0.289424	0.0119941	14.6819	3.06976e-44	1.52037e-42	89.6742
REACTOME_CHONDROITIN_SULFATE_DERMATAN_SULFATE_METABOLISM	0.249148	0.00958219	14.678	3.21974e-44	1.57319e-42	89.6269
REACTOME_NCAM1_INTERACTIONS	0.22912	0.0585826	14.678	3.21991e-44	1.57319e-42	89.6268
CAIRO_HEPATOBLASTOMA_CLASSES_DN	0.212505	0.0139526	14.6699	3.54772e-44	1.72172e-42	89.5306
REACTOME_ANCHORING_FIBRIL_FORMATION	0.32007	0.0399146	14.6548	4.25966e-44	2.05344e-42	89.3491
SENESE_HDAC1_AND_HDAC2_TARGETS_DN	0.191897	0.0176614	14.6129	7.05675e-44	3.37929e-42	88.8483
SCHAEFFER_PROSTATE_DEVELOPMENT_AND_CANCER_BOX2_UP	0.352672	0.00125309	14.6094	7.36488e-44	3.50365e-42	88.8059
WANG_NEOPLASTIC_TRANSFORMATION_BY_CCND1_MYC	0.244939	0.0437217	14.6041	7.84186e-44	3.70618e-42	88.7436
MAHADEVAN_GIST_MORPHOLOGICAL_SWITCH	0.322409	0.0249352	14.5975	8.49309e-44	3.98789e-42	88.6645
WP_FAMILIAL_HYPERLIPIDEMIA_TYPE_5	0.285804	0.022646	14.5923	9.04912e-44	4.22156e-42	88.6016
REACTOME_RNA_POLYMERASE_II_TRANSCRIPTION_TERMINATION	-0.231151	-0.0618657	-14.5838	1.00152e-43	4.64232e-42	88.5009
REACTOME_TRANSCRIPTION_OF_E2F_TARGETS_UNDER_NEGATIVE_CONTROL_BY_DREAM_COMPLEX	-0.305653	-0.062879	-14.5828	1.01448e-43	4.67244e-42	88.4882
NABA_MATRISOME_HIGHLY_METASTATIC_BREAST_CANCER	0.257589	0.0246241	14.5647	1.26089e-43	5.77055e-42	88.2724
REACTOME_SYNDECAN_INTERACTIONS	0.334612	0.0165187	14.561	1.31741e-43	5.96961e-42	88.2289
REACTOME_SMOOTH_MUSCLE_CONTRACTION	0.269074	0.0228404	14.5608	1.32089e-43	5.96961e-42	88.2263
REACTOME_DEFECTIVE_CHSY1_CAUSES_TPBS	0.351046	0.0371723	14.5563	1.39454e-43	6.2633e-42	88.1725
REACTOME_CS_DS_DEGRADATION	0.275164	0.00984137	14.5468	1.56332e-43	6.97799e-42	88.0591
WU_SILENCED_BY_METHYLATION_IN_BLADDER_CANCER	0.254368	0.0451026	14.5368	1.76229e-43	7.81788e-42	87.9403
WP_PLURIPOTENT_STEM_CELL_DIFFERENTIATION_PATHWAY	0.217486	0.0609818	14.5351	1.79795e-43	7.92741e-42	87.9204
HARRIS_BRAIN_CANCER_PROGENITORS	0.244147	0.0495476	14.5254	2.01929e-43	8.84938e-42	87.8052
KEGG_MEDICUS_REFERENCE_GF_RTK_PI3K_SIGNALING_PATHWAY	0.20316	0.0435015	14.5235	2.06743e-43	9.00579e-42	87.7818
ABRAHAM_ALPC_VS_MULTIPLE_MYELOMA_UP	0.235716	0.0222149	14.516	2.26176e-43	9.79327e-42	87.6927
REACTOME_G1_S_SPECIFIC_TRANSCRIPTION	-0.356474	-0.048329	-14.5007	2.71839e-43	1.17004e-41	87.5102
MEBARKI_HCC_PROGENITOR_WNT_UP	0.252893	0.0258299	14.5001	2.73506e-43	1.17025e-41	87.5042
DI_MARTINO_MATRISOME_HIGHLY_PROLIFERATIVE_HNSCC_TUMOR_CELL_DERIVED	0.365477	0.0298445	14.4935	2.9624e-43	1.26007e-41	87.425
CHANDRAN_METASTASIS_DN	0.163896	0.0230394	14.4595	4.44874e-43	1.88122e-41	87.0216
BRUNEAU_SEPTATION_ATRIAL	0.516129	0.0253927	14.4496	5.00854e-43	2.10562e-41	86.904
YAO_TEMPORAL_RESPONSE_TO_PROGESTERONE_CLUSTER_16	0.228999	0.0188743	14.4316	6.20868e-43	2.59508e-41	86.6909
PID_ALK1_PATHWAY	0.254035	-0.0108564	14.4214	7.0154e-43	2.91542e-41	86.5697
BASSO_HAIRY_CELL_LEUKEMIA_UP	0.235881	0.014001	14.4072	8.31343e-43	3.43511e-41	86.4013
MANALO_HYPOXIA_DN	-0.281728	-0.0587418	-14.4028	8.75771e-43	3.59813e-41	86.3496
REACTOME_ACTIVATION_OF_ATR_IN_RESPONSE_TO_REPLICATION_STRESS	-0.35806	-0.0619735	-14.3779	1.17829e-42	4.8137e-41	86.0552
PID_AVB3_INTEGRIN_PATHWAY	0.257979	0.0230214	14.3734	1.24446e-42	5.05544e-41	86.001
PUJANA_CHEK2_PCC_NETWORK	-0.260208	-0.053209	-14.371	1.27998e-42	5.17068e-41	85.9731
WP_TGF_BETA_RECEPTOR_SIGNALING_IN_SKELETAL_DYSPLASIAS	0.224125	0.0151077	14.3689	1.31191e-42	5.27024e-41	85.9487
WESTON_VEGFA_TARGETS_12HR	0.251815	0.0365763	14.3224	2.28343e-42	9.12238e-41	85.3989
ZHAN_MULTIPLE_MYELOMA_SUBGROUPS	-0.318876	-0.0710714	-14.2992	3.00862e-42	1.19461e-40	85.1253
GAUSSMANN_MLL_AF4_FUSION_TARGETS_E_UP	0.202852	0.0298213	14.2988	3.02328e-42	1.19461e-40	85.1205
REACTOME_G0_AND_EARLY_G1	-0.321755	-0.0498966	-14.2915	3.29622e-42	1.29538e-40	85.0347
PICCALUGA_ANGIOIMMUNOBLASTIC_LYMPHOMA_UP	0.284679	0.0193913	14.271	4.20203e-42	1.64243e-40	84.7939
WATANABE_ULCERATIVE_COLITIS_WITH_CANCER_UP	0.249653	-0.00840163	14.2571	4.95539e-42	1.92647e-40	84.6303
GARGALOVIC_RESPONSE_TO_OXIDIZED_PHOSPHOLIPIDS_RED_DN	0.255902	0.00728732	14.2405	6.03052e-42	2.33191e-40	84.4355
SERVITJA_ISLET_HNF1A_TARGETS_UP	0.238106	0.0352034	14.2256	7.19916e-42	2.769e-40	84.2598
REACTOME_O_LINKED_GLYCOSYLATION	0.179382	0.0319364	14.2171	7.963e-42	3.04658e-40	84.1598
WP_MARKERS_OF_KIDNEY_CELL_LINEAGE	0.219438	0.0522081	14.201	9.6336e-42	3.66635e-40	83.9709
KAUFFMANN_DNA_REPLICATION_GENES	-0.224963	-0.0520238	-14.1812	1.21733e-41	4.60864e-40	83.7388
REACTOME_VIRAL_MESSENGER_RNA_SYNTHESIS	-0.252382	-0.0688923	-14.174	1.32555e-41	4.99223e-40	83.6543
SWEET_LUNG_CANCER_KRAS_DN	0.231537	0.022017	14.1673	1.43352e-41	5.37089e-40	83.5766
IVANOVA_HEMATOPOIESIS_STEM_CELL_LONG_TERM	0.162087	0.00973303	14.1666	1.44617e-41	5.39035e-40	83.5679
HOELZEL_NF1_TARGETS_DN	0.19753	0.0419706	14.148	1.80095e-41	6.67828e-40	83.3503
MA_RAT_AGING_DN	0.242721	0.0140454	14.1449	1.86746e-41	6.88958e-40	83.3143
KEGG_MEDICUS_REFERENCE_DNA_REPLICATION_LICENSING	-0.396712	-0.0528045	-14.1407	1.96326e-41	7.20626e-40	83.2647
TOMLINS_PROSTATE_CANCER_DN	0.291701	0.0147528	14.1287	2.26035e-41	8.25485e-40	83.1249
DASU_IL6_SIGNALING_SCAR_DN	0.325064	0.00548929	14.113	2.72141e-41	9.8887e-40	82.9408
KEGG_HOMOLOGOUS_RECOMBINATION	-0.270372	-0.0548633	-14.1084	2.87029e-41	1.03775e-39	82.8879
PUJANA_BRCA2_PCC_NETWORK	-0.258468	-0.0481993	-14.101	3.13292e-41	1.12707e-39	82.8011
HEBERT_MATRISOME_TNBC_BONE_BRAIN_LIVER_LUNG_METASTASTASES	0.304978	0.0126106	14.0984	3.23152e-41	1.15679e-39	82.7704
REACTOME_COLLAGEN_FORMATION	0.288164	0.0299894	14.0799	4.01417e-41	1.42988e-39	82.5552
BERENJENO_TRANSFORMED_BY_RHOA_DN	0.161431	-0.0130577	14.077	4.15587e-41	1.47309e-39	82.5208
MARSON_BOUND_BY_E2F4_UNSTIMULATED	-0.236249	-0.0529485	-14.0701	4.50679e-41	1.58969e-39	82.4404
WP_GDNF_RET_SIGNALING_AXIS	0.223063	0.0740404	14.0678	4.6298e-41	1.62515e-39	82.4137
REACTOME_TRANSPORT_OF_MATURE_MRNAS_DERIVED_FROM_INTRONLESS_TRANSCRIPTS	-0.272947	-0.0673069	-14.0671	4.66892e-41	1.63096e-39	82.4054
MUELLER_PLURINET	-0.24829	-0.0496398	-14.0548	5.39547e-41	1.8757e-39	82.2619
ODONNELL_METASTASIS_UP	0.173497	0.0274036	14.0335	6.92388e-41	2.39553e-39	82.0145
KEGG_MEDICUS_REFERENCE_FANCONI_ANEMIA_PATHWAY	-0.303565	-0.0556686	-14.0208	8.04075e-41	2.7687e-39	81.8662
REACTOME_DNA_DAMAGE_BYPASS	-0.22286	-0.0610567	-14.0143	8.67964e-41	2.97452e-39	81.7904
PUJANA_BREAST_CANCER_WITH_BRCA1_MUTATED_UP	-0.361723	-0.0689217	-14.0118	8.93703e-41	3.04829e-39	81.7614
REACTOME_TRANSLESION_SYNTHESIS_BY_Y_FAMILY_DNA_POLYMERASES_BYPASSES_LESIONS_ON_DNA_TEMPLATE	-0.226903	-0.0611058	-13.9948	1.09071e-40	3.7028e-39	81.5638
KEGG_MEDICUS_REFERENCE_PRE_IC_FORMATION	-0.386456	-0.0602745	-13.9903	1.14874e-40	3.88156e-39	81.5124
REACTOME_LGI_ADAM_INTERACTIONS	0.263057	0.0320135	13.9863	1.20451e-40	4.05107e-39	81.4654
BIOCARTA_AMI_PATHWAY	0.277987	0.0607785	13.9806	1.28813e-40	4.31226e-39	81.3988
ROZANOV_MMP14_TARGETS_SUBSET	0.322753	0.0175679	13.9725	1.4149e-40	4.71482e-39	81.3057
PYEON_CANCER_HEAD_AND_NECK_VS_CERVICAL_DN	0.274896	0.0735812	13.9713	1.43482e-40	4.75927e-39	81.2918
CERVERA_SDHB_TARGETS_1_UP	0.177426	0.0326507	13.967	1.50921e-40	4.98315e-39	81.2417
CUI_TCF21_TARGETS_UP	0.247764	0.0380909	13.965	1.54577e-40	5.08066e-39	81.218
REACTOME_DISEASES_ASSOCIATED_WITH_GLYCOSAMINOGLYCAN_METABOLISM	0.250695	0.017948	13.9581	1.67584e-40	5.48327e-39	81.1378
REACTOME_MUSCLE_CONTRACTION	0.168807	0.0473005	13.9543	1.75116e-40	5.70388e-39	81.0942
BENPORATH_ES_WITH_H3K27ME3	0.140231	0.0514994	13.9465	1.91822e-40	6.22002e-39	81.0038
REACTOME_CHONDROITIN_SULFATE_BIOSYNTHESIS	0.300211	0.0110817	13.9349	2.19756e-40	7.094e-39	80.869
REACTOME_ACTIVATION_OF_THE_PRE_REPLICATIVE_COMPLEX	-0.365838	-0.0664698	-13.9225	2.54037e-40	8.1642e-39	80.7252
WP_GASTRIC_ACID_PRODUCTION	0.317247	0.0590688	13.9084	2.99214e-40	9.57352e-39	80.5629
REACTOME_FGFR2C_LIGAND_BINDING_AND_ACTIVATION	0.284652	0.0844256	13.9063	3.06617e-40	9.76719e-39	80.5387
DORSEY_GAB2_TARGETS	0.233163	0.0417818	13.8964	3.44358e-40	1.09213e-38	80.4235
WANG_MLL_TARGETS	0.192892	0.0318744	13.8914	3.64856e-40	1.15209e-38	80.3662
WONG_ADULT_TISSUE_STEM_MODULE	0.178324	0.0117055	13.8889	3.75812e-40	1.18152e-38	80.3369
LEE_BMP2_TARGETS_UP	0.159693	0.0143069	13.8879	3.80226e-40	1.19022e-38	80.3253
SCHAEFFER_PROSTATE_DEVELOPMENT_48HR_DN	0.188729	0.0241109	13.8613	5.18469e-40	1.61597e-38	80.0177
KANG_AR_TARGETS_DN	0.312509	-0.00189381	13.8581	5.38077e-40	1.66988e-38	79.9809
REACTOME_PHOSPHOLIPASE_C_MEDIATED_CASCADE_FGFR2	0.243	0.0792246	13.8398	6.6581e-40	2.05747e-38	79.7697
REACTOME_PROCESSING_OF_CAPPED_INTRON_CONTAINING_PRE_MRNA	-0.200254	-0.0588404	-13.8361	6.94387e-40	2.13664e-38	79.728
RIZ_ERYTHROID_DIFFERENTIATION	-0.211714	-0.0552058	-13.8293	7.51699e-40	2.30319e-38	79.6493
REACTOME_DEFECTIVE_CHST3_CAUSES_SEDCJD	0.337097	0.043061	13.8285	7.58947e-40	2.31559e-38	79.6398
LY_AGING_MIDDLE_UP	0.28065	0.0673717	13.8251	7.89063e-40	2.39736e-38	79.6012
PUJANA_BRCA1_PCC_NETWORK	-0.196895	-0.0458435	-13.795	1.1194e-39	3.38677e-38	79.2544
DESERT_EXTRACELLULAR_MATRIX_HEPATOCELLULAR_CARCINOMA_SUBCLASS_UP	0.272065	0.0208731	13.792	1.15993e-39	3.49477e-38	79.2191
BREUHAHN_GROWTH_FACTOR_SIGNALING_IN_LIVER_CANCER	0.241434	0.031309	13.789	1.20072e-39	3.60267e-38	79.1849
FISCHER_DREAM_TARGETS	-0.271675	-0.0510137	-13.7845	1.26481e-39	3.77928e-38	79.1333
PUJANA_XPRSS_INT_NETWORK	-0.297258	-0.0542138	-13.779	1.34865e-39	4.01322e-38	79.0696
SEAVEY_EPITHELIOID_HEMANGIOENDOTHELIOMA	0.213482	0.0289736	13.7679	1.53283e-39	4.54259e-38	78.9427
WP_DNA_REPLICATION	-0.344884	-0.0630753	-13.7522	1.83847e-39	5.4261e-38	78.7624
REACTOME_PROCESSING_OF_CAPPED_INTRONLESS_PRE_MRNA	-0.246497	-0.0646396	-13.7358	2.22315e-39	6.53479e-38	78.574
VERRECCHIA_RESPONSE_TO_TGFB1_C1	0.253064	0.0079827	13.7278	2.43942e-39	7.14148e-38	78.4819
WAMUNYOKOLI_OVARIAN_CANCER_GRADES_1_2_DN	0.222005	0.0156136	13.7111	2.95783e-39	8.62422e-38	78.2908
REACTOME_FGFR2_LIGAND_BINDING_AND_ACTIVATION	0.234468	0.0923492	13.6985	3.42358e-39	9.94212e-38	78.1458
REACTOME_DNA_REPAIR	-0.181012	-0.0486399	-13.6861	3.94914e-39	1.14225e-37	78.0042
REACTOME_PHASE_0_RAPID_DEPOLARISATION	0.209036	0.0457102	13.6763	4.41951e-39	1.27321e-37	77.8926
WU_ALZHEIMER_DISEASE_DN	0.211679	2.22537e-05	13.6722	4.63577e-39	1.33021e-37	77.8452
NAKAMURA_ALVEOLAR_EPITHELIUM	0.380998	0.0290536	13.6684	4.84272e-39	1.3841e-37	77.8019
BENPORATH_PRC2_TARGETS	0.139108	0.0596757	13.667	4.92111e-39	1.40097e-37	77.786
REACTOME_CDC6_ASSOCIATION_WITH_THE_ORC_ORIGIN_COMPLEX	-0.369033	-0.074712	-13.6664	4.95589e-39	1.40533e-37	77.779
WP_EV_RELEASE_FROM_CARDIAC_CELLS_AND_THEIR_FUNCTIONAL_EFFECTS	0.346924	0.0261013	13.6657	4.9974e-39	1.41157e-37	77.7708
BIOCARTA_RANMS_PATHWAY	-0.38543	-0.0551009	-13.6461	6.26154e-39	1.76176e-37	77.5471
LANDIS_ERBB2_BREAST_TUMORS_324_DN	0.19443	-0.00407887	13.6452	6.32418e-39	1.77249e-37	77.5373
REACTOME_FORMATION_OF_FIBRIN_CLOT_CLOTTING_CASCADE	0.246731	0.0362205	13.6446	6.37241e-39	1.77911e-37	77.5297
HEBERT_MATRISOME_TNBC_LUNG_METASTASIS_TUMOR_CELL_DERIVED	0.345668	0.0379265	13.6435	6.45182e-39	1.79164e-37	77.5175
REACTOME_SUMOYLATION_OF_DNA_REPLICATION_PROTEINS	-0.284333	-0.0637696	-13.6433	6.46686e-39	1.79164e-37	77.5152
REACTOME_E2F_ENABLED_INHIBITION_OF_PRE_REPLICATION_COMPLEX_FORMATION	-0.380836	-0.0780023	-13.6414	6.60921e-39	1.82409e-37	77.4936
BERENJENO_TRANSFORMED_BY_RHOA_FOREVER_UP	0.270772	0.0105846	13.6278	7.72711e-39	2.12451e-37	77.3386
KAUFFMANN_MELANOMA_RELAPSE_UP	-0.34189	-0.0539078	-13.611	9.37913e-39	2.56896e-37	77.1465
RORIE_TARGETS_OF_EWSR1_FLI1_FUSION_UP	0.232062	0.0129476	13.5861	1.24847e-38	3.40668e-37	76.8629
KINNEY_DNMT1_METHYLATION_TARGETS	0.264494	0.0652116	13.5763	1.39756e-38	3.79915e-37	76.751
KEGG_MEDICUS_REFERENCE_GF_RTK_RAS_PI3K_SIGNALING_PATHWAY	0.181814	0.0393469	13.5752	1.41501e-38	3.8322e-37	76.7387
REACTOME_PLATELET_ADHESION_TO_EXPOSED_COLLAGEN	0.314181	0.0269649	13.5711	1.48394e-38	4.00388e-37	76.6915
BIOCARTA_GHRELIN_PATHWAY	0.262446	0.0484675	13.5707	1.49066e-38	4.00704e-37	76.6871
SU_TESTIS	-0.241308	-0.0368232	-13.5654	1.58281e-38	4.239e-37	76.6276
RODWELL_AGING_KIDNEY_NO_BLOOD_UP	0.207555	0.0167849	13.5635	1.61784e-38	4.31682e-37	76.6059
LINDVALL_IMMORTALIZED_BY_TERT_DN	0.244393	0.0143503	13.5625	1.63687e-38	4.35155e-37	76.5943
KAUFFMANN_DNA_REPAIR_GENES	-0.190166	-0.0534283	-13.562	1.64673e-38	4.36174e-37	76.5883
BIOCARTA_MCM_PATHWAY	-0.343197	-0.0561689	-13.557	1.74392e-38	4.60229e-37	76.5315
REACTOME_TRAFFICKING_OF_MYRISTOYLATED_PROTEINS_TO_THE_CILIUM	0.308061	-0.00799508	13.5459	1.98128e-38	5.20891e-37	76.4049
NABA_MATRISOME_PRIMARY_METASTATIC_COLORECTAL_TUMOR	0.252165	0.0236972	13.5456	1.98819e-38	5.20891e-37	76.4015
REACTOME_S_PHASE	-0.251607	-0.0566182	-13.5273	2.45081e-38	6.39776e-37	76.1941
KAYO_CALORIE_RESTRICTION_MUSCLE_UP	0.197762	0.0122158	13.5248	2.52108e-38	6.55754e-37	76.166
DUNNE_TARGETS_OF_AML1_MTG8_FUSION_DN	0.28263	0.0276476	13.5238	2.55105e-38	6.61171e-37	76.1543
BURTON_ADIPOGENESIS_9	0.188601	0.00436762	13.5158	2.79654e-38	7.22208e-37	76.0632
VERNOCHET_ADIPOGENESIS	0.232152	0.0463353	13.5129	2.88856e-38	7.43315e-37	76.0311
MAINA_VHL_TARGETS_UP	0.337078	0.0175642	13.5126	2.8991e-38	7.43383e-37	76.0275
SONG_TARGETS_OF_IE86_CMV_PROTEIN	-0.344398	-0.0485795	-13.5074	3.07583e-38	7.85912e-37	75.9688
PUJANA_BRCA_CENTERED_NETWORK	-0.302768	-0.0566237	-13.5009	3.31344e-38	8.43644e-37	75.8951
REACTOME_HDR_THROUGH_HOMOLOGOUS_RECOMBINATION_HRR	-0.251188	-0.0543663	-13.4968	3.47371e-38	8.81347e-37	75.8482
WHITFIELD_CELL_CYCLE_G1_S	-0.192111	-0.0493429	-13.4917	3.68266e-38	9.31094e-37	75.7903
CLASPER_LYMPHATIC_VESSELS_DURING_METASTASIS_UP	0.26535	0.0195911	13.4755	4.43412e-38	1.11718e-36	75.6062
WP_MRNA_PROCESSING	-0.200964	-0.05761	-13.4737	4.52593e-38	1.13635e-36	75.5859
REACTOME_ACTIVATION_OF_MATRIX_METALLOPROTEINASES	0.243647	0.0657527	13.46	5.29232e-38	1.32418e-36	75.4308
ZHU_SKIL_TARGETS_UP	0.276868	0.0130927	13.4524	5.76882e-38	1.43842e-36	75.3453
KEGG_GLYCOSAMINOGLYCAN_BIOSYNTHESIS_CHONDROITIN_SULFATE	0.258544	-0.00397426	13.4502	5.91773e-38	1.47049e-36	75.32
VART_KSHV_INFECTION_ANGIOGENIC_MARKERS_DN	0.184774	0.0422204	13.4482	6.04998e-38	1.4982e-36	75.2981
WP_FAMILIAL_HYPERLIPIDEMIA_TYPE_1	0.250845	0.0309812	13.4453	6.25243e-38	1.54305e-36	75.2655
REACTOME_LAMININ_INTERACTIONS	0.308656	0.0282898	13.4435	6.38857e-38	1.57129e-36	75.2441
ZIRN_TRETINOIN_RESPONSE_WT1_UP	0.248273	0.00855321	13.4262	7.77642e-38	1.90615e-36	75.0492
WP_COVID_19_THROMBOSIS_AND_ANTICOAGULATION	0.476709	0.0219324	13.4215	8.20634e-38	2.00473e-36	74.9959
REACTOME_HIV_LIFE_CYCLE	-0.180035	-0.0637452	-13.4206	8.28872e-38	2.01804e-36	74.986
NABA_ECM_REGULATORS	0.19021	0.0458282	13.4122	9.1169e-38	2.21223e-36	74.8915
LINDGREN_BLADDER_CANCER_CLUSTER_3_DN	0.134626	-0.00829584	13.3914	1.15633e-37	2.79645e-36	74.6559
REACTOME_DEFECTIVE_B4GALT7_CAUSES_EDS_PROGEROID_TYPE	0.26012	0.0287101	13.3895	1.18068e-37	2.84583e-36	74.6352
REACTOME_CELL_CYCLE	-0.217254	-0.0464677	-13.3841	1.25575e-37	3.01671e-36	74.5741
PID_BARD1_PATHWAY	-0.279547	-0.0535374	-13.3838	1.26026e-37	3.01752e-36	74.5705
HATADA_METHYLATED_IN_LUNG_CANCER_UP	0.12728	0.0293834	13.3799	1.31769e-37	3.14341e-36	74.5264
PID_INTEGRIN3_PATHWAY	0.280215	0.0131937	13.3796	1.32153e-37	3.14341e-36	74.5235
KEGG_MEDICUS_REFERENCE_NUCLEAR_EXPORT_OF_MRNA	-0.277302	-0.0727922	-13.3759	1.37884e-37	3.26899e-36	74.4814
WP_BURN_WOUND_HEALING	0.223266	0.0347933	13.37	1.47452e-37	3.4844e-36	74.4149
CAIRO_HEPATOBLASTOMA_CLASSES_UP	-0.249026	-0.0555089	-13.3695	1.4817e-37	3.48996e-36	74.4101
REACTOME_SUMOYLATION_OF_RNA_BINDING_PROTEINS	-0.231376	-0.0596281	-13.3662	1.53957e-37	3.6145e-36	74.3721
WAKASUGI_HAVE_ZNF143_BINDING_SITES	-0.21645	-0.0577745	-13.3625	1.60555e-37	3.7572e-36	74.3305
SHEDDEN_LUNG_CANCER_POOR_SURVIVAL_A6	-0.286907	-0.0410084	-13.3534	1.77925e-37	4.15025e-36	74.2286
REACTOME_DISEASES_OF_GLYCOSYLATION	0.173735	0.0103619	13.3518	1.81194e-37	4.2129e-36	74.2106
MANALO_HYPOXIA_UP	0.202901	0.000107227	13.3505	1.84036e-37	4.26526e-36	74.1951
REACTOME_PROCESSING_OF_INTRONLESS_PRE_MRNAS	-0.249589	-0.0653673	-13.348	1.89245e-37	4.37199e-36	74.1675
KAMMINGA_EZH2_TARGETS	-0.360015	-0.0503433	-13.3472	1.91057e-37	4.39979e-36	74.158
REACTOME_CELL_CYCLE_CHECKPOINTS	-0.255344	-0.0456376	-13.3354	2.18242e-37	5.00987e-36	74.0261
WP_MATRIX_METALLOPROTEINASES	0.231049	0.0566011	13.3168	2.69587e-37	6.16895e-36	73.8167
BEGUM_TARGETS_OF_PAX3_FOXO1_FUSION_UP	0.243271	0.0206856	13.3156	2.73219e-37	6.23233e-36	73.8034
KAAB_HEART_ATRIUM_VS_VENTRICLE_UP	0.166587	0.0163888	13.315	2.75146e-37	6.25655e-36	73.7964
PID_FANCONI_PATHWAY	-0.265606	-0.0529145	-13.3104	2.89762e-37	6.56823e-36	73.7451
KEGG_FOCAL_ADHESION	0.208764	0.0142125	13.2869	3.78137e-37	8.54471e-36	73.4812
REACTOME_SNRNP_ASSEMBLY	-0.249876	-0.0626659	-13.2796	4.10602e-37	9.24941e-36	73.3996
REACTOME_G2_M_CHECKPOINTS	-0.258779	-0.0447975	-13.271	4.52853e-37	1.01695e-35	73.3025
REACTOME_HOMOLOGOUS_DNA_PAIRING_AND_STRAND_EXCHANGE	-0.279866	-0.0515633	-13.2698	4.58635e-37	1.02675e-35	73.2899
KEGG_MEDICUS_REFERENCE_BMP_SIGNALING_PATHWAY_BMP_ANTAGONIST	0.231485	0.0875842	13.2604	5.10314e-37	1.13891e-35	73.184
BENPORATH_SUZ12_TARGETS	0.137421	0.0517055	13.2587	5.19842e-37	1.15661e-35	73.1657
REACTOME_CELL_CYCLE_MITOTIC	-0.221022	-0.046691	-13.2511	5.66643e-37	1.25687e-35	73.0803
LINDGREN_BLADDER_CANCER_CLUSTER_3_UP	-0.255214	-0.0442926	-13.2499	5.74805e-37	1.27108e-35	73.0661
REACTOME_MET_PROMOTES_CELL_MOTILITY	0.269545	0.0173024	13.2309	7.11801e-37	1.56922e-35	72.8542
REACTOME_INTERACTIONS_OF_REV_WITH_HOST_CELLULAR_PROTEINS	-0.287214	-0.0647627	-13.2244	7.6636e-37	1.68436e-35	72.781
WP_REGULATION_OF_WNT_B_CATENIN_SIGNALING_BY_SMALL_MOLECULE_COMPOUNDS	0.251565	0.0156008	13.2202	8.03067e-37	1.75969e-35	72.7346
SMID_BREAST_CANCER_LUMINAL_A_DN	-0.401547	-0.0426923	-13.2181	8.22632e-37	1.79711e-35	72.7107
REACTOME_FANCONI_ANEMIA_PATHWAY	-0.213918	-0.0543828	-13.2146	8.5537e-37	1.86301e-35	72.672
REN_BOUND_BY_E2F	-0.339273	-0.0487687	-13.2077	9.24657e-37	2.00787e-35	72.5948
SLEBOS_HEAD_AND_NECK_CANCER_WITH_HPV_UP	-0.233555	-0.0351669	-13.2071	9.30572e-37	2.01466e-35	72.5885
BIOCARTA_CPSF_PATHWAY	-0.298463	-0.064007	-13.2034	9.70471e-37	2.09477e-35	72.5469
PID_VEGF_VEGFR_PATHWAY	0.344832	0.00327859	13.2031	9.73822e-37	2.09575e-35	72.5435
REACTOME_SUMOYLATION_OF_UBIQUITINYLATION_PROTEINS	-0.240921	-0.0657647	-13.1998	1.01059e-36	2.16843e-35	72.5067
INGRAM_SHH_TARGETS_UP	0.17865	0.0143532	13.186	1.17999e-36	2.5244e-35	72.3531
NABA_MATRISOME_METASTATIC_COLORECTAL_LIVER_METASTASIS	0.274482	0.0255967	13.1845	1.20016e-36	2.55999e-35	72.3363
REACTOME_RUNX2_REGULATES_BONE_DEVELOPMENT	0.205482	-0.0107788	13.1831	1.21936e-36	2.59329e-35	72.3206
KEGG_RNA_DEGRADATION	-0.196456	-0.0630757	-13.1812	1.24682e-36	2.64393e-35	72.2985
LY_AGING_OLD_UP	0.289435	0.0774763	13.1721	1.38072e-36	2.91929e-35	72.1974
WALLACE_PROSTATE_CANCER_DN	0.355249	0.0430584	13.1585	1.60827e-36	3.39049e-35	72.0461
XIE_LT_HSC_S1PR3_OE_UP	0.235902	0.0463721	13.1556	1.66152e-36	3.49258e-35	72.0139
FARMER_BREAST_CANCER_CLUSTER_2	-0.410549	-0.0451077	-13.1473	1.8237e-36	3.82238e-35	71.9215
LUCAS_HNF4A_TARGETS_DN	0.276484	0.0675093	13.1464	1.84311e-36	3.85188e-35	71.911
MAHADEVAN_IMATINIB_RESISTANCE_UP	0.268945	0.0508462	13.1256	2.32851e-36	4.85229e-35	71.6793
RUIZ_TNC_TARGETS_UP	0.202984	0.00485042	13.106	2.89999e-36	6.02582e-35	71.4618
MIYAGAWA_TARGETS_OF_EWSR1_ETS_FUSIONS_DN	0.211254	0.0182742	13.0985	3.15493e-36	6.53677e-35	71.3782
BIOCARTA_EXTRINSIC_PATHWAY	0.290399	0.0661058	13.0943	3.30707e-36	6.8324e-35	71.3316
REACTOME_REMOVAL_OF_AMINOTERMINAL_PROPEPTIDES_FROM_GAMMA_CARBOXYLATED_PROTEINS	0.276406	0.0417208	13.0926	3.36933e-36	6.94121e-35	71.3131
KEGG_MEDICUS_REFERENCE_TGF_BETA_SIGNALING_PATHWAY	0.310078	0.017957	13.0877	3.5604e-36	7.31399e-35	71.2584
REACTOME_SYNTHESIS_OF_DNA	-0.275704	-0.055679	-13.0866	3.60404e-36	7.38266e-35	71.2463
RICKMAN_TUMOR_DIFFERENTIATED_WELL_VS_POORLY_UP	-0.150898	-0.0368084	-13.0799	3.88398e-36	7.931e-35	71.1722
MIKKELSEN_MEF_LCP_WITH_H3K4ME3	0.197059	0.0238566	13.0797	3.89366e-36	7.931e-35	71.1697
ROSS_ACUTE_MYELOID_LEUKEMIA_CBF	0.172783	0.010567	13.078	3.96671e-36	8.05709e-35	71.1513
PID_ATR_PATHWAY	-0.288309	-0.0512498	-13.053	5.24778e-36	1.06293e-34	70.8739
YAO_HOXA10_TARGETS_VIA_PROGESTERONE_UP	0.1763	0.0354513	13.045	5.73634e-36	1.15725e-34	70.7856
KEGG_DNA_REPLICATION	-0.316491	-0.0620518	-13.0449	5.74545e-36	1.15725e-34	70.7841
LE_SKI_TARGETS_UP	0.250768	0.0382705	13.0392	6.12113e-36	1.22776e-34	70.7213
LU_TUMOR_ENDOTHELIAL_MARKERS_UP	0.261584	0.0307708	13.0391	6.12944e-36	1.22776e-34	70.7199
KEGG_MEDICUS_REFERENCE_GF_RTK_RAS_ERK_SIGNALING_PATHWAY	0.164293	0.0391501	13.0382	6.19195e-36	1.23685e-34	70.7099
ROSTY_CERVICAL_CANCER_PROLIFERATION_CLUSTER	-0.381929	-0.0362804	-13.0347	6.4351e-36	1.28188e-34	70.6717
REACTOME_RUNX2_REGULATES_GENES_INVOLVED_IN_CELL_MIGRATION	0.293122	0.0117674	13.0276	6.96668e-36	1.38396e-34	70.593
CHIBA_RESPONSE_TO_TSA_UP	0.22186	0.0211922	13.0239	7.26494e-36	1.43925e-34	70.5515
REACTOME_DISEASES_OF_DNA_REPAIR	-0.262051	-0.0495662	-13.019	7.66724e-36	1.5148e-34	70.4981
SCHRAETS_MLL_TARGETS_DN	0.242819	0.0150395	13.0085	8.61832e-36	1.69807e-34	70.3822
REACTOME_REGULATION_OF_INSULIN_LIKE_GROWTH_FACTOR_IGF_TRANSPORT_AND_UPTAKE_BY_INSULIN_LIKE_GROWTH_FACTOR_BINDING_PROTEINS_IGFBPS	0.191367	0.0356177	13.0054	8.92884e-36	1.75447e-34	70.3471
BIOCARTA_ERYTH_PATHWAY	0.245509	0.0629669	13.0036	9.10592e-36	1.78441e-34	70.3276
CHIARADONNA_NEOPLASTIC_TRANSFORMATION_KRAS_CDC25_DN	0.238928	0.0373585	13.0013	9.34504e-36	1.82632e-34	70.3019
REACTOME_RUNX2_REGULATES_OSTEOBLAST_DIFFERENTIATION	0.211154	-0.00690589	12.9878	1.08642e-35	2.1175e-34	70.1526
CARRILLOREIXACH_MRS3_VS_LOWER_RISK_HEPATOBLASTOMA_DN	0.27646	0.0156433	12.9797	1.18859e-35	2.3104e-34	70.0636
VART_KSHV_INFECTION_ANGIOGENIC_MARKERS_UP	0.2156	0.0312156	12.9785	1.20462e-35	2.33528e-34	70.0503
REACTOME_INTERACTIONS_OF_VPR_WITH_HOST_CELLULAR_PROTEINS	-0.259985	-0.0656619	-12.9759	1.24034e-35	2.3981e-34	70.0213
MATHEW_FANCONI_ANEMIA_GENES	-0.34457	-0.0531685	-12.9732	1.27771e-35	2.46377e-34	69.9919
EBAUER_TARGETS_OF_PAX3_FOXO1_FUSION_UP	0.136277	0.022155	12.9721	1.29303e-35	2.48668e-34	69.9801
GRAHAM_NORMAL_QUIESCENT_VS_NORMAL_DIVIDING_DN	-0.349459	-0.0325618	-12.9674	1.36282e-35	2.61393e-34	69.928
REACTOME_DNA_STRAND_ELONGATION	-0.350793	-0.0554368	-12.9665	1.37585e-35	2.63196e-34	69.9186
KEGG_MEDICUS_REFERENCE_CENPE_INTERACTION_WITH_NDC80_COMPLEX	-0.404979	-0.0482202	-12.9589	1.49821e-35	2.85846e-34	69.8341
KEGG_MEDICUS_REFERENCE_ORIGIN_UNWINDING_AND_ELONGATION	-0.360924	-0.0599579	-12.9466	1.71788e-35	3.26894e-34	69.6985
TOYOTA_TARGETS_OF_MIR34B_AND_MIR34C	-0.19018	-0.0482821	-12.9435	1.77806e-35	3.37458e-34	69.6644
REACTOME_TERMINATION_OF_TRANSLESION_DNA_SYNTHESIS	-0.220114	-0.0589045	-12.942	1.80661e-35	3.41962e-34	69.6486
TONKS_TARGETS_OF_RUNX1_RUNX1T1_FUSION_HSC_UP	0.176929	0.00899373	12.9418	1.81125e-35	3.41962e-34	69.6461
VALK_AML_WITH_T_8_21_TRANSLOCATION	0.331964	0.0438618	12.9293	2.08236e-35	3.92124e-34	69.5078
WP_DNA_REPAIR_PATHWAYS_FULL_NETWORK	-0.194603	-0.0572008	-12.9244	2.19648e-35	4.1254e-34	69.4549
GARCIA_TARGETS_OF_FLI1_AND_DAX1_DN	-0.204872	-0.0468164	-12.9205	2.29491e-35	4.2991e-34	69.4115
KALMA_E2F1_TARGETS	-0.371133	-0.0657972	-12.9089	2.60945e-35	4.8757e-34	69.2842
WP_CANONICAL_AND_NON_CANONICAL_TGF_B_SIGNALING	0.283177	0.00305837	12.9002	2.87345e-35	5.35513e-34	69.1887
IBRAHIM_NRF1_DOWN	0.138191	-0.000385192	12.8921	3.14492e-35	5.846e-34	69.0992
VALK_AML_CLUSTER_10	0.188163	0.031354	12.8916	3.16342e-35	5.86531e-34	69.0934
KEGG_MEDICUS_REFERENCE_CDC25_CELL_CYCLE_G2_M	-0.355941	-0.0480966	-12.8905	3.20029e-35	5.9185e-34	69.0819
KONG_E2F3_TARGETS	-0.341715	-0.0325594	-12.8868	3.33543e-35	6.15269e-34	69.0409
SOGA_COLORECTAL_CANCER_MYC_UP	-0.246471	-0.0614764	-12.8828	3.48665e-35	6.41525e-34	68.997
DAVICIONI_MOLECULAR_ARMS_VS_ERMS_DN	0.185326	0.0127021	12.8776	3.69289e-35	6.77749e-34	68.94
MEINHOLD_OVARIAN_CANCER_LOW_GRADE_DN	-0.282685	-0.0512311	-12.8727	3.89913e-35	7.13787e-34	68.8862
REACTOME_SUMOYLATION_OF_SUMOYLATION_PROTEINS	-0.254494	-0.065766	-12.8667	4.16433e-35	7.60411e-34	68.821
BOYAULT_LIVER_CANCER_SUBCLASS_G23_UP	-0.290705	-0.0341147	-12.8646	4.26139e-35	7.76174e-34	68.7981
WP_RETINOBLASTOMA_GENE_IN_CANCER	-0.298307	-0.0505285	-12.8528	4.8597e-35	8.82926e-34	68.6679
LIU_OVARIAN_CANCER_TUMORS_AND_XENOGRAFTS_XDGS_DN	0.248823	0.0252479	12.8522	4.88873e-35	8.85976e-34	68.662
REACTOME_TRANSPORT_OF_THE_SLBP_DEPENDANT_MATURE_MRNA	-0.268323	-0.0633809	-12.8504	4.98796e-35	9.01698e-34	68.6421
MCMURRAY_TP53_HRAS_COOPERATION_RESPONSE_DN	0.160701	0.0102184	12.8455	5.26822e-35	9.49987e-34	68.5879
KEGG_SPLICEOSOME	-0.213028	-0.0588575	-12.8228	6.76352e-35	1.21652e-33	68.3403
MOREAUX_B_LYMPHOCYTE_MATURATION_BY_TACI_DN	-0.212561	-0.061196	-12.8226	6.77997e-35	1.21652e-33	68.3379
REACTOME_DNA_DOUBLE_STRAND_BREAK_REPAIR	-0.200423	-0.0417381	-12.8218	6.84098e-35	1.22443e-33	68.329
REACTOME_MITOTIC_G1_PHASE_AND_G1_S_TRANSITION	-0.243723	-0.0521966	-12.8202	6.96626e-35	1.24378e-33	68.3111
ZHAN_MULTIPLE_MYELOMA_PR_UP	-0.39913	-0.0360825	-12.8041	8.31858e-35	1.48157e-33	68.1352
NAKAMURA_CANCER_MICROENVIRONMENT_DN	-0.283854	-0.0449952	-12.7955	9.14503e-35	1.62429e-33	68.0414
REACTOME_M_PHASE	-0.203107	-0.0454562	-12.7953	9.16484e-35	1.62429e-33	68.0392
MCGARVEY_SILENCED_BY_METHYLATION_IN_COLON_CANCER	0.18621	0.0653678	12.7929	9.40998e-35	1.66366e-33	68.0131
BENPORATH_PROLIFERATION	-0.326782	-0.0544363	-12.7891	9.80759e-35	1.72972e-33	67.9721
BLANCO_MELO_BRONCHIAL_EPITHELIAL_CELLS_INFLUENZA_A_DEL_NS1_INFECTION_DN	-0.309874	-0.0311603	-12.7878	9.9572e-35	1.75184e-33	67.9571
LEIN_CHOROID_PLEXUS_MARKERS	0.15046	0.0271092	12.7852	1.02472e-34	1.79849e-33	67.9286
REACTOME_POLO_LIKE_KINASE_MEDIATED_EVENTS	-0.355469	-0.0503313	-12.783	1.04923e-34	1.83705e-33	67.9052
CROONQUIST_IL6_DEPRIVATION_DN	-0.354341	-0.038889	-12.7749	1.14705e-34	2.00345e-33	67.8169
KANG_DOXORUBICIN_RESISTANCE_UP	-0.388225	-0.03315	-12.7721	1.1836e-34	2.06232e-33	67.7858
DASU_IL6_SIGNALING_DN	0.282466	0.0125166	12.7614	1.33175e-34	2.31487e-33	67.6689
CROONQUIST_NRAS_SIGNALING_DN	-0.363626	-0.0442189	-12.7604	1.34533e-34	2.33288e-33	67.6588
MCCABE_HOXC6_TARGETS_DN	0.240822	0.0317934	12.7455	1.58625e-34	2.74406e-33	67.4956
KEGG_MEDICUS_REFERENCE_ORGANIZATION_OF_THE_INNER_KINETOCHORE	-0.323721	-0.0468634	-12.7449	1.59607e-34	2.75447e-33	67.4895
REACTOME_MICRORNA_MIRNA_BIOGENESIS	-0.20235	-0.0640503	-12.7433	1.6244e-34	2.79667e-33	67.4721
KEGG_MEDICUS_REFERENCE_HOMOLOGOUS_RECOMBINATION	-0.278644	-0.057231	-12.7404	1.67709e-34	2.88054e-33	67.4404
PLASARI_TGFB1_TARGETS_1HR_DN	0.319577	0.0161785	12.7399	1.68561e-34	2.88831e-33	67.4354
DUTERTRE_ESTRADIOL_RESPONSE_24HR_UP	-0.293025	-0.0259324	-12.7395	1.69387e-34	2.8956e-33	67.4306
ZHU_CMV_8_HR_DN	0.176799	-0.00103872	12.7363	1.75461e-34	2.99236e-33	67.3956
FINETTI_BREAST_CANCER_KINOME_RED	-0.427727	-0.0466367	-12.7333	1.8135e-34	3.08551e-33	67.3629
REACTOME_HOMOLOGY_DIRECTED_REPAIR	-0.214884	-0.0412753	-12.7327	1.82579e-34	3.09913e-33	67.3562
REACTOME_NS1_MEDIATED_EFFECTS_ON_HOST_PATHWAYS	-0.258937	-0.0542547	-12.7317	1.84518e-34	3.1247e-33	67.3458
RICKMAN_TUMOR_DIFFERENTIATED_MODERATELY_VS_POORLY_DN	-0.282344	-0.0524165	-12.7221	2.04932e-34	3.4623e-33	67.2418
WP_FOCAL_ADHESION	0.186899	0.0120465	12.7122	2.28473e-34	3.85102e-33	67.134
KEGG_MEDICUS_REFERENCE_BREAK_INDUCED_REPLICATION	-0.403319	-0.0614429	-12.7085	2.38061e-34	4.0033e-33	67.0933
FRASOR_RESPONSE_TO_SERM_OR_FULVESTRANT_DN	-0.316101	-0.0487677	-12.7073	2.41203e-34	4.04673e-33	67.0803
KEGG_MEDICUS_REFERENCE_DEPHOSPHORYLATION_OF_KINETOCHORE	-0.392603	-0.0475633	-12.7051	2.4699e-34	4.13422e-33	67.0568
GARGALOVIC_RESPONSE_TO_OXIDIZED_PHOSPHOLIPIDS_TURQUOISE_DN	-0.250883	-0.0497075	-12.7046	2.48342e-34	4.14726e-33	67.0514
KEGG_MEDICUS_REFERENCE_WEE1_CELL_CYCLE_G2_M	-0.366984	-0.0494013	-12.7041	2.49788e-34	4.16178e-33	67.0457
REACTOME_UNWINDING_OF_DNA	-0.410948	-0.0524141	-12.7025	2.54124e-34	4.22431e-33	67.0286
WP_DNA_MISMATCH_REPAIR	-0.295494	-0.0663557	-12.6978	2.67622e-34	4.43847e-33	66.9773
REACTOME_MITOTIC_METAPHASE_AND_ANAPHASE	-0.235377	-0.049873	-12.694	2.79113e-34	4.61846e-33	66.9357
SOTIRIOU_BREAST_CANCER_GRADE_1_VS_3_UP	-0.380737	-0.0410865	-12.6935	2.80563e-34	4.63185e-33	66.9305
REACTOME_A_TETRASACCHARIDE_LINKER_SEQUENCE_IS_REQUIRED_FOR_GAG_SYNTHESIS	0.222635	0.0258011	12.6822	3.17452e-34	5.22892e-33	66.8081
KEGG_MEDICUS_REFERENCE_DNA_REPLICATION_TERMINATION	-0.353194	-0.0516509	-12.6793	3.27724e-34	5.38584e-33	66.7766
KEGG_MEDICUS_REFERENCE_MODIFYING_OF_CONDENSIN_II_SUBUNITS	-0.402829	-0.0648979	-12.6713	3.57693e-34	5.86503e-33	66.6899
ABBUD_LIF_SIGNALING_2_UP	0.259359	0.0274694	12.6659	3.79699e-34	6.21177e-33	66.6307
KEGG_MEDICUS_REFERENCE_ACTIVATION_OF_PRC2.2_BY_UBIQUITINATION_OF_H2AK119_IN_GERMLINE_GENES	-0.190278	-0.0610028	-12.6576	4.15518e-34	6.78241e-33	66.5414
KEGG_MEDICUS_REFERENCE_ORGANIZATION_OF_THE_OUTER_KINETOCHORE	-0.325174	-0.0452948	-12.6458	4.72796e-34	7.69997e-33	66.4134
KEGG_MEDICUS_REFERENCE_RECRUITMENT_AND_FORMATION_OF_THE_MCC	-0.394533	-0.0285296	-12.6448	4.78286e-34	7.77187e-33	66.402
BIDUS_METASTASIS_DN	0.160091	-0.00283977	12.6367	5.22516e-34	8.47155e-33	66.3143
KEGG_CYSTEINE_AND_METHIONINE_METABOLISM	-0.177329	-0.0246748	-12.6201	6.26312e-34	1.01317e-32	66.1348
WHITFIELD_CELL_CYCLE_LITERATURE	-0.371584	-0.0383481	-12.6146	6.64981e-34	1.07332e-32	66.0755
REACTOME_RESOLUTION_OF_AP_SITES_VIA_THE_MULTIPLE_NUCLEOTIDE_PATCH_REPLACEMENT_PATHWAY	-0.286103	-0.060374	-12.6066	7.2546e-34	1.16833e-32	65.9892
BENPORATH_ES_1	-0.204438	-0.0307438	-12.5939	8.33192e-34	1.33885e-32	65.852
CHICAS_RB1_TARGETS_CONFLUENT	0.180254	0.00899624	12.5916	8.54854e-34	1.37061e-32	65.8266
GAUSSMANN_MLL_AF4_FUSION_TARGETS_F_UP	0.183277	0.0174741	12.5888	8.8112e-34	1.4096e-32	65.7966
MISSIAGLIA_REGULATED_BY_METHYLATION_DN	-0.28221	-0.0485208	-12.5843	9.25615e-34	1.47751e-32	65.7478
SHARMA_ASTROCYTOMA_WITH_NF1_SYNDROM	0.302195	-0.000341149	12.5814	9.54454e-34	1.52019e-32	65.7174
WHITEFORD_PEDIATRIC_CANCER_MARKERS	-0.330477	-0.037564	-12.5788	9.82208e-34	1.56096e-32	65.689
GARGALOVIC_RESPONSE_TO_OXIDIZED_PHOSPHOLIPIDS_PURPLE_DN	0.209945	0.00037944	12.5783	9.88108e-34	1.56689e-32	65.6831
HOQUE_METHYLATED_IN_CANCER	0.151679	0.0334837	12.5768	1.00378e-33	1.58745e-32	65.6675
DELYS_THYROID_CANCER_DN	0.181216	0.0358288	12.5767	1.00547e-33	1.58745e-32	65.6658
LU_TUMOR_VASCULATURE_UP	0.235195	0.0302948	12.5715	1.06305e-33	1.6747e-32	65.6106
REACTOME_VASOPRESSIN_LIKE_RECEPTORS	0.322759	0.0386387	12.5701	1.07938e-33	1.69537e-32	65.5955
ISHIDA_E2F_TARGETS	-0.36406	-0.039711	-12.57	1.08086e-33	1.69537e-32	65.5942
LIU_OVARIAN_CANCER_TUMORS_AND_XENOGRAFTS_KINASES_DN	0.300532	0.028484	12.569	1.09276e-33	1.71033e-32	65.5833
REACTOME_LAGGING_STRAND_SYNTHESIS	-0.313946	-0.0620712	-12.5659	1.1302e-33	1.76512e-32	65.5499
WEBER_METHYLATED_ICP_IN_FIBROBLAST	-0.274786	0.103447	-12.5617	1.1837e-33	1.84469e-32	65.5041
REACTOME_DNA_REPLICATION	-0.24764	-0.0388266	-12.5537	1.29038e-33	2.00661e-32	65.4186
SCHLESINGER_H3K27ME3_IN_NORMAL_AND_METHYLATED_IN_CANCER	0.18799	0.0931269	12.5433	1.44544e-33	2.24291e-32	65.3062
CROONQUIST_IL6_DEPRIVATION_UP	0.226211	0.0398641	12.5327	1.6218e-33	2.51118e-32	65.1921
REACTOME_DEFECTIVE_FACTOR_VIII_CAUSES_HEMOPHILIA_A	0.348897	0.0104686	12.5257	1.7506e-33	2.70483e-32	65.1164
LINDGREN_BLADDER_CANCER_HIGH_RECURRENCE	0.248713	0.00580949	12.5246	1.7712e-33	2.73083e-32	65.1048
REACTOME_NUCLEAR_ENVELOPE_BREAKDOWN	-0.232588	-0.0578091	-12.5127	2.01568e-33	3.10115e-32	64.9767
BOQUEST_STEM_CELL_CULTURED_VS_FRESH_DN	0.262264	0.0498956	12.5063	2.15911e-33	3.31476e-32	64.9086
REACTOME_NUCLEAR_IMPORT_OF_REV_PROTEIN	-0.274243	-0.0616167	-12.5034	2.2286e-33	3.41199e-32	64.8772
ABRAMSON_INTERACT_WITH_AIRE	-0.277869	-0.0500872	-12.5032	2.23274e-33	3.41199e-32	64.8754
ZHOU_CELL_CYCLE_GENES_IN_IR_RESPONSE_6HR	-0.340014	-0.0438027	-12.5029	2.24047e-33	3.41199e-32	64.872
REACTOME_MITOTIC_SPINDLE_CHECKPOINT	-0.254316	-0.052681	-12.5029	2.24132e-33	3.41199e-32	64.8716
BIOCARTA_BARD1_PATHWAY	-0.341971	-0.0605373	-12.5004	2.30167e-33	3.49651e-32	64.8453
FERREIRA_EWINGS_SARCOMA_UNSTABLE_VS_STABLE_UP	-0.251501	-0.0450155	-12.4983	2.35658e-33	3.57242e-32	64.8219
LEE_METASTASIS_AND_RNA_PROCESSING_UP	-0.263064	-0.059432	-12.494	2.46774e-33	3.7331e-32	64.7763
KINSEY_TARGETS_OF_EWSR1_FLII_FUSION_UP	-0.206387	-0.0437929	-12.4926	2.50694e-33	3.78448e-32	64.7606
KEGG_MEDICUS_REFERENCE_TRAIP_DEPENDENT_REPLISOME_DISASSEMBLY	-0.373384	-0.05523	-12.4875	2.64735e-33	3.98812e-32	64.7067
ODONNELL_TARGETS_OF_MYC_AND_TFRC_DN	-0.327922	-0.0398289	-12.4841	2.74663e-33	4.12908e-32	64.6702
REACTOME_POSTMITOTIC_NUCLEAR_PORE_COMPLEX_NPC_REFORMATION	-0.280089	-0.0686207	-12.48	2.87369e-33	4.31112e-32	64.6254
REACTOME_SEPARATION_OF_SISTER_CHROMATIDS	-0.236035	-0.0460637	-12.478	2.93418e-33	4.39276e-32	64.6047
WP_ENDOCHONDRAL_OSSIFICATION	0.178286	0.0330955	12.4764	2.98767e-33	4.45441e-32	64.5868
WP_ENDOCHONDRAL_OSSIFICATION_WITH_SKELETAL_DYSPLASIAS	0.178286	0.0330955	12.4764	2.98767e-33	4.45441e-32	64.5868
REACTOME_EXTENSION_OF_TELOMERES	-0.235731	-0.05283	-12.4653	3.36773e-33	5.01072e-32	64.4682
KOHOUTEK_CCNT2_TARGETS	0.123152	0.0188222	12.465	3.37951e-33	5.01791e-32	64.4648
KOBAYASHI_EGFR_SIGNALING_24HR_DN	-0.306177	-0.0366107	-12.4637	3.4262e-33	5.07682e-32	64.4512
WANG_METASTASIS_OF_BREAST_CANCER_ESR1_UP	-0.311624	-0.0402785	-12.4543	3.79357e-33	5.60968e-32	64.3502
DAVICIONI_TARGETS_OF_PAX_FOXO1_FUSIONS_UP	0.182051	0.00494861	12.4465	4.12817e-33	6.09199e-32	64.2665
RODRIGUES_THYROID_CARCINOMA_ANAPLASTIC_DN	0.154031	-0.00743381	12.4349	4.6758e-33	6.88609e-32	64.1431
WIEDERSCHAIN_TARGETS_OF_BMI1_AND_PCGF2	0.207562	0.0217828	12.4265	5.12067e-33	7.52593e-32	64.0531
LI_WILMS_TUMOR_ANAPLASTIC_UP	-0.337947	-0.0408156	-12.4228	5.33354e-33	7.82288e-32	64.0127
CLAUS_PGR_POSITIVE_MENINGIOMA_DN	0.28927	-0.00725133	12.4197	5.51171e-33	8.06785e-32	63.9802
EGUCHI_CELL_CYCLE_RB1_TARGETS	-0.40609	-0.0442422	-12.4163	5.71909e-33	8.35449e-32	63.9436
PEART_HDAC_PROLIFERATION_CLUSTER_DN	-0.187592	-0.0473241	-12.415	5.8014e-33	8.45764e-32	63.9294
WONG_EMBRYONIC_STEM_CELL_CORE	-0.255284	-0.0538938	-12.4043	6.51051e-33	9.47233e-32	63.8152
BIOCARTA_NPC_PATHWAY	-0.311555	-0.0646387	-12.3974	7.00907e-33	1.01772e-31	63.7421
REACTOME_EXPORT_OF_VIRAL_RIBONUCLEOPROTEINS_FROM_NUCLEUS	-0.268882	-0.0609065	-12.3954	7.16053e-33	1.03763e-31	63.7209
KEGG_MEDICUS_REFERENCE_MISMATCH_REPAIR	-0.267576	-0.0655815	-12.3951	7.1903e-33	1.03986e-31	63.7168
REACTOME_DEADENYLATION_DEPENDENT_MRNA_DECAY	-0.172979	-0.0598547	-12.3931	7.34727e-33	1.05937e-31	63.6954
HU_GENOTOXIC_DAMAGE_4HR	-0.270378	-0.0507599	-12.393	7.35453e-33	1.05937e-31	63.6944
NADELLA_PRKAR1A_TARGETS_DN	0.320431	0.0626132	12.392	7.43384e-33	1.06867e-31	63.6838
REACTOME_TRANSLESION_SYNTHESIS_BY_POLH	-0.255263	-0.0708622	-12.3886	7.71085e-33	1.10629e-31	63.6476
CROSBY_E2F4_TARGETS	-0.425396	-0.0352037	-12.3814	8.33102e-33	1.1929e-31	63.5709
VECCHI_GASTRIC_CANCER_EARLY_UP	-0.223671	-0.0316828	-12.3778	8.65939e-33	1.23747e-31	63.5326
VANHARANTA_UTERINE_FIBROID_UP	0.215438	0.00801713	12.3761	8.82104e-33	1.25809e-31	63.5143
WP_NEOVASCULARISATION_PROCESSES	0.214468	0.00466907	12.3681	9.60863e-33	1.36772e-31	63.4296
OISHI_CHOLANGIOMA_STEM_CELL_LIKE_DN	0.192582	0.018174	12.3617	1.02921e-32	1.46213e-31	63.3615
REACTOME_CONDENSATION_OF_PROMETAPHASE_CHROMOSOMES	-0.374234	-0.0572716	-12.3588	1.06184e-32	1.50553e-31	63.3306
REACTOME_POLYMERASE_SWITCHING	-0.318531	-0.0613734	-12.3585	1.06557e-32	1.50786e-31	63.3271
REACTOME_RECOGNITION_OF_DNA_DAMAGE_BY_PCNA_CONTAINING_REPLICATION_COMPLEX	-0.240624	-0.0646914	-12.3558	1.0966e-32	1.54874e-31	63.2987
VANTVEER_BREAST_CANCER_BRCA1_UP	-0.238532	-0.0433101	-12.3362	1.35465e-32	1.90945e-31	63.0894
OUELLET_OVARIAN_CANCER_INVASIVE_VS_LMP_UP	-0.242909	-0.050007	-12.3352	1.36827e-32	1.9249e-31	63.0794
FEVR_CTNNB1_TARGETS_DN	-0.199827	-0.0439483	-12.331	1.43201e-32	2.01065e-31	63.0343
PID_UPA_UPAR_PATHWAY	0.244995	0.0204006	12.3105	1.78399e-32	2.50001e-31	62.8166
MASRI_RESISTANCE_TO_TAMOXIFEN_AND_AROMATASE_INHIBITORS_DN	0.268286	0.0607923	12.304	1.91263e-32	2.67509e-31	62.7477
WP_DNA_IR_DAMAGE_AND_CELLULAR_RESPONSE_VIA_ATR	-0.233543	-0.0507477	-12.3009	1.97885e-32	2.76237e-31	62.714
WP_TGF_SMAD_SIGNALING_PATHWAY	0.288865	0.00605658	12.2952	2.10165e-32	2.92451e-31	62.6543
KEGG_MEDICUS_REFERENCE_HOMOLOGOUS_RECOMBINATION_IN_ICLR	-0.301402	-0.056466	-12.2952	2.10309e-32	2.92451e-31	62.6536
TONKS_TARGETS_OF_RUNX1_RUNX1T1_FUSION_ERYTHROCYTE_DN	0.206357	0.0223738	12.28	2.47434e-32	3.43415e-31	62.4926
MOREAUX_MULTIPLE_MYELOMA_BY_TACI_DN	-0.167992	-0.0591861	-12.2622	2.99431e-32	4.14787e-31	62.3037
JU_AGING_TERC_TARGETS_UP	0.296014	0.086229	12.2619	3.00167e-32	4.15011e-31	62.3013
RIGGI_EWING_SARCOMA_PROGENITOR_DN	0.203261	0.0208595	12.2568	3.17075e-32	4.37551e-31	62.247
BIOCARTA_ATRBRCA_PATHWAY	-0.265916	-0.0619704	-12.2469	3.52539e-32	4.85564e-31	62.142
LY_AGING_MIDDLE_DN	-0.403738	-0.0395784	-12.2467	3.53292e-32	4.85676e-31	62.1398
VANTVEER_BREAST_CANCER_BRCA1_DN	0.219335	0.0131873	12.229	4.26684e-32	5.85456e-31	61.9529
REACTOME_E2F_MEDIATED_REGULATION_OF_DNA_REPLICATION	-0.255787	-0.069388	-12.2261	4.40216e-32	6.0288e-31	61.922
WP_CELL_CYCLE	-0.213801	-0.0455656	-12.2234	4.53163e-32	6.19436e-31	61.8933
CHANG_POU5F1_TARGETS_UP	0.248186	0.0111794	12.2106	5.19161e-32	7.08311e-31	61.7586
REACTOME_SWITCHING_OF_ORIGINS_TO_A_POST_REPLICATIVE_STATE	-0.253504	-0.0557027	-12.2084	5.318e-32	7.24189e-31	61.7348
WP_TGF_BETA_RECEPTOR_SIGNALING	0.190497	0.0158807	12.207	5.39726e-32	7.33601e-31	61.7201
REACTOME_MITOTIC_G2_G2_M_PHASES	-0.182595	-0.049379	-12.2041	5.56812e-32	7.55405e-31	61.6893
BURTON_ADIPOGENESIS_PEAK_AT_24HR	-0.314672	-0.0312529	-12.2028	5.64548e-32	7.64466e-31	61.6756
REACTOME_REGULATION_OF_TP53_ACTIVITY_THROUGH_PHOSPHORYLATION	-0.184545	-0.0562823	-12.1998	5.82881e-32	7.87815e-31	61.6439
REACTOME_CHROMOSOME_MAINTENANCE	-0.224424	-0.0352281	-12.1985	5.90767e-32	7.96984e-31	61.6306
HOFFMANN_LARGE_TO_SMALL_PRE_BII_LYMPHOCYTE_UP	-0.288911	-0.0416712	-12.197	6.00039e-32	8.07986e-31	61.6152
CORRE_MULTIPLE_MYELOMA_DN	0.182112	0.0212038	12.1959	6.07358e-32	8.16321e-31	61.6032
BROWNE_HCMV_INFECTION_20HR_DN	0.179948	-0.00167449	12.1909	6.40578e-32	8.59373e-31	61.5504
KEGG_CELL_CYCLE	-0.214385	-0.0457405	-12.1795	7.2343e-32	9.68727e-31	61.43
JAIN_NFKB_SIGNALING	-0.143608	-0.0517029	-12.1707	7.93862e-32	1.06107e-30	61.338
KEGG_MEDICUS_REFERENCE_P27_CELL_CYCLE_G1_S	-0.269292	-0.0404409	-12.1677	8.19568e-32	1.09341e-30	61.3064
REACTOME_TRANSCRIPTIONAL_REGULATION_BY_TP53	-0.131588	-0.0514138	-12.152	9.68649e-32	1.28993e-30	61.1409
REACTOME_SODIUM_CALCIUM_EXCHANGERS	0.230357	0.0225282	12.1518	9.7063e-32	1.29019e-30	61.1389
REACTOME_SUMOYLATION_OF_CHROMATIN_ORGANIZATION_PROTEINS	-0.182408	-0.0481347	-12.1393	1.10911e-31	1.47156e-30	61.0068
NADERI_BREAST_CANCER_PROGNOSIS_UP	-0.313888	-0.0262281	-12.1329	1.18633e-31	1.57112e-30	60.9401
GUENTHER_GROWTH_SPHERICAL_VS_ADHERENT_DN	0.231926	0.000975422	12.1299	1.22549e-31	1.62003e-30	60.9079
KEGG_MISMATCH_REPAIR	-0.266176	-0.0643365	-12.1269	1.2649e-31	1.66907e-30	60.8766
VERRECCHIA_RESPONSE_TO_TGFB1_C4	0.25986	0.0165155	12.1136	1.45566e-31	1.91728e-30	60.7375
PANGAS_TUMOR_SUPPRESSION_BY_SMAD1_AND_SMAD5_UP	0.183937	0.0175918	12.1097	1.51808e-31	1.99586e-30	60.6959
REACTOME_ISG15_ANTIVIRAL_MECHANISM	-0.19676	-0.0453221	-12.1062	1.57566e-31	2.06781e-30	60.659
FRIDMAN_IMMORTALIZATION_DN	0.226208	0.0121128	12.1058	1.58237e-31	2.07285e-30	60.6548
GRADE_COLON_AND_RECTAL_CANCER_UP	-0.206577	-0.0513399	-12.1053	1.59076e-31	2.08007e-30	60.6496
REACTOME_TELOMERE_C_STRAND_LAGGING_STRAND_SYNTHESIS	-0.24375	-0.0617674	-12.1043	1.60732e-31	2.09793e-30	60.6393
KEGG_MEDICUS_REFERENCE_ITGA_B_RHOGAP_RHOA_SIGNALING_PATHWAY	0.247596	0.0153867	12.1015	1.65592e-31	2.15747e-30	60.6098
ODONNELL_TFRC_TARGETS_DN	-0.270599	-0.0288215	-12.1011	1.6622e-31	2.16176e-30	60.6061
REACTOME_MITOTIC_PROMETAPHASE	-0.212575	-0.0475105	-12.1006	1.67219e-31	2.17084e-30	60.6001
BOYAULT_LIVER_CANCER_SUBCLASS_G3_UP	-0.240572	-0.0490526	-12.1	1.68191e-31	2.17955e-30	60.5944
WP_G1_TO_S_CELL_CYCLE_CONTROL	-0.211773	-0.0442101	-12.0978	1.72173e-31	2.22716e-30	60.5712
MORI_LARGE_PRE_BII_LYMPHOCYTE_UP	-0.314012	-0.0445265	-12.0961	1.7527e-31	2.26318e-30	60.5536
REACTOME_DUAL_INCISION_IN_GG_NER	-0.184801	-0.0594199	-12.0916	1.83915e-31	2.37056e-30	60.5059
FUJII_YBX1_TARGETS_DN	-0.255921	-0.0405719	-12.0887	1.89675e-31	2.44047e-30	60.4754
WP_GENES_CONTROLLING_NEPHROGENESIS	0.184822	0.0493217	12.0827	2.01974e-31	2.59409e-30	60.4131
INGRAM_SHH_TARGETS_DN	0.159552	0.0272178	12.0777	2.12874e-31	2.72924e-30	60.3611
VALK_AML_CLUSTER_13	0.181867	0.0246786	12.0746	2.20139e-31	2.81738e-30	60.3279
REACTOME_G2_PHASE	-0.377894	-0.0352582	-12.0723	2.25591e-31	2.88207e-30	60.3036
REACTOME_GAMMA_CARBOXYLATION_TRANSPORT_AND_AMINO_TERMINAL_CLEAVAGE_OF_PROTEINS	0.235543	0.0297106	12.0719	2.26451e-31	2.88795e-30	60.2999
WEI_MYCN_TARGETS_WITH_E_BOX	-0.192481	-0.0493046	-12.058	2.6222e-31	3.33822e-30	60.1546
GOLUB_ALL_VS_AML_UP	-0.17936	-0.0362023	-12.0518	2.80096e-31	3.55953e-30	60.0893
THEODOROU_MAMMARY_TUMORIGENESIS	0.191365	0.0363832	12.0503	2.84455e-31	3.60858e-30	60.074
TING_SILENCED_BY_DICER	0.206922	0.0326408	12.0466	2.95709e-31	3.74478e-30	60.0356
LA_MEN1_TARGETS	0.199957	0.0150878	12.0388	3.21319e-31	4.06199e-30	59.9533
MORI_IMMATURE_B_LYMPHOCYTE_DN	-0.315313	-0.0449655	-12.0338	3.38509e-31	4.27183e-30	59.9017
KEGG_MEDICUS_REFERENCE_HEDGEHOG_SIGNALING_PATHWAY	0.280785	0.0222231	12.0256	3.69067e-31	4.64935e-30	59.8161
HERNANDEZ_ABERRANT_MITOSIS_BY_DOCETACEL_4NM_UP	0.226603	0.041404	12.0225	3.81401e-31	4.79637e-30	59.7836
LI_WILMS_TUMOR_VS_FETAL_KIDNEY_1_DN	-0.252139	-0.0368161	-12.0203	3.9031e-31	4.89988e-30	59.7607
KIM_GLIS2_TARGETS_UP	0.267457	0.0269591	12.006	4.53712e-31	5.68595e-30	59.6117
NAGY_TFTC_COMPONENTS_HUMAN	-0.179128	-0.0511364	-12.0002	4.82483e-31	6.03604e-30	59.5508
WP_HYPOTHESIZED_PATHWAYS_IN_PATHOGENESIS_OF_CARDIOVASCULAR_DISEASE	0.244115	0.0169964	11.9984	4.91996e-31	6.14442e-30	59.5315
REACTOME_ADRENALINE_NORADRENALINE_INHIBITS_INSULIN_SECRETION	0.175053	0.0208108	11.9964	5.02329e-31	6.26265e-30	59.5109
LEE_BMP2_TARGETS_DN	-0.19333	-0.0481676	-11.9959	5.04809e-31	6.28274e-30	59.506
WINNEPENNINCKX_MELANOMA_METASTASIS_UP	-0.288223	-0.0536152	-11.9927	5.22328e-31	6.48961e-30	59.4722
SEKI_INFLAMMATORY_RESPONSE_LPS_DN	0.206146	0.0217959	11.9888	5.44281e-31	6.75076e-30	59.4314
GOBERT_OLIGODENDROCYTE_DIFFERENTIATION_UP	-0.239548	-0.0441414	-11.9881	5.48214e-31	6.7879e-30	59.4243
REACTOME_PCNA_DEPENDENT_LONG_PATCH_BASE_EXCISION_REPAIR	-0.282537	-0.0595698	-11.9816	5.87112e-31	7.25711e-30	59.3564
KUMAMOTO_RESPONSE_TO_NUTLIN_3A_DN	-0.415853	-0.0397533	-11.9753	6.27059e-31	7.73765e-30	59.2913
FISCHER_G2_M_CELL_CYCLE	-0.253209	-0.0461138	-11.9725	6.45742e-31	7.95461e-30	59.2622
REACTOME_HDR_THROUGH_SINGLE_STRAND_ANNEALING_SSA	-0.236352	-0.0523469	-11.9721	6.48369e-31	7.9734e-30	59.2582
SEMBA_FHIT_TARGETS_DN	-0.354965	-0.0428451	-11.9618	7.22684e-31	8.8722e-30	59.1507
JEON_SMAD6_TARGETS_UP	0.252098	0.0314219	11.9613	7.26529e-31	8.90429e-30	59.1455
REACTOME_RESOLUTION_OF_ABASIC_SITES_AP_SITES	-0.234996	-0.0550983	-11.9542	7.82339e-31	9.57207e-30	59.0722
GUTIERREZ_WALDENSTROEMS_MACROGLOBULINEMIA_1_UP	0.255249	0.00622482	11.9479	8.36283e-31	1.02148e-29	59.0061
ROZANOV_MMP14_TARGETS_UP	0.158331	0.00827623	11.9468	8.45656e-31	1.03119e-29	58.9951
KEGG_MEDICUS_REFERENCE_LONG_PATCH_BER	-0.299814	-0.0574493	-11.9412	8.97331e-31	1.09236e-29	58.9364
RIZ_ERYTHROID_DIFFERENTIATION_12HR	0.18949	0.0187301	11.9327	9.80159e-31	1.19118e-29	58.849
KHETCHOUMIAN_TRIM24_TARGETS_DN	0.272554	0.0631647	11.9309	9.98789e-31	1.21179e-29	58.8303
IWANAGA_CARCINOGENESIS_BY_KRAS_DN	0.124417	0.000260589	11.9305	1.00324e-30	1.21515e-29	58.8259
REACTOME_RESOLUTION_OF_D_LOOP_STRUCTURES	-0.251475	-0.0410001	-11.9292	1.01696e-30	1.2297e-29	58.8125
PLASARI_TGFB1_SIGNALING_VIA_NFIC_10HR_DN	0.196149	0.0147345	11.9274	1.03624e-30	1.25092e-29	58.7939
KEGG_MEDICUS_REFERENCE_ITGA_B_RHOG_RAC_SIGNALING_PATHWAY	0.215818	0.00858166	11.9214	1.10426e-30	1.33081e-29	58.7309
KEGG_MEDICUS_REFERENCE_REGULATION_OF_GF_RTK_RAS_ERK_SIGNALING_UBIQUITINATION_OF_RTK_BY_CBL	0.208484	0.0540956	11.9187	1.13587e-30	1.36664e-29	58.703
REACTOME_ANTIVIRAL_MECHANISM_BY_IFN_STIMULATED_GENES	-0.163826	-0.0419224	-11.9181	1.14295e-30	1.37287e-29	58.6968
ISSAEVA_MLL2_TARGETS	0.187181	0.044491	11.908	1.26993e-30	1.52287e-29	58.5925
RHODES_UNDIFFERENTIATED_CANCER	-0.333247	-0.0430875	-11.8995	1.38825e-30	1.66199e-29	58.5043
WP_ROLE_OF_HYPOXIA_ANGIOGENESIS_AND_FGF_PATHWAY_IN_OA_CHONDROCYTE_HYPERTROPHY	0.17443	0.0195335	11.8924	1.4955e-30	1.78743e-29	58.4306
BURTON_ADIPOGENESIS_PEAK_AT_16HR	-0.265753	-0.0494555	-11.8862	1.59488e-30	1.90307e-29	58.3669
REACTOME_PROCESSIVE_SYNTHESIS_ON_THE_LAGGING_STRAND	-0.297823	-0.0624609	-11.8858	1.6015e-30	1.90782e-29	58.3628
YU_MYC_TARGETS_UP	-0.326081	-0.0507386	-11.8856	1.60493e-30	1.90876e-29	58.3607
SCHAEFFER_PROSTATE_DEVELOPMENT_AND_CANCER_BOX5_UP	0.295744	0.0238216	11.8853	1.61039e-30	1.91211e-29	58.3573
REACTOME_TP53_REGULATES_TRANSCRIPTION_OF_DNA_REPAIR_GENES	-0.157384	-0.0551943	-11.8842	1.62906e-30	1.93111e-29	58.3459
KEGG_MEDICUS_PATHOGEN_EBV_EBNA3C_TO_P27_CELL_CYCLE_G1_S_N00264	-0.299671	-0.030588	-11.8754	1.78698e-30	2.11484e-29	58.2543
MORI_EMU_MYC_LYMPHOMA_BY_ONSET_TIME_UP	-0.183485	-0.0510316	-11.8751	1.79138e-30	2.11658e-29	58.2519
WP_GASTRIC_CANCER_NETWORK_2	-0.23393	-0.0449687	-11.874	1.81239e-30	2.13791e-29	58.2403
WU_APOPTOSIS_BY_CDKN1A_VIA_TP53	-0.316056	-0.0414225	-11.8677	1.93649e-30	2.28058e-29	58.1747
NUYTTEN_EZH2_TARGETS_DN	-0.150564	-0.0463009	-11.857	2.16542e-30	2.54604e-29	58.0641
REACTOME_HIV_INFECTION	-0.174203	-0.0571631	-11.8473	2.39531e-30	2.81177e-29	57.9642
HOFFMAN_CLOCK_TARGETS_UP	0.269923	0.0786917	11.8454	2.44402e-30	2.8643e-29	57.9443
WP_FOCAL_ADHESION_PI3K_AKT_MTOR_SIGNALING_PATHWAY	0.147274	0.00949789	11.8448	2.45804e-30	2.87607e-29	57.9386
KEGG_MEDICUS_REFERENCE_ITGA_B_TALIN_VINCULIN_SIGNALING_PATHWAY	0.247226	0.00947921	11.8407	2.56533e-30	2.99675e-29	57.8963
GILDEA_METASTASIS	0.225228	0.0196918	11.8396	2.59439e-30	3.02581e-29	57.8852
VERNELL_RETINOBLASTOMA_PATHWAY_UP	-0.2735	-0.0405283	-11.8371	2.66487e-30	3.103e-29	57.8586
VERRECCHIA_DELAYED_RESPONSE_TO_TGFB1	0.204096	0.00137764	11.8329	2.78162e-30	3.23374e-29	57.8162
REACTOME_REGULATION_OF_GLUCOKINASE_BY_GLUCOKINASE_REGULATORY_PROTEIN	-0.248038	-0.0526924	-11.8259	2.99404e-30	3.4751e-29	57.7433
MIKKELSEN_ES_ICP_WITH_H3K4ME3_AND_H3K27ME3	0.140632	0.0577773	11.8171	3.28006e-30	3.80098e-29	57.653
MIKKELSEN_NPC_LCP_WITH_H3K4ME3	0.145327	0.042285	11.8157	3.32972e-30	3.85235e-29	57.6381
REACTOME_FGFR2B_LIGAND_BINDING_AND_ACTIVATION	0.217139	0.0938385	11.8103	3.52225e-30	4.06859e-29	57.5825
BIOCARTA_INTRINSIC_PATHWAY	0.222388	0.0340372	11.8092	3.56325e-30	4.10939e-29	57.571
BIOCARTA_ALK_PATHWAY	0.200792	0.0188208	11.8039	3.76295e-30	4.33278e-29	57.517
ZHENG_GLIOBLASTOMA_PLASTICITY_DN	0.189883	0.029396	11.7946	4.14728e-30	4.76772e-29	57.4207
REACTOME_PROCESSING_OF_DNA_DOUBLE_STRAND_BREAK_ENDS	-0.203525	-0.0370758	-11.7933	4.20067e-30	4.82144e-29	57.4081
REACTOME_RESOLUTION_OF_SISTER_CHROMATID_COHESION	-0.244343	-0.0397971	-11.783	4.67692e-30	5.35836e-29	57.3017
WANG_IMMORTALIZED_BY_HOXA9_AND_MEIS1_DN	0.253062	0.0109089	11.7829	4.68329e-30	5.35836e-29	57.3004
WP_PURINE_METABOLISM_AND_RELATED_DISORDERS	-0.208507	-0.0444336	-11.7801	4.8179e-30	5.50367e-29	57.2723
SCHLOSSER_MYC_TARGETS_REPRESSED_BY_SERUM	-0.219471	-0.0561169	-11.7754	5.06073e-30	5.77195e-29	57.2237
PID_PLK1_PATHWAY	-0.251663	-0.0539535	-11.7708	5.30802e-30	6.04446e-29	57.1764
NABA_MATRISOME_POORLY_METASTATIC_MELANOMA_TUMOR_CELL_DERIVED	0.242975	0.000165978	11.7665	5.55206e-30	6.31242e-29	57.1319
REACTOME_RESOLUTION_OF_D_LOOP_STRUCTURES_THROUGH_SYNTHESIS_DEPENDENT_STRAND_ANNEALING_SDSA	-0.259666	-0.0426316	-11.7654	5.61424e-30	6.37309e-29	57.1209
REACTOME_KERATAN_SULFATE_DEGRADATION	0.236537	0.0209681	11.7649	5.64526e-30	6.39825e-29	57.1154
MOHANKUMAR_HOXA1_TARGETS_DN	0.146803	0.0412242	11.7643	5.68005e-30	6.42465e-29	57.1094
MOLENAAR_TARGETS_OF_CCND1_AND_CDK4_DN	-0.303834	-0.03899	-11.7642	5.68632e-30	6.42465e-29	57.1083
GROSS_ELK3_TARGETS_UP	0.192549	0.00933167	11.7606	5.89952e-30	6.65514e-29	57.0718
WP_ONE_CARBON_METABOLISM	-0.169212	-0.0239821	-11.7528	6.40049e-30	7.20902e-29	56.9911
PID_INTEGRIN5_PATHWAY	0.271488	0.0185627	11.7456	6.89403e-30	7.75284e-29	56.9176
KEGG_PYRIMIDINE_METABOLISM	-0.161348	-0.0449571	-11.7446	6.96301e-30	7.81825e-29	56.9078
WESTON_VEGFA_TARGETS	0.173939	0.0103192	11.7426	7.11471e-30	7.9762e-29	56.8864
REACTOME_ORC1_REMOVAL_FROM_CHROMATIN	-0.267667	-0.0535462	-11.7411	7.223e-30	8.08507e-29	56.8715
BLANCO_MELO_COVID19_SARS_COV_2_LOW_MOI_INFECTION_A594_ACE2_EXPRESSING_CELLS_DN	0.22933	0.0662652	11.7407	7.25669e-30	8.11022e-29	56.8669
REACTOME_SIGNALING_BY_PDGF	0.201907	0.0137888	11.7404	7.27352e-30	8.11648e-29	56.8646
KEGG_MEDICUS_PATHOGEN_EBV_EBNA3C_TO_P27_CELL_CYCLE_G1_S_N00482	-0.316554	-0.0263789	-11.7358	7.63281e-30	8.50429e-29	56.8168
REACTOME_METABOLISM_OF_RNA	-0.173471	-0.0578343	-11.7349	7.70228e-30	8.56849e-29	56.8079
YU_BAP1_TARGETS	-0.240598	-0.035598	-11.7328	7.87526e-30	8.74747e-29	56.7859
VALK_AML_CLUSTER_11	0.212039	0.0032884	11.7321	7.93179e-30	8.79674e-29	56.7788
VANDESLUIS_COMMD1_TARGETS_GROUP_4_DN	0.204622	0.0631893	11.7307	8.04198e-30	8.90529e-29	56.7651
WANG_RESPONSE_TO_GSK3_INHIBITOR_SB216763_DN	-0.207233	-0.0397702	-11.7273	8.33001e-30	9.21014e-29	56.7303
LEE_EARLY_T_LYMPHOCYTE_UP	-0.28621	-0.0257062	-11.7217	8.82911e-30	9.74707e-29	56.6727
KEGG_MEDICUS_REFERENCE_RAD51_DSDNA_DESTABILIZATION	-0.259314	-0.0637599	-11.7209	8.90261e-30	9.81323e-29	56.6645
VILLANUEVA_LIVER_CANCER_KRT19_UP	-0.230246	-0.0390356	-11.7182	9.15778e-30	1.00791e-28	56.6365
KEGG_MEDICUS_VARIANT_AMPLIFIED_MYC_TO_P27_CELL_CYCLE_G1_S	-0.239434	-0.0562769	-11.7135	9.61337e-30	1.05645e-28	56.5884
BENPORATH_CYCLING_GENES	-0.170751	-0.0435135	-11.713	9.66535e-30	1.06055e-28	56.5831
MATZUK_MEIOTIC_AND_DNA_REPAIR	-0.156643	-0.0284493	-11.7104	9.92906e-30	1.08783e-28	56.5565
BOYAULT_LIVER_CANCER_SUBCLASS_G3_DN	0.175344	0.0199305	11.7078	1.02005e-29	1.11588e-28	56.5298
REACTOME_NUCLEAR_ENVELOPE_NE_REASSEMBLY	-0.195735	-0.0486646	-11.7065	1.03386e-29	1.12929e-28	56.5164
REACTOME_FGFRL1_MODULATION_OF_FGFR1_SIGNALING	0.234832	0.0481991	11.7041	1.05928e-29	1.15531e-28	56.4924
PLASARI_TGFB1_TARGETS_10HR_UP	0.171727	0.0180117	11.7	1.10572e-29	1.20414e-28	56.4499
FERRANDO_HOX11_NEIGHBORS	-0.247101	-0.015571	-11.6976	1.13242e-29	1.23136e-28	56.4263
REACTOME_PHYSIOLOGICAL_FACTORS	0.240441	0.033786	11.6955	1.1572e-29	1.25641e-28	56.4049
KEGG_MEDICUS_PATHOGEN_HIV_VPR_TO_CDC25_CELL_CYCLE_G2M	-0.313005	-0.048197	-11.685	1.29104e-29	1.39963e-28	56.2965
GRAHAM_CML_DIVIDING_VS_NORMAL_QUIESCENT_UP	-0.263745	-0.0318655	-11.6814	1.33987e-29	1.45039e-28	56.2598
KEGG_MEDICUS_REFERENCE_CHONDROITIN_SULFATE_BIOSYNTHESIS	0.307125	-0.00501528	11.6781	1.38581e-29	1.49787e-28	56.2264
PUJANA_BREAST_CANCER_LIT_INT_NETWORK	-0.195898	-0.0503525	-11.6743	1.44065e-29	1.55483e-28	56.188
REACTOME_MRNA_SPLICING	-0.17983	-0.0556049	-11.6693	1.51668e-29	1.63444e-28	56.1371
REACTOME_DNA_REPLICATION_PRE_INITIATION	-0.226707	-0.0383493	-11.667	1.55313e-29	1.67124e-28	56.1136
WP_ATR_SIGNALING	-0.263545	-0.0612153	-11.6624	1.62854e-29	1.74866e-28	56.0666
RANKIN_ANGIOGENIC_TARGETS_OF_VHL_HIF2A_DN	0.263484	0.00314769	11.6624	1.62992e-29	1.74866e-28	56.0658
SCHUHMACHER_MYC_TARGETS_UP	-0.229531	-0.0560133	-11.6594	1.6807e-29	1.80046e-28	56.0354
WP_SEROTONIN_TRANSPORTER_ACTIVITY	0.215346	0.0306683	11.6456	1.93765e-29	2.07266e-28	55.8946
REACTOME_G2_M_DNA_DAMAGE_CHECKPOINT	-0.213095	-0.0359445	-11.6451	1.94668e-29	2.07924e-28	55.89
PYEON_HPV_POSITIVE_TUMORS_UP	-0.203685	-0.0288139	-11.6422	2.00648e-29	2.13995e-28	55.8601
WP_CANONICAL_AND_NON_CANONICAL_NOTCH_SIGNALING	0.188308	0.0146669	11.6398	2.05556e-29	2.18907e-28	55.8361
MARKEY_RB1_ACUTE_LOF_UP	-0.226866	-0.0410789	-11.6352	2.15634e-29	2.29302e-28	55.7888
ZHOU_CELL_CYCLE_GENES_IN_IR_RESPONSE_24HR	-0.297335	-0.0411663	-11.6295	2.28679e-29	2.42816e-28	55.7306
LINDGREN_BLADDER_CANCER_CLUSTER_2B	0.228718	0.0121338	11.6239	2.4209e-29	2.56679e-28	55.6742
DING_LUNG_CANCER_BY_MUTATION_RATE	0.170086	0.039709	11.6115	2.7504e-29	2.91188e-28	55.5479
HELLEBREKERS_SILENCED_DURING_TUMOR_ANGIOGENESIS	0.199451	0.0277305	11.6062	2.9041e-29	3.07011e-28	55.4941
BEGUM_TARGETS_OF_PAX3_FOXO1_FUSION_DN	0.194679	0.014192	11.591	3.39446e-29	3.58326e-28	55.3396
BIOCARTA_PRC2_PATHWAY	-0.193669	-0.0542159	-11.5859	3.57718e-29	3.77064e-28	55.2878
WP_BLOOD_CLOTTING_CASCADE	0.19393	0.061452	11.5797	3.81185e-29	4.01215e-28	55.2249
LY_AGING_PREMATURE_DN	-0.270329	-0.0278435	-11.5784	3.86265e-29	4.05972e-28	55.2118
WAMUNYOKOLI_OVARIAN_CANCER_LMP_DN	0.203409	0.00118764	11.5774	3.90516e-29	4.09843e-28	55.2009
KEGG_COMPLEMENT_AND_COAGULATION_CASCADES	0.203134	0.04298	11.576	3.95932e-29	4.14926e-28	55.1873
KONDO_EZH2_TARGETS	0.152496	0.0205906	11.5733	4.07083e-29	4.25994e-28	55.1598
WP_DNA_IR_DOUBLE_STRAND_BREAKS_AND_CELLULAR_RESPONSE_VIA_ATM	-0.202684	-0.0525936	-11.5724	4.11067e-29	4.29541e-28	55.1502
LI_WILMS_TUMOR_VS_FETAL_KIDNEY_1_UP	0.174299	-0.00634849	11.5707	4.18222e-29	4.36387e-28	55.1331
LOPEZ_MESOTELIOMA_SURVIVAL_TIME_UP	-0.327299	-0.0383087	-11.5552	4.90111e-29	5.10662e-28	54.9761
MIKKELSEN_ES_HCP_WITH_H3_UNMETHYLATED	0.129013	0.0493995	11.5538	4.97001e-29	5.17095e-28	54.9623
REACTOME_PHOSPHORYLATION_OF_EMI1	-0.369267	-0.0561543	-11.5333	6.12987e-29	6.36855e-28	54.7547
RICKMAN_HEAD_AND_NECK_CANCER_F	0.147412	0.0761356	11.5312	6.26321e-29	6.49774e-28	54.7334
REACTOME_HDR_THROUGH_MMEJ_ALT_NHEJ	-0.255885	-0.0468527	-11.5264	6.58239e-29	6.81909e-28	54.6842
ABDULRAHMAN_KIDNEY_CANCER_VHL_DN	0.216182	-0.00351521	11.5123	7.59934e-29	7.86135e-28	54.542
ACOSTA_PROLIFERATION_INDEPENDENT_MYC_TARGETS_UP	-0.163971	-0.0405453	-11.5054	8.15334e-29	8.4224e-28	54.4723
REACTOME_GENE_SILENCING_BY_RNA	-0.176743	-0.0264407	-11.5025	8.40214e-29	8.66703e-28	54.4426
REACTOME_PROCESSIVE_SYNTHESIS_ON_THE_C_STRAND_OF_THE_TELOMERE	-0.233551	-0.0636536	-11.5021	8.42887e-29	8.68221e-28	54.4394
WP_LDLRAD4_AND_WHAT_WE_KNOW_ABOUT_IT	0.302867	0.00886492	11.5011	8.52211e-29	8.76578e-28	54.4286
BENPORATH_EED_TARGETS	0.104761	0.0484553	11.4968	8.90025e-29	9.14172e-28	54.3856
INAMURA_LUNG_CANCER_SCC_UP	-0.262228	-0.00296319	-11.4938	9.17565e-29	9.41122e-28	54.3554
KEGG_MEDICUS_REFERENCE_ITGA_B_RHOGEF_RHOA_SIGNALING_PATHWAY	0.236577	0.0141772	11.4895	9.5936e-29	9.82597e-28	54.3113
PEDRIOLI_MIR31_TARGETS_DN	0.12788	0.015667	11.4877	9.76625e-29	9.98865e-28	54.2937
KIM_WT1_TARGETS_12HR_UP	0.143033	-0.00198388	11.4837	1.01725e-28	1.03895e-27	54.2534
PASINI_SUZ12_TARGETS_DN	0.187369	-6.81152e-05	11.4785	1.07321e-28	1.09455e-27	54.2004
WP_PHOSPHODIESTERASES_IN_NEURONAL_FUNCTION	0.152394	0.043996	11.4723	1.14225e-28	1.16333e-27	54.1387
VALK_AML_CLUSTER_9	0.213818	0.0208975	11.4718	1.14846e-28	1.16801e-27	54.1333
SARRIO_EPITHELIAL_MESENCHYMAL_TRANSITION_UP	-0.260493	-0.0372588	-11.4709	1.15962e-28	1.1777e-27	54.1237
LEIN_ASTROCYTE_MARKERS	0.170032	0.0536632	11.4658	1.22131e-28	1.23861e-27	54.0724
WEST_ADRENOCORTICAL_TUMOR_MARKERS_UP	-0.262573	-0.0168224	-11.462	1.26921e-28	1.28539e-27	54.0344
REACTOME_NUCLEOTIDE_EXCISION_REPAIR	-0.150808	-0.0596248	-11.4566	1.34e-28	1.35518e-27	53.9806
REN_ALVEOLAR_RHABDOMYOSARCOMA_DN	0.199156	-0.0159566	11.4524	1.39979e-28	1.41279e-27	53.9374
BRUINS_UVC_RESPONSE_VIA_TP53_GROUP_B	0.104175	-0.00185405	11.4523	1.40087e-28	1.41279e-27	53.9367
NABA_MATRISOME_ASSOCIATED	0.148753	0.0478151	11.4515	1.41143e-28	1.42145e-27	53.9292
REACTOME_POLB_DEPENDENT_LONG_PATCH_BASE_EXCISION_REPAIR	-0.282884	-0.0547414	-11.4503	1.42917e-28	1.4367e-27	53.9169
LY_AGING_OLD_DN	-0.275933	-0.0313773	-11.4502	1.43054e-28	1.4367e-27	53.9159
REACTOME_NUCLEAR_PORE_COMPLEX_NPC_DISASSEMBLY	-0.246042	-0.0586051	-11.4464	1.48732e-28	1.49165e-27	53.8774
BURTON_ADIPOGENESIS_3	-0.288477	-0.0378334	-11.4433	1.53427e-28	1.53661e-27	53.8467
TERAMOTO_OPN_TARGETS_CLUSTER_6	0.176355	0.0156611	11.4325	1.71236e-28	1.71259e-27	53.738
BIDUS_METASTASIS_UP	-0.234306	-0.0428326	-11.4315	1.72965e-28	1.7275e-27	53.728
REACTOME_SUMOYLATION_OF_DNA_DAMAGE_RESPONSE_AND_REPAIR_PROTEINS	-0.175888	-0.0533048	-11.4313	1.73388e-28	1.72933e-27	53.7256
GAVIN_FOXP3_TARGETS_CLUSTER_P6	-0.242033	-0.0296605	-11.4201	1.94262e-28	1.93486e-27	53.6131
LINDVALL_IMMORTALIZED_BY_TERT_UP	0.152151	0.00977878	11.4171	2.00239e-28	1.99165e-27	53.5831
CHEN_LVAD_SUPPORT_OF_FAILING_HEART_UP	0.187914	0.00803167	11.4145	2.05631e-28	2.04247e-27	53.5568
REACTOME_NUCLEOTIDE_BIOSYNTHESIS	-0.250019	-0.0705611	-11.4121	2.10702e-28	2.08997e-27	53.5327
KEGG_MEDICUS_REFERENCE_ITGA_B_FAK_RAC_SIGNALING_PATHWAY	0.20783	0.00480732	11.403	2.31061e-28	2.28877e-27	53.4415
REACTOME_DNA_REPLICATION_INITIATION	-0.318254	-0.06982	-11.4025	2.32114e-28	2.29606e-27	53.437
WP_TGF_BETA_SIGNALING_IN_THYROID_CELLS_FOR_EPITHELIAL_MESENCHYMAL_TRANSITION	0.215086	-0.00324881	11.3982	2.42637e-28	2.39687e-27	53.3931
SUNG_METASTASIS_STROMA_UP	0.17214	-0.00151104	11.3734	3.11925e-28	3.07712e-27	53.1445
PID_LYMPH_ANGIOGENESIS_PATHWAY	0.23362	0.000492675	11.3725	3.1468e-28	3.10007e-27	53.1358
MCBRYAN_PUBERTAL_TGFB1_TARGETS_UP	0.163218	0.00219815	11.3698	3.23472e-28	3.18235e-27	53.1085
TARTE_PLASMA_CELL_VS_PLASMABLAST_DN	-0.213247	-0.0437236	-11.3635	3.4454e-28	3.38501e-27	53.0461
REACTOME_GLUCOSE_METABOLISM	-0.168026	-0.0450553	-11.3604	3.55638e-28	3.48931e-27	53.0147
GARY_CD5_TARGETS_DN	-0.17082	-0.0487874	-11.3586	3.62145e-28	3.54833e-27	52.9968
SANA_TNF_SIGNALING_DN	0.185152	-0.00101148	11.3565	3.69807e-28	3.6185e-27	52.9761
WOO_LIVER_CANCER_RECURRENCE_UP	0.163283	0.00498236	11.3466	4.08921e-28	3.99582e-27	52.8766
REACTOME_REGULATION_OF_TP53_ACTIVITY	-0.138741	-0.0528028	-11.3405	4.34752e-28	4.24249e-27	52.816
REACTOME_MISMATCH_REPAIR	-0.253425	-0.0650794	-11.3351	4.58997e-28	4.47306e-27	52.7623
SCHLOSSER_MYC_TARGETS_AND_SERUM_RESPONSE_DN	-0.244518	-0.059871	-11.334	4.64381e-28	4.51943e-27	52.7507
HERNANDEZ_ABERRANT_MITOSIS_BY_DOCETACEL_2NM_UP	0.166853	0.013678	11.3284	4.91126e-28	4.77329e-27	52.6953
LIU_SMARCA4_TARGETS	0.184492	0.0211072	11.3266	5.00328e-28	4.8562e-27	52.677
BERENJENO_TRANSFORMED_BY_RHOA_REVERSIBLY_DN	0.217607	0.011197	11.3237	5.1491e-28	4.99103e-27	52.6485
REACTOME_TRANSCRIPTION_OF_THE_HIV_GENOME	-0.158354	-0.0638057	-11.3217	5.25879e-28	5.09053e-27	52.6277
REACTOME_CHK1_CHK2_CDS1_MEDIATED_INACTIVATION_OF_CYCLIN_B_CDK1_COMPLEX	-0.309543	-0.0556367	-11.3169	5.51674e-28	5.33309e-27	52.5803
REACTOME_G2_M_DNA_REPLICATION_CHECKPOINT	-0.375536	-0.0482068	-11.3131	5.73453e-28	5.53623e-27	52.542
REACTOME_ASSEMBLY_OF_ACTIVE_LPL_AND_LIPC_LIPASE_COMPLEXES	0.206402	0.0392475	11.3106	5.87695e-28	5.66616e-27	52.5177
KEGG_MEDICUS_VARIANT_NOTCH_OVEREXPRESSION_TO_NOTCH_SIGNALING_PATHWAY	0.247089	0.018655	11.3093	5.95752e-28	5.7362e-27	52.5042
BERTUCCI_INVASIVE_CARCINOMA_DUCTAL_VS_LOBULAR_DN	0.271204	0.0244452	11.3091	5.96802e-28	5.73866e-27	52.5025
WHITFIELD_CELL_CYCLE_G2_M	-0.178155	-0.0431361	-11.3039	6.28623e-28	6.03662e-27	52.4511
KERLEY_RESPONSE_TO_CISPLATIN_UP	0.189771	0.0238138	11.3014	6.45077e-28	6.18641e-27	52.4255
GARGALOVIC_RESPONSE_TO_OXIDIZED_PHOSPHOLIPIDS_RED_UP	-0.231416	-0.0565588	-11.3003	6.51974e-28	6.24427e-27	52.415
KEGG_MEDICUS_REFERENCE_ATR_SIGNALING	-0.237911	-0.0633863	-11.2988	6.61804e-28	6.33004e-27	52.4002
REACTOME_MITOCHONDRIAL_RNA_DEGRADATION	-0.258828	-0.0809049	-11.2879	7.38782e-28	7.05698e-27	52.2913
KEGG_MEDICUS_PATHOGEN_HPV_E7_TO_P27_CELL_CYCLE_G1_S	-0.307294	-0.0407367	-11.2873	7.43538e-28	7.09303e-27	52.285
REACTOME_TRANSCRIPTIONAL_REGULATION_BY_E2F6	-0.188267	-0.0542556	-11.2814	7.88618e-28	7.51317e-27	52.2267
SCIAN_CELL_CYCLE_TARGETS_OF_TP53_AND_TP73_DN	-0.345054	-0.0440713	-11.2793	8.05268e-28	7.6617e-27	52.2061
KEGG_MEDICUS_REFERENCE_INACTIVATION_OF_CONDENSIN_I	-0.360256	-0.0594996	-11.2747	8.44043e-28	8.02007e-27	52.1595
REACTOME_DUAL_INCISION_IN_TC_NER	-0.160966	-0.0619419	-11.2705	8.80316e-28	8.35376e-27	52.1179
RHODES_CANCER_META_SIGNATURE	-0.252504	-0.0458458	-11.2667	9.14049e-28	8.6625e-27	52.0807
SUZUKI_RESPONSE_TO_TSA_AND_DECITABINE_1A	0.192731	0.0478833	11.2657	9.23163e-28	8.73742e-27	52.0709
HESS_TARGETS_OF_HOXA9_AND_MEIS1_UP	-0.174565	-0.0431752	-11.2594	9.84197e-28	9.30292e-27	52.0075
REACTOME_INHIBITION_OF_THE_PROTEOLYTIC_ACTIVITY_OF_APC_C_REQUIRED_FOR_THE_ONSET_OF_ANAPHASE_BY_MITOTIC_SPINDLE_CHECKPOINT_COMPONENTS	-0.209547	-0.0680566	-11.2529	1.05041e-27	9.91579e-27	51.9431
SOTIRIOU_BREAST_CANCER_GRADE_1_VS_3_DN	0.268556	0.00761042	11.2517	1.0629e-27	1.00207e-26	51.9314
ELVIDGE_HIF1A_AND_HIF2A_TARGETS_UP	-0.199091	-0.0477618	-11.2416	1.17584e-27	1.1071e-26	51.8315
REACTOME_GAP_FILLING_DNA_REPAIR_SYNTHESIS_AND_LIGATION_IN_GG_NER	-0.229202	-0.0611855	-11.2404	1.19043e-27	1.11938e-26	51.8193
PATIL_LIVER_CANCER	-0.16534	-0.0387746	-11.2342	1.26673e-27	1.18958e-26	51.7578
BENPORATH_ES_CORE_NINE_CORRELATED	-0.23591	-0.0603985	-11.2337	1.27351e-27	1.19439e-26	51.7526
SA_REG_CASCADE_OF_CYCLIN_EXPR	-0.282838	-0.0199779	-11.2307	1.31243e-27	1.2293e-26	51.7228
VANTVEER_BREAST_CANCER_METASTASIS_DN	-0.269413	-0.0449223	-11.2251	1.38729e-27	1.29773e-26	51.6679
REACTOME_CARDIAC_CONDUCTION	0.134505	0.0476374	11.2129	1.56768e-27	1.46458e-26	51.547
NABA_ECM_AFFILIATED	0.145188	0.0433928	11.2092	1.6278e-27	1.51879e-26	51.5097
REACTOME_HOST_INTERACTIONS_OF_HIV_FACTORS	-0.197942	-0.0535443	-11.2067	1.66777e-27	1.55407e-26	51.4857
MCDOWELL_ACUTE_LUNG_INJURY_DN	0.159927	0.0181587	11.1998	1.78691e-27	1.66295e-26	51.4175
LEI_HOXC8_TARGETS_DN	0.238739	0.0350458	11.1967	1.84417e-27	1.7124e-26	51.3863
BIOCARTA_G2_PATHWAY	-0.233465	-0.0478076	-11.1967	1.84478e-27	1.7124e-26	51.3859
REICHERT_MITOSIS_LIN9_TARGETS	-0.32322	-0.0375537	-11.1921	1.93181e-27	1.79089e-26	51.3403
FURUKAWA_DUSP6_TARGETS_PCI35_DN	-0.243834	-0.0415235	-11.1851	2.07174e-27	1.91815e-26	51.2711
KRIGE_RESPONSE_TO_TOSEDOSTAT_24HR_DN	-0.141907	-0.0451349	-11.1827	2.12043e-27	1.96072e-26	51.2482
YAMASHITA_METHYLATED_IN_PROSTATE_CANCER	0.18276	0.0524633	11.1804	2.17086e-27	2.00479e-26	51.2249
REACTOME_POLYMERASE_SWITCHING_ON_THE_C_STRAND_OF_THE_TELOMERE	-0.223122	-0.0623266	-11.1799	2.18069e-27	2.0113e-26	51.2204
WP_SERINE_METABOLISM	-0.266283	-0.0378461	-11.1743	2.30554e-27	2.12374e-26	51.1653
WP_HEDGEHOG_SIGNALING_PATHWAY_WP4249	0.170717	0.0105002	11.1714	2.37437e-27	2.18436e-26	51.1362
CLIMENT_BREAST_CANCER_COPY_NUMBER_DN	0.25698	0.0274432	11.1637	2.56453e-27	2.35631e-26	51.06
OUELLET_CULTURED_OVARIAN_CANCER_INVASIVE_VS_LMP_DN	0.15945	0.0308034	11.163	2.58211e-27	2.36944e-26	51.0533
BIOCARTA_RAN_PATHWAY	-0.328005	-0.0665719	-11.1619	2.61034e-27	2.39231e-26	51.0425
REACTOME_TRANSLESION_SYNTHESIS_BY_POLK	-0.213285	-0.0662266	-11.1618	2.61425e-27	2.39287e-26	51.041
GRAESSMANN_RESPONSE_TO_MC_AND_DOXORUBICIN_DN	-0.101003	-0.0495304	-11.161	2.635e-27	2.40881e-26	51.0332
LU_TUMOR_ENDOTHELIAL_MARKERS_DN	0.240485	0.0718847	11.1564	2.75666e-27	2.51685e-26	50.9886
YAO_TEMPORAL_RESPONSE_TO_PROGESTERONE_CLUSTER_0	0.173	-0.0012764	11.1556	2.77988e-27	2.53485e-26	50.9803
JEON_SMAD6_TARGETS_DN	-0.25105	-0.023587	-11.1501	2.93523e-27	2.67313e-26	50.9265
CORRE_MULTIPLE_MYELOMA_UP	0.17477	0.0286162	11.15	2.93994e-27	2.67405e-26	50.9249
REACTOME_MRNA_SPLICING_MINOR_PATHWAY	-0.211944	-0.0621093	-11.1493	2.96033e-27	2.68921e-26	50.918
REACTOME_EPIGENETIC_REGULATION_OF_GENE_EXPRESSION	-0.138953	-0.0404883	-11.1474	3.0165e-27	2.7355e-26	50.8994
FOURNIER_ACINAR_DEVELOPMENT_LATE_2	-0.210531	-0.0523182	-11.1473	3.01884e-27	2.7355e-26	50.8987
WIERENGA_STAT5A_TARGETS_DN	0.148593	0.00643957	11.1395	3.26473e-27	2.9546e-26	50.8212
WP_DEVELOPMENT_OF_URETERIC_COLLECTION_SYSTEM	0.160911	0.0523864	11.1376	3.3248e-27	3.0052e-26	50.8032
REACTOME_SUMOYLATION	-0.136167	-0.0405671	-11.1365	3.363e-27	3.03593e-26	50.7919
PID_RANBP2_PATHWAY	-0.203976	-0.0595651	-11.1326	3.49661e-27	3.15261e-26	50.7533
REACTOME_VEGF_LIGAND_RECEPTOR_INTERACTIONS	0.297021	0.000983834	11.1218	3.89311e-27	3.50574e-26	50.6471
WHITFIELD_CELL_CYCLE_G2	-0.175761	-0.0424273	-11.1212	3.91653e-27	3.52244e-26	50.6411
REACTOME_APC_C_MEDIATED_DEGRADATION_OF_CELL_CYCLE_PROTEINS	-0.233612	-0.0520532	-11.1093	4.40552e-27	3.95731e-26	50.5248
KEGG_VASCULAR_SMOOTH_MUSCLE_CONTRACTION	0.124633	0.029178	11.1092	4.41369e-27	3.95973e-26	50.5229
IIZUKA_LIVER_CANCER_PROGRESSION_L1_G1_UP	0.199378	0.00921564	11.108	4.46557e-27	4.0013e-26	50.5114
REACTOME_PHOSPHORYLATION_OF_THE_APC_C	-0.211389	-0.0725863	-11.1078	4.47473e-27	4.00455e-26	50.5093
TIEN_INTESTINE_PROBIOTICS_24HR_UP	-0.169485	-0.0525407	-11.095	5.08187e-27	4.54227e-26	50.3835
KATSANOU_ELAVL1_TARGETS_UP	0.14324	0.0187879	11.0872	5.49093e-27	4.90184e-26	50.3069
KEGG_MEDICUS_VARIANT_LOSS_OF_CDKN1B_TO_P27_CELL_CYCLE_G1_S	-0.277384	-0.0389108	-11.0831	5.71891e-27	5.09906e-26	50.2667
HOLLERN_SOLID_NODULAR_BREAST_TUMOR_DN	0.214946	0.0343249	11.0784	5.9904e-27	5.33456e-26	50.2208
REACTOME_RNA_POLYMERASE_I_TRANSCRIPTION_INITIATION	-0.157364	-0.0621583	-11.0765	6.10209e-27	5.42733e-26	50.2025
GREENBAUM_E2A_TARGETS_UP	-0.293285	-0.0292372	-11.0705	6.47983e-27	5.75622e-26	50.1431
WP_PI3K_AKT_SIGNALING_PATHWAY	0.131613	0.0141348	11.0697	6.53073e-27	5.79432e-26	50.1354
BENPORATH_ES_2	-0.207786	-0.038522	-11.0663	6.752e-27	5.9833e-26	50.1024
BLANCO_MELO_MERS_COV_INFECTION_MCR5_CELLS_DN	0.173385	0.0371264	11.0559	7.4895e-27	6.62871e-26	49.9999
YAO_TEMPORAL_RESPONSE_TO_PROGESTERONE_CLUSTER_11	-0.195548	-0.0429663	-11.0511	7.84851e-27	6.93797e-26	49.9535
IGLESIAS_E2F_TARGETS_UP	0.177217	0.0017789	11.0509	7.86566e-27	6.94464e-26	49.9514
BAELDE_DIABETIC_NEPHROPATHY_UP	0.187912	0.00728648	11.0392	8.82981e-27	7.78638e-26	49.837
KEGG_MEDICUS_REFERENCE_CONDENSIN_LOADING	-0.250106	-0.0620933	-11.0306	9.61299e-27	8.46669e-26	49.753
REACTOME_CLASS_B_2_SECRETIN_FAMILY_RECEPTORS	0.131196	0.042298	11.0302	9.65248e-27	8.49113e-26	49.7489
VERHAAK_GLIOBLASTOMA_CLASSICAL	0.138822	0.00920638	11.0233	1.0335e-26	9.08052e-26	49.6813
PID_MYC_ACTIV_PATHWAY	-0.169469	-0.0402656	-11.0124	1.15066e-26	1.00976e-25	49.5751
SCHLESINGER_METHYLATED_DE_NOVO_IN_CANCER	0.132268	0.0541753	11.0055	1.23275e-26	1.08049e-25	49.507
SCHAEFFER_PROSTATE_DEVELOPMENT_12HR_DN	0.174049	0.0272683	11.0052	1.23616e-26	1.08216e-25	49.5042
REACTOME_HEPARAN_SULFATE_HEPARIN_HS_GAG_METABOLISM	0.153161	0.0142259	11.0049	1.23989e-26	1.08411e-25	49.5012
REACTOME_TRNA_AMINOACYLATION	-0.217131	-0.0600235	-10.9937	1.38387e-26	1.20855e-25	49.3926
REACTOME_NCAM_SIGNALING_FOR_NEURITE_OUT_GROWTH	0.152344	0.0358315	10.9927	1.39811e-26	1.21951e-25	49.3825
TSAI_RESPONSE_TO_RADIATION_THERAPY	0.211076	0.0345004	10.9882	1.46206e-26	1.27375e-25	49.3382
WP_INTERACTIONS_BETWEEN_LOXL4_AND_OXIDATIVE_STRESS_PATHWAY	0.154036	0.00653776	10.9849	1.5094e-26	1.31342e-25	49.3067
WP_NRP1_TRIGGERED_SIGNALING_PATHWAYS_IN_PANCREATIC_CANCER	0.163053	-0.00293538	10.9757	1.65241e-26	1.43612e-25	49.2172
RIZ_ERYTHROID_DIFFERENTIATION_CCNE1	-0.137381	-0.042119	-10.9709	1.73274e-26	1.50414e-25	49.1702
BIOCARTA_CDC25_PATHWAY	-0.286812	-0.0326166	-10.9672	1.79714e-26	1.55816e-25	49.1341
REACTOME_GLYCOSAMINOGLYCAN_METABOLISM	0.157371	0.0102292	10.9668	1.80369e-26	1.56197e-25	49.1305
CAFFAREL_RESPONSE_TO_THC_24HR_5_DN	-0.166066	-0.0395516	-10.9631	1.87049e-26	1.61789e-25	49.0946
CAFFAREL_RESPONSE_TO_THC_24HR_5_UP	-0.19122	-0.0536465	-10.9628	1.87698e-26	1.62155e-25	49.0911
REACTOME_TRNA_MODIFICATION_IN_THE_MITOCHONDRION	-0.245725	-0.0772337	-10.9586	1.9551e-26	1.68703e-25	49.0508
REACTOME_GLOBAL_GENOME_NUCLEOTIDE_EXCISION_REPAIR_GG_NER	-0.147267	-0.0588813	-10.9584	1.95984e-26	1.6891e-25	49.0484
WONG_PROTEASOME_GENE_MODULE	-0.209068	-0.0510468	-10.9581	1.96545e-26	1.69192e-25	49.0456
MORI_PRE_BI_LYMPHOCYTE_UP	-0.249926	-0.0329859	-10.9494	2.14111e-26	1.84003e-25	48.9609
REACTOME_RESPONSE_TO_ELEVATED_PLATELET_CYTOSOLIC_CA2	0.155113	0.012066	10.9493	2.14259e-26	1.84003e-25	48.9602
DELPUECH_FOXO3_TARGETS_DN	-0.220965	-0.0500548	-10.9484	2.16287e-26	1.85524e-25	48.9509
BHAT_ESR1_TARGETS_NOT_VIA_AKT1_DN	0.175266	0.00600617	10.9458	2.21799e-26	1.90027e-25	48.926
VERHAAK_AML_WITH_NPM1_MUTATED_DN	0.162249	0.0188312	10.9456	2.22189e-26	1.90136e-25	48.9243
SABATES_COLORECTAL_ADENOMA_DN	0.166398	0.0524743	10.9433	2.2731e-26	1.94288e-25	48.9018
REACTOME_G_ALPHA_S_SIGNALLING_EVENTS	0.134474	0.0350368	10.9403	2.34095e-26	1.99851e-25	48.8727
HEBERT_MATRISOME_TNBC_BONE_METASTASIS	0.224024	0.0462172	10.9338	2.49537e-26	2.12783e-25	48.8095
KEGG_MEDICUS_VARIANT_AMPLIFIED_CCNE_TO_CELL_CYCLE_G1_S	-0.290865	-0.039307	-10.93	2.58951e-26	2.20551e-25	48.7729
XU_GH1_EXOGENOUS_TARGETS_UP	0.138028	0.0180943	10.9255	2.70853e-26	2.30416e-25	48.7284
BACOLOD_RESISTANCE_TO_ALKYLATING_AGENTS_UP	0.191467	0.0348009	10.9197	2.86743e-26	2.43648e-25	48.6721
MATTIOLI_MULTIPLE_MYELOMA_WITH_14Q32_TRANSLOCATIONS	0.173136	0.0133239	10.9189	2.88968e-26	2.4525e-25	48.6644
VALK_AML_CLUSTER_1	0.19038	0.0317379	10.9109	3.12342e-26	2.64776e-25	48.5875
CARRILLOREIXACH_14Q32OVEREXPRESSION_IN_HEPATOBLASTOMA	0.237402	0.080489	10.9104	3.13901e-26	2.65787e-25	48.5826
MCLACHLAN_DENTAL_CARIES_DN	0.162896	0.0320402	10.9031	3.37373e-26	2.85327e-25	48.5112
FISCHER_G1_S_CELL_CYCLE	-0.161816	-0.0307865	-10.901	3.44283e-26	2.90831e-25	48.4912
REACTOME_TRANSCRIPTION_COUPLED_NUCLEOTIDE_EXCISION_REPAIR_TC_NER	-0.158572	-0.061313	-10.8951	3.64696e-26	3.07715e-25	48.4342
MIKKELSEN_MCV6_HCP_WITH_H3K27ME3	0.114396	0.0627748	10.8907	3.80827e-26	3.20951e-25	48.3914
REACTOME_REGULATION_OF_PLK1_ACTIVITY_AT_G2_M_TRANSITION	-0.15563	-0.0564912	-10.8896	3.85136e-26	3.24205e-25	48.3803
GARGALOVIC_RESPONSE_TO_OXIDIZED_PHOSPHOLIPIDS_GREY_DN	0.122525	0.0125206	10.8835	4.08492e-26	3.43466e-25	48.3221
REACTOME_INTRINSIC_PATHWAY_OF_FIBRIN_CLOT_FORMATION	0.199634	0.0268252	10.8762	4.39041e-26	3.68723e-25	48.2508
HOLLEMAN_PREDNISOLONE_RESISTANCE_ALL_UP	-0.195391	-0.0520063	-10.8545	5.42538e-26	4.55115e-25	48.0414
WP_TYPE_I_COLLAGEN_SYNTHESIS_IN_THE_CONTEXT_OF_OSTEOGENESIS_IMPERFECTA	0.223009	-0.00109183	10.852	5.56085e-26	4.65939e-25	48.0171
KEGG_ARRHYTHMOGENIC_RIGHT_VENTRICULAR_CARDIOMYOPATHY_ARVC	0.164489	0.0280305	10.8504	5.64529e-26	4.7192e-25	48.0022
WP_ARRHYTHMOGENIC_RIGHT_VENTRICULAR_CARDIOMYOPATHY	0.164489	0.0280305	10.8504	5.64529e-26	4.7192e-25	48.0022
WEINMANN_ADAPTATION_TO_HYPOXIA_DN	0.186683	0.0302328	10.8381	6.36454e-26	5.31431e-25	47.8836
ZHAN_MULTIPLE_MYELOMA_MS_UP	0.170034	0.0139078	10.8353	6.54216e-26	5.45633e-25	47.8564
PID_ATM_PATHWAY	-0.194348	-0.0528745	-10.8348	6.57851e-26	5.48032e-25	47.8509
KEGG_MEDICUS_REFERENCE_METHIONINE_DEGRADATION	-0.20363	-0.0152572	-10.8334	6.66352e-26	5.54476e-25	47.8382
KEGG_MEDICUS_REFERENCE_ITGA_B_FAK_CDC42_SIGNALING_PATHWAY	0.219477	0.0117411	10.8308	6.83417e-26	5.68022e-25	47.8132
REACTOME_RNA_POLYMERASE_II_TRANSCRIBES_SNRNA_GENES	-0.133241	-0.0565814	-10.8274	7.06832e-26	5.86809e-25	47.7799
GAUTSCHI_SRC_SIGNALING	0.273091	0.016527	10.8267	7.11851e-26	5.90298e-25	47.7729
BERENJENO_ROCK_SIGNALING_NOT_VIA_RHOA_DN	0.191001	0.000294059	10.8248	7.24876e-26	6.0041e-25	47.7549
KEGG_AMINOACYL_TRNA_BIOSYNTHESIS	-0.196535	-0.062337	-10.8219	7.45364e-26	6.16674e-25	47.7274
REACTOME_AURKA_ACTIVATION_BY_TPX2	-0.171909	-0.0545648	-10.8213	7.49853e-26	6.19678e-25	47.7214
POS_RESPONSE_TO_HISTAMINE_DN	-0.199713	-0.0569404	-10.8149	7.9853e-26	6.59152e-25	47.6592
WP_DOPAMINERGIC_NEUROGENESIS	0.165902	0.0825791	10.8144	8.02385e-26	6.61579e-25	47.6545
CALVET_IRINOTECAN_SENSITIVE_VS_REVERTED_UP	0.260693	-0.0216031	10.8134	8.09826e-26	6.66953e-25	47.6454
BERENJENO_TRANSFORMED_BY_RHOA_UP	-0.193081	-0.0430274	-10.8129	8.13758e-26	6.6943e-25	47.6406
REACTOME_PIWI_INTERACTING_RNA_PIRNA_BIOGENESIS	-0.183781	-0.0228809	-10.8045	8.83279e-26	7.25794e-25	47.5595
HAN_JNK_SINGALING_UP	0.190892	0.0159049	10.7999	9.23812e-26	7.58239e-25	47.5151
GRANDVAUX_IRF3_TARGETS_DN	0.213592	0.0240566	10.7956	9.62931e-26	7.8945e-25	47.4741
VALK_AML_WITH_EVI1	0.16457	0.0243603	10.7937	9.81293e-26	8.03594e-25	47.4555
KOHN_EMT_MESENCHYMAL	0.298097	0.00507551	10.7904	1.01275e-25	8.28413e-25	47.4243
SCHLOSSER_MYC_TARGETS_AND_SERUM_RESPONSE_UP	-0.195206	-0.0665803	-10.7891	1.02599e-25	8.38296e-25	47.4114
VERRECCHIA_RESPONSE_TO_TGFB1_C3	0.219552	-0.00719127	10.7809	1.11137e-25	9.07036e-25	47.3324
BLUM_RESPONSE_TO_SALIRASIB_DN	-0.197974	-0.0395798	-10.7801	1.11984e-25	9.12913e-25	47.3249
WP_HAIR_FOLLICLE_DEVELOPMENT_ORGANOGENESIS_PART_2_OF_3	0.195006	0.0267273	10.7773	1.1508e-25	9.37097e-25	47.2979
REACTOME_TRANSCRIPTIONAL_REGULATION_BY_SMALL_RNAS	-0.190107	-0.0311788	-10.7702	1.23258e-25	1.00256e-24	47.23
NIKOLSKY_BREAST_CANCER_20P13_AMPLICON	0.255055	0.0123007	10.7696	1.24042e-25	1.00781e-24	47.2237
WP_CARDIAC_PROGENITOR_DIFFERENTIATION	0.185928	0.0564386	10.7687	1.25089e-25	1.01517e-24	47.2154
MATTIOLI_MGUS_VS_PCL	-0.17704	-0.0445467	-10.7658	1.28633e-25	1.04276e-24	47.1878
KUNINGER_IGF1_VS_PDGFB_TARGETS_UP	0.105903	0.0498836	10.7649	1.29765e-25	1.05076e-24	47.1792
REACTOME_GLUCAGON_TYPE_LIGAND_RECEPTORS	0.147035	0.0374522	10.7646	1.30188e-25	1.05301e-24	47.1759
KEGG_MEDICUS_REFERENCE_SPINDLE_ASSEMBLY_CHECKPOINT_SIGNALING	-0.208973	-0.0574682	-10.7625	1.32808e-25	1.073e-24	47.1562
KEGG_HEDGEHOG_SIGNALING_PATHWAY	0.131156	0.0376364	10.7568	1.40468e-25	1.13362e-24	47.1008
WP_DRAVET_SYNDROME	0.161972	0.02692	10.7545	1.43616e-25	1.15773e-24	47.0789
JAZAERI_BREAST_CANCER_BRCA1_VS_BRCA2_DN	0.13738	0.00649578	10.7439	1.59128e-25	1.28135e-24	46.9775
BHAT_ESR1_TARGETS_VIA_AKT1_DN	0.160488	-0.00154398	10.7359	1.71972e-25	1.38324e-24	46.9007
VANHARANTA_UTERINE_FIBROID_WITH_7Q_DELETION_UP	-0.135016	-0.0451134	-10.7303	1.81487e-25	1.45814e-24	46.8475
REACTOME_PKR_MEDIATED_SIGNALING	-0.139851	-0.0371732	-10.7286	1.84431e-25	1.48016e-24	46.8316
KEGG_RNA_POLYMERASE	-0.19556	-0.0619396	-10.7217	1.97336e-25	1.58197e-24	46.7647
WP_REGULATION_OF_SISTER_CHROMATID_SEPARATION_AT_THE_METAPHASE_ANAPHASE_TRANSITION	-0.311033	-0.0307535	-10.7153	2.09932e-25	1.68108e-24	46.7035
REACTOME_DEFECTS_OF_CONTACT_ACTIVATION_SYSTEM_CAS_AND_KALLIKREIN_KININ_SYSTEM_KKS	0.225007	0.00289346	10.707	2.2741e-25	1.81903e-24	46.6245
WP_TCA_CYCLE_IN_SENESCENCE	-0.252436	-0.0713036	-10.7023	2.37946e-25	1.9012e-24	46.5797
DODD_NASOPHARYNGEAL_CARCINOMA_DN	-0.183627	-0.042761	-10.6973	2.49779e-25	1.99355e-24	46.5317
CHEN_ETV5_TARGETS_TESTIS	-0.256095	-0.0491495	-10.6948	2.55795e-25	2.03931e-24	46.5082
KEGG_MEDICUS_REFERENCE_REGULATION_OF_FIBRINOLYTIC_SYSTEM_C1INH	0.295659	0.0370797	10.6927	2.61015e-25	2.07864e-24	46.4882
FOURNIER_ACINAR_DEVELOPMENT_LATE_DN	-0.264178	-0.0489226	-10.6908	2.65998e-25	2.11599e-24	46.4695
REACTOME_TELOMERE_MAINTENANCE	-0.189652	-0.0325387	-10.6884	2.72116e-25	2.16228e-24	46.447
REACTOME_MRNA_DECAY_BY_5_TO_3_EXORIBONUCLEASE	-0.178537	-0.0599443	-10.688	2.73179e-25	2.16834e-24	46.4432
DACOSTA_ERCC3_ALLELE_XPCS_VS_TTD_DN	0.177725	0.0159129	10.6876	2.74308e-25	2.17491e-24	46.4391
TORCHIA_TARGETS_OF_EWSR1_FLI1_FUSION_UP	0.104595	0.00347173	10.6837	2.8481e-25	2.25571e-24	46.402
WP_GLYCOSAMINOGLYCAN_SYNTHESIS_IN_FIBROBLASTS	0.178992	0.00587623	10.6749	3.09815e-25	2.45107e-24	46.3188
MIKKELSEN_MCV6_ICP_WITH_H3K4ME3_AND_H3K27ME3	0.149957	0.0718098	10.6746	3.10895e-25	2.45518e-24	46.3153
REACTOME_TFAP2A_ACTS_AS_A_TRANSCRIPTIONAL_REPRESSOR_DURING_RETINOIC_ACID_INDUCED_CELL_DIFFERENTIATION	-0.291743	-0.0605561	-10.6745	3.11014e-25	2.45518e-24	46.3149
DANG_REGULATED_BY_MYC_UP	-0.17645	-0.048857	-10.672	3.18641e-25	2.51264e-24	46.291
BENPORATH_MYC_MAX_TARGETS	-0.10999	-0.0474303	-10.6682	3.30462e-25	2.60301e-24	46.255
REACTOME_APC_CDC20_MEDIATED_DEGRADATION_OF_NEK2A	-0.198228	-0.0664144	-10.6673	3.3337e-25	2.62307e-24	46.2463
BONOME_OVARIAN_CANCER_SURVIVAL_SUBOPTIMAL_DEBULKING	0.0887089	-0.0117988	10.6633	3.46499e-25	2.7234e-24	46.2081
REACTOME_SENSORY_PERCEPTION	0.0847919	0.0348793	10.6585	3.63005e-25	2.85005e-24	46.1621
KOKKINAKIS_METHIONINE_DEPRIVATION_96HR_DN	-0.148198	-0.0427352	-10.6583	3.63558e-25	2.85129e-24	46.1606
KRIGE_RESPONSE_TO_TOSEDOSTAT_6HR_DN	-0.127643	-0.0435309	-10.6533	3.8169e-25	2.99025e-24	46.1125
KOKKINAKIS_METHIONINE_DEPRIVATION_96HR_UP	0.138998	0.00500713	10.6504	3.92506e-25	3.07165e-24	46.0849
TANG_SENESCENCE_TP53_TARGETS_DN	-0.275783	-0.0309853	-10.6498	3.9455e-25	3.08431e-24	46.0797
XU_RESPONSE_TO_TRETINOIN_AND_NSC682994_DN	-0.246706	-0.0707827	-10.6439	4.1769e-25	3.26168e-24	46.0234
TAKEDA_TARGETS_OF_NUP98_HOXA9_FUSION_6HR_DN	0.172205	0.00377449	10.6421	4.25163e-25	3.31646e-24	46.0059
MITSIADES_RESPONSE_TO_APLIDIN_DN	-0.211194	-0.0436518	-10.6396	4.35264e-25	3.39159e-24	45.9827
WP_FAMILIAL_HYPERLIPIDEMIA_TYPE_4	0.179679	0.0267431	10.6367	4.47593e-25	3.4839e-24	45.9551
MEBARKI_HCC_PROGENITOR_FZD8CRD_UP	-0.211402	-0.0283069	-10.6348	4.55977e-25	3.54535e-24	45.9367
KEGG_BASE_EXCISION_REPAIR	-0.196635	-0.0457666	-10.6323	4.67177e-25	3.62853e-24	45.9127
REACTOME_CYCLIN_A_CDK2_ASSOCIATED_EVENTS_AT_S_PHASE_ENTRY	-0.197473	-0.0515699	-10.6305	4.75147e-25	3.68647e-24	45.896
WP_HOMOLOGOUS_RECOMBINATION	-0.220977	-0.0563569	-10.6216	5.17425e-25	4.01019e-24	45.8117
COLLER_MYC_TARGETS_UP	-0.242079	-0.0488941	-10.621	5.2038e-25	4.02877e-24	45.8061
HUMMERICH_MALIGNANT_SKIN_TUMOR_DN	0.158919	0.0534554	10.6207	5.21857e-25	4.03588e-24	45.8033
REACTOME_FGFR3B_LIGAND_BINDING_AND_ACTIVATION	0.236684	0.0675145	10.6171	5.40471e-25	4.17537e-24	45.7687
LIU_OVARIAN_CANCER_TUMORS_AND_XENOGRAFTS_XDGS_UP	-0.159324	-0.0127648	-10.6105	5.75535e-25	4.44151e-24	45.7065
REACTOME_CELL_EXTRACELLULAR_MATRIX_INTERACTIONS	0.248925	-0.0121256	10.6103	5.77076e-25	4.44865e-24	45.7039
CAFFAREL_RESPONSE_TO_THC_DN	-0.230818	-0.0465919	-10.6097	5.802e-25	4.46798e-24	45.6985
BURTON_ADIPOGENESIS_8	0.181039	-0.00876275	10.6067	5.97439e-25	4.59583e-24	45.6696
WANG_CISPLATIN_RESPONSE_AND_XPC_UP	-0.142587	-0.00443114	-10.6042	6.11421e-25	4.69839e-24	45.6467
KEGG_MEDICUS_REFERENCE_DISASSEMBLY_OF_MCC	-0.212689	-0.0631331	-10.6006	6.32872e-25	4.85807e-24	45.6126
SCHLINGEMANN_SKIN_CARCINOGENESIS_TPA_DN	0.159647	0.0234362	10.5896	7.03828e-25	5.39701e-24	45.5076
KEGG_MEDICUS_REFERENCE_REGULATION_OF_FIBRINOLYTIC_SYSTEM_PAI	0.227123	0.0732263	10.582	7.56916e-25	5.79795e-24	45.4357
HOLLEMAN_PREDNISOLONE_RESISTANCE_B_ALL_UP	-0.207835	-0.0641565	-10.5713	8.38428e-25	6.41553e-24	45.3346
BIOCARTA_SKP2E2F_PATHWAY	-0.21881	-0.0395356	-10.5605	9.29058e-25	7.1015e-24	45.2332
REACTOME_NOSTRIN_MEDIATED_ENOS_TRAFFICKING	0.257058	-0.00306586	10.5566	9.64443e-25	7.36419e-24	45.1962
WELCSH_BRCA1_TARGETS_DN	-0.183982	-0.0462409	-10.5517	1.01105e-24	7.71189e-24	45.1496
REACTOME_GLYCOLYSIS	-0.168867	-0.0467323	-10.5504	1.02416e-24	7.80367e-24	45.1368
LIANG_SILENCED_BY_METHYLATION_DN	-0.318508	-0.0222196	-10.541	1.12002e-24	8.52509e-24	45.0484
HALMOS_CEBPA_TARGETS_DN	0.154998	0.00546492	10.5288	1.2579e-24	9.56457e-24	44.9336
WP_HEART_DEVELOPMENT	0.159543	0.0292554	10.5268	1.2819e-24	9.73678e-24	44.915
BIOCARTA_RANBP2_PATHWAY	-0.187508	-0.0444994	-10.5262	1.2892e-24	9.78196e-24	44.9094
DANG_MYC_TARGETS_UP	-0.202901	-0.0462926	-10.5235	1.32266e-24	1.00253e-23	44.884
TSUNODA_CISPLATIN_RESISTANCE_UP	0.212699	0.0285598	10.519	1.38102e-24	1.04567e-23	44.8413
GENTLES_LEUKEMIC_STEM_CELL_DN	-0.248687	0.0140062	-10.5171	1.40707e-24	1.06428e-23	44.8229
KEGG_TGF_BETA_SIGNALING_PATHWAY	0.150638	0.017563	10.5145	1.44148e-24	1.08917e-23	44.799
BENPORATH_ES_CORE_NINE	-0.270064	-0.0499134	-10.5119	1.47865e-24	1.11609e-23	44.7738
DELACROIX_RAR_TARGETS_DN	0.171217	0.0358349	10.5064	1.55673e-24	1.17379e-23	44.723
PID_INTEGRIN_CS_PATHWAY	0.214019	0.014597	10.4972	1.70071e-24	1.28103e-23	44.6355
BLANCO_MELO_COVID19_BRONCHIAL_EPITHELIAL_CELLS_SARS_COV_2_INFECTION_DN	0.149089	0.0575526	10.4945	1.74485e-24	1.3129e-23	44.6102
MIZUKAMI_HYPOXIA_UP	0.208225	0.0193585	10.493	1.76874e-24	1.32949e-23	44.5968
SIMBULAN_PARP1_TARGETS_DN	-0.288749	-0.0387579	-10.4929	1.77084e-24	1.32969e-23	44.5956
GALIE_TUMOR_STEMNESS_GENES	0.274716	0.0482358	10.492	1.78672e-24	1.34022e-23	44.5868
KEGG_MEDICUS_REFERENCE_LPA_GNAQ_11_RHOA_SIGNALING_PATHWAY	0.197042	-0.00353202	10.4919	1.78862e-24	1.34026e-23	44.5857
BROWNE_HCMV_INFECTION_14HR_UP	-0.112039	-0.0289494	-10.488	1.85487e-24	1.38846e-23	44.5498
REACTOME_RHO_GTPASES_ACTIVATE_FORMINS	-0.19272	-0.0425821	-10.487	1.87286e-24	1.39944e-23	44.5403
HUANG_FOXA2_TARGETS_DN	0.199128	0.0194866	10.487	1.8734e-24	1.39944e-23	44.54
REACTOME_PURINE_RIBONUCLEOSIDE_MONOPHOSPHATE_BIOSYNTHESIS	-0.235088	-0.064674	-10.4683	2.2371e-24	1.6679e-23	44.3646
PRAMOONJAGO_SOX4_TARGETS_DN	-0.190131	-0.0380115	-10.4683	2.2374e-24	1.6679e-23	44.3645
REACTOME_REGULATION_OF_CDH11_FUNCTION	0.199933	0.0141235	10.4667	2.27187e-24	1.69185e-23	44.3494
CUI_TCF21_TARGETS_DN	0.145834	0.0161252	10.4647	2.3146e-24	1.7219e-23	44.331
REACTOME_NOTCH4_INTRACELLULAR_DOMAIN_REGULATES_TRANSCRIPTION	0.18107	0.00111137	10.4629	2.35435e-24	1.74968e-23	44.3141
REACTOME_THE_ACTIVATION_OF_ARYLSULFATASES	0.213764	-0.0049915	10.4612	2.39358e-24	1.777e-23	44.2978
CASORELLI_APL_SECONDARY_VS_DE_NOVO_UP	0.160474	0.00918783	10.4583	2.46011e-24	1.82275e-23	44.2707
KEGG_MEDICUS_REFERENCE_GPCR_PI3K_SIGNALING_PATHWAY	0.173422	0.0151707	10.4583	2.46025e-24	1.82275e-23	44.2706
REACTOME_DISEASES_OF_MITOTIC_CELL_CYCLE	-0.153	-0.0500302	-10.458	2.4675e-24	1.82625e-23	44.2677
FERRANDO_T_ALL_WITH_MLL_ENL_FUSION_DN	-0.186693	-0.0429905	-10.4552	2.53413e-24	1.87365e-23	44.2414
HORIUCHI_WTAP_TARGETS_DN	-0.194045	-0.041758	-10.4481	2.70982e-24	2.00151e-23	44.1752
KANNAN_TP53_TARGETS_UP	0.145214	-0.00331071	10.4454	2.78103e-24	2.052e-23	44.1495
REACTOME_TP53_REGULATES_TRANSCRIPTION_OF_GENES_INVOLVED_IN_G2_CELL_CYCLE_ARREST	-0.209719	-0.0540595	-10.4405	2.91278e-24	2.14703e-23	44.1038
BIOCARTA_DNAFRAGMENT_PATHWAY	-0.212471	-0.0361951	-10.4326	3.13751e-24	2.31032e-23	44.0303
RADMACHER_AML_PROGNOSIS	0.132182	0.011599	10.4316	3.16818e-24	2.33053e-23	44.0207
YAO_TEMPORAL_RESPONSE_TO_PROGESTERONE_CLUSTER_1	0.13698	0.0187576	10.43	3.2163e-24	2.36352e-23	44.0058
TANG_SENESCENCE_TP53_TARGETS_UP	0.150617	0.0348283	10.4197	3.54647e-24	2.6035e-23	43.9093
PLASARI_NFIC_TARGETS_BASAL_UP	0.14738	0.0602434	10.4151	3.70472e-24	2.71692e-23	43.8661
EHRLICH_ICF_SYNDROM_UP	0.188372	0.0328687	10.4147	3.71924e-24	2.7248e-23	43.8623
WP_DNA_DAMAGE_RESPONSE	-0.141209	-0.0380972	-10.3993	4.30158e-24	3.14825e-23	43.7185
REACTOME_FGFR2_ALTERNATIVE_SPLICING	-0.183559	-0.0601477	-10.3918	4.61512e-24	3.37431e-23	43.649
REACTOME_RNA_POLYMERASE_III_TRANSCRIPTION_INITIATION_FROM_TYPE_1_PROMOTER	-0.175676	-0.0617607	-10.3869	4.83376e-24	3.5306e-23	43.6032
WP_GASTRIC_CANCER_NETWORK_1	-0.261409	-0.0258148	-10.3865	4.85448e-24	3.54057e-23	43.599
LANDIS_ERBB2_BREAST_TUMORS_65_DN	0.176296	-0.00365423	10.3864	4.85721e-24	3.54057e-23	43.5985
MIKKELSEN_IPS_WITH_HCP_H3K27ME3	0.127123	0.0821795	10.381	5.11147e-24	3.72216e-23	43.548
MARIADASON_REGULATED_BY_HISTONE_ACETYLATION_UP	0.108291	-0.0075175	10.3805	5.13632e-24	3.73649e-23	43.5432
WEST_ADRENOCORTICAL_TUMOR_UP	-0.180649	-0.0449585	-10.38	5.16238e-24	3.75167e-23	43.5382
TONKS_TARGETS_OF_RUNX1_RUNX1T1_FUSION_SUSTAINDED_IN_ERYTHROCYTE_UP	0.150267	0.0120129	10.3796	5.18178e-24	3.75888e-23	43.5345
REACTOME_CYTOSOLIC_TRNA_AMINOACYLATION	-0.248488	-0.0617908	-10.3795	5.1827e-24	3.75888e-23	43.5344
HU_ANGIOGENESIS_DN	-0.201519	-0.0601913	-10.3747	5.42663e-24	3.93186e-23	43.4889
DUTERTRE_ESTRADIOL_RESPONSE_6HR_DN	0.168039	0.00516598	10.3744	5.44024e-24	3.93777e-23	43.4864
REACTOME_SEMA3A_PLEXIN_REPULSION_SIGNALING_BY_INHIBITING_INTEGRIN_ADHESION	0.2154	-0.000368158	10.3708	5.62614e-24	4.06826e-23	43.4532
WHITFIELD_CELL_CYCLE_S	-0.165146	-0.0339569	-10.3704	5.65032e-24	4.08166e-23	43.449
KEGG_MEDICUS_REFERENCE_BMP9_10_SIGNALING_PATHWAY	0.285796	-0.00222486	10.366	5.88941e-24	4.25013e-23	43.408
MAYBURD_RESPONSE_TO_L663536_DN	-0.16691	-0.0461518	-10.3622	6.10278e-24	4.39972e-23	43.3729
WP_OSX_AND_MIRNAS_IN_TOOTH_DEVELOPMENT	0.216267	0.0445939	10.3613	6.15423e-24	4.43239e-23	43.3646
GERHOLD_RESPONSE_TO_TZD_DN	0.197933	0.0274935	10.356	6.46925e-24	4.65464e-23	43.3153
OSADA_ASCL1_TARGETS_DN	0.18403	0.0508434	10.3532	6.64459e-24	4.77605e-23	43.2888
VICENT_METASTASIS_UP	0.2237	0.0401027	10.3446	7.20236e-24	5.17182e-23	43.2092
REACTOME_SIGNALING_BY_BMP	0.191001	0.0247037	10.3398	7.53709e-24	5.40682e-23	43.1643
KEGG_MEDICUS_REFERENCE_CARDIAC_TYPE_VGCC_RYR_SIGNALING	0.166935	0.0709918	10.3363	7.78804e-24	5.5813e-23	43.1319
CHIARADONNA_NEOPLASTIC_TRANSFORMATION_CDC25_DN	0.135303	-0.00827876	10.3327	8.05583e-24	5.7675e-23	43.0985
HEBERT_MATRISOME_TNBC_BRAIN_METASTASIS	0.163867	0.047763	10.3283	8.39612e-24	6.00518e-23	43.0577
DELACROIX_RARG_BOUND_MEF	0.103471	-0.00632434	10.3251	8.6519e-24	6.18201e-23	43.028
BIOCARTA_EICOSANOID_PATHWAY	0.192139	0.0357664	10.3216	8.94058e-24	6.38197e-23	42.9956
BIOCARTA_EFP_PATHWAY	-0.201186	-0.0521322	-10.3152	9.49092e-24	6.76813e-23	42.9366
PETROVA_ENDOTHELIUM_LYMPHATIC_VS_BLOOD_DN	0.164483	0.0139909	10.3095	1.00115e-23	7.13233e-23	42.8838
REACTOME_RNA_POLYMERASE_II_PRE_TRANSCRIPTION_EVENTS	-0.139142	-0.057974	-10.3031	1.06305e-23	7.56589e-23	42.8245
REACTOME_TP53_REGULATES_TRANSCRIPTION_OF_CELL_CYCLE_GENES	-0.16758	-0.0443784	-10.3016	1.07894e-23	7.67138e-23	42.8099
XU_CREBBP_TARGETS_UP	-0.1588	-0.0384833	-10.2961	1.13616e-23	8.07031e-23	42.7588
INAMURA_LUNG_CANCER_SCC_DN	0.218628	0.0151222	10.2951	1.14609e-23	8.13284e-23	42.7502
JOSEPH_RESPONSE_TO_SODIUM_BUTYRATE_DN	0.137688	0.00449094	10.2925	1.17509e-23	8.32814e-23	42.7255
GARGALOVIC_RESPONSE_TO_OXIDIZED_PHOSPHOLIPIDS_PINK_DN	0.232012	0.00893693	10.2924	1.17591e-23	8.32814e-23	42.7248
REACTOME_CONVERSION_FROM_APC_C_CDC20_TO_APC_C_CDH1_IN_LATE_ANAPHASE	-0.168756	-0.0636805	-10.2855	1.25458e-23	8.87446e-23	42.6608
REACTOME_LIGAND_RECEPTOR_INTERACTIONS	0.237398	0.0397205	10.2854	1.25551e-23	8.87446e-23	42.6601
REACTOME_RRNA_MODIFICATION_IN_THE_NUCLEUS_AND_CYTOSOL	-0.204334	-0.0628252	-10.2829	1.28554e-23	9.07784e-23	42.6368
KEGG_NUCLEOTIDE_EXCISION_REPAIR	-0.159926	-0.0603875	-10.2828	1.28686e-23	9.0783e-23	42.6357
KEGG_MELANOMA	0.126854	0.016257	10.2812	1.30533e-23	9.19963e-23	42.6217
WEINMANN_ADAPTATION_TO_HYPOXIA_UP	0.171658	0.00355521	10.28	1.32033e-23	9.29632e-23	42.6104
MIZUKAMI_HYPOXIA_DN	0.238189	0.0793374	10.2777	1.34964e-23	9.49345e-23	42.5887
MATZUK_SPERMATOCYTE	-0.112544	-0.0238967	-10.2732	1.40718e-23	9.88858e-23	42.5474
REACTOME_REGULATION_OF_HSF1_MEDIATED_HEAT_SHOCK_RESPONSE	-0.160916	-0.0507316	-10.2705	1.44318e-23	1.01317e-22	42.5225
WP_ATM_SIGNALING_IN_DEVELOPMENT_AND_DISEASE	-0.165885	-0.0425044	-10.2673	1.48686e-23	1.04282e-22	42.493
CHIANG_LIVER_CANCER_SUBCLASS_PROLIFERATION_UP	-0.220323	-0.0355942	-10.2663	1.50073e-23	1.05153e-22	42.4838
YUAN_ZNF143_PARTNERS	-0.192322	-0.0495882	-10.2644	1.5278e-23	1.06946e-22	42.4662
OHM_METHYLATED_IN_ADULT_CANCERS	0.132139	0.00947826	10.2533	1.69474e-23	1.18517e-22	42.3637
ALCALAY_AML_BY_NPM1_LOCALIZATION_UP	0.118381	0.0158578	10.25	1.74795e-23	1.2212e-22	42.3332
REACTOME_CYCLIN_A_B1_B2_ASSOCIATED_EVENTS_DURING_G2_M_TRANSITION	-0.232933	-0.0497231	-10.2496	1.75419e-23	1.22438e-22	42.3297
TRAYNOR_RETT_SYNDROM_UP	0.181944	0.0311108	10.2471	1.79631e-23	1.25257e-22	42.3062
KEGG_MEDICUS_REFERENCE_ASSEMBLY_AND_TRAFFICKING_OF_TELOMERASE	-0.266494	-0.0451564	-10.2425	1.8752e-23	1.30632e-22	42.2638
WP_BASE_EXCISION_REPAIR	-0.212824	-0.0506323	-10.2387	1.94239e-23	1.35182e-22	42.229
KOBAYASHI_EGFR_SIGNALING_24HR_UP	0.135964	0.000103327	10.2343	2.02348e-23	1.4069e-22	42.1886
MOLENAAR_TARGETS_OF_CCND1_AND_CDK4_UP	0.109893	-0.00780613	10.2199	2.31434e-23	1.60759e-22	42.0559
VALK_AML_CLUSTER_15	0.146214	0.0253591	10.2141	2.44305e-23	1.69536e-22	42.0024
LE_EGR2_TARGETS_UP	-0.221353	-0.0349226	-10.2065	2.62254e-23	1.81818e-22	41.9324
AMIT_SERUM_RESPONSE_60_MCF10A	0.172014	0.00324033	10.2038	2.68952e-23	1.86283e-22	41.9075
WP_NEURAL_CREST_DIFFERENTIATION	0.105628	0.0335258	10.1983	2.82958e-23	1.95796e-22	41.8573
CASTELLANO_NRAS_TARGETS_DN	0.219884	0.0419722	10.198	2.83703e-23	1.96124e-22	41.8547
HUMMERICH_BENIGN_SKIN_TUMOR_DN	0.142588	0.0783121	10.1925	2.98691e-23	2.06288e-22	41.8039
DAIRKEE_CANCER_PRONE_RESPONSE_BPA	-0.143149	-0.040097	-10.188	3.1136e-23	2.14832e-22	41.7628
HUMMERICH_SKIN_CANCER_PROGRESSION_DN	0.120208	0.00319896	10.1835	3.24705e-23	2.23827e-22	41.7214
MEISSNER_BRAIN_HCP_WITH_H3K4ME3_AND_H3K27ME3	0.119432	0.0322562	10.1804	3.34398e-23	2.30289e-22	41.6923
MONTERO_THYROID_CANCER_POOR_SURVIVAL_UP	-0.324942	-0.0369561	-10.1796	3.36728e-23	2.31673e-22	41.6855
AFFAR_YY1_TARGETS_UP	0.100613	0.0273755	10.1783	3.40993e-23	2.34384e-22	41.673
REACTOME_APOBEC3G_MEDIATED_RESISTANCE_TO_HIV_1_INFECTION	-0.285654	-0.0580775	-10.177	3.44913e-23	2.36853e-22	41.6617
NAKAMURA_ADIPOGENESIS_EARLY_UP	0.162702	0.00939618	10.1626	3.94516e-23	2.70659e-22	41.529
SCHAEFFER_PROSTATE_DEVELOPMENT_12HR_UP	0.134457	0.0291099	10.1593	4.06505e-23	2.7862e-22	41.4994
KOYAMA_SEMA3B_TARGETS_UP	0.0966753	0.000593537	10.1532	4.3034e-23	2.94677e-22	41.4432
FLORIO_NEOCORTEX_BASAL_RADIAL_GLIA_DN	-0.255042	-0.02289	-10.1519	4.35507e-23	2.97933e-22	41.4314
PETRETTO_BLOOD_PRESSURE_UP	0.175419	0.0552333	10.151	4.38988e-23	3.0003e-22	41.4235
MMS_MOUSE_LYMPH_HIGH_4HRS_UP	-0.18199	-0.0540324	-10.1483	4.5044e-23	3.07567e-22	41.3981
PID_AURORA_B_PATHWAY	-0.243942	-0.0351277	-10.1426	4.74761e-23	3.23868e-22	41.3461
REACTOME_RECRUITMENT_OF_MITOTIC_CENTROSOME_PROTEINS_AND_COMPLEXES	-0.141744	-0.0532967	-10.1412	4.80927e-23	3.27765e-22	41.3334
KIM_WT1_TARGETS_DN	-0.111761	-0.0397772	-10.1336	5.16122e-23	3.5142e-22	41.2636
REACTOME_APC_C_CDH1_MEDIATED_DEGRADATION_OF_CDC20_AND_OTHER_APC_C_CDH1_TARGETED_PROTEINS_IN_LATE_MITOSIS_EARLY_G1	-0.218093	-0.0563651	-10.1234	5.67003e-23	3.85701e-22	41.1708
GARCIA_TARGETS_OF_FLI1_AND_DAX1_UP	0.138178	-0.0101873	10.1226	5.71115e-23	3.88133e-22	41.1636
KEGG_MEDICUS_REFERENCE_WNT_SIGNALING_MODULATION_WNT_INHIBITOR	0.157972	0.0687675	10.1216	5.76344e-23	3.91319e-22	41.1546
REACTOME_FGFR1_LIGAND_BINDING_AND_ACTIVATION	0.17016	0.068901	10.1164	6.04948e-23	4.10355e-22	41.1068
REACTOME_TELOMERE_EXTENSION_BY_TELOMERASE	-0.184401	-0.046285	-10.1149	6.13213e-23	4.15571e-22	41.0934
LIM_MAMMARY_LUMINAL_MATURE_DN	0.226525	0.0256877	10.1092	6.46447e-23	4.37683e-22	41.0412
MIKKELSEN_NPC_ICP_WITH_H3K4ME3	0.0744464	-0.0030099	10.1074	6.57352e-23	4.4465e-22	41.0247
WP_WHITE_FAT_CELL_DIFFERENTIATION	0.168848	0.00352905	10.1063	6.64246e-23	4.48894e-22	41.0144
REACTOME_PROCESSING_AND_ACTIVATION_OF_SUMO	-0.224792	-0.0711186	-10.1007	6.995e-23	4.72276e-22	40.9633
PID_WNT_SIGNALING_PATHWAY	0.161658	0.0286708	10.0959	7.30718e-23	4.92894e-22	40.9202
PLASARI_TGFB1_TARGETS_1HR_UP	0.187403	0.0101294	10.0927	7.52646e-23	5.07212e-22	40.891
WP_NAD_METABOLISM_IN_ONCOGENE_INDUCED_SENESCENCE_AND_MITOCHONDRIAL_DYSFUNCTION_ASSOCIATED_SENESCENCE	-0.166575	-0.0328324	-10.0912	7.63134e-23	5.13801e-22	40.8773
WP_13Q12_12_COPY_NUMBER_VARIATION	0.148003	0.0112818	10.0903	7.69707e-23	5.17745e-22	40.8689
DANG_REGULATED_BY_MYC_DN	0.137539	-0.00377583	10.09	7.7199e-23	5.18797e-22	40.8659
BIOCARTA_PTC1_PATHWAY	-0.250127	-0.0594059	-10.0884	7.8348e-23	5.2603e-22	40.8513
REACTOME_APC_C_CDC20_MEDIATED_DEGRADATION_OF_CYCLIN_B	-0.187448	-0.0702984	-10.0865	7.96985e-23	5.34601e-22	40.8345
WP_COMPLEMENT_AND_COAGULATION_CASCADES	0.176908	0.0402911	10.0809	8.39295e-23	5.6246e-22	40.7834
BIOCARTA_P27_PATHWAY	-0.215811	-0.0518501	-10.0786	8.57729e-23	5.74281e-22	40.7619
REACTOME_FGFR1B_LIGAND_BINDING_AND_ACTIVATION	0.196624	0.0651287	10.0751	8.85349e-23	5.92225e-22	40.7306
RIZ_ERYTHROID_DIFFERENTIATION_APOBEC2	0.167397	0.0209823	10.0738	8.96232e-23	5.98951e-22	40.7186
DAVICIONI_PAX_FOXO1_SIGNATURE_IN_ARMS_DN	0.183134	0.0435921	10.0714	9.1602e-23	6.1161e-22	40.697
KEGG_MEDICUS_REFERENCE_COHESIN_DISSOCIATION_IN_ANAPHASE	-0.192667	-0.0688179	-10.0708	9.21302e-23	6.1457e-22	40.6913
WP_MIRNA_REGULATION_OF_DNA_DAMAGE_RESPONSE	-0.13387	-0.0354941	-10.0631	9.89226e-23	6.59271e-22	40.6211
OSADA_ASCL1_TARGETS_UP	0.130556	0.050833	10.0593	1.02404e-22	6.81846e-22	40.5869
GAUSSMANN_MLL_AF4_FUSION_TARGETS_G_UP	0.0947853	0.0225919	10.0591	1.02626e-22	6.82697e-22	40.5848
REACTOME_TRNA_MODIFICATION_IN_THE_NUCLEUS_AND_CYTOSOL	-0.146703	-0.0620054	-10.0556	1.05979e-22	7.04349e-22	40.553
REACTOME_DEPOSITION_OF_NEW_CENPA_CONTAINING_NUCLEOSOMES_AT_THE_CENTROMERE	-0.214274	-0.0175262	-10.0545	1.07061e-22	7.1089e-22	40.543
CHEMNITZ_RESPONSE_TO_PROSTAGLANDIN_E2_UP	-0.19818	-0.0423176	-10.0531	1.08386e-22	7.19029e-22	40.5308
REACTOME_PHOSPHOLIPASE_C_MEDIATED_CASCADE_FGFR4	0.198102	0.0609997	10.0447	1.17125e-22	7.7629e-22	40.4542
KHETCHOUMIAN_TRIM24_TARGETS_UP	0.196143	0.0162638	10.0408	1.21456e-22	8.0426e-22	40.4184
REACTOME_PLATELET_ACTIVATION_SIGNALING_AND_AGGREGATION	0.13177	0.0050216	10.0283	1.3617e-22	9.00868e-22	40.3055
RUIZ_TNC_TARGETS_DN	-0.215986	-0.0299565	-10.0215	1.44938e-22	9.57994e-22	40.2438
HASINA_NOL7_TARGETS_UP	0.212372	0.0136849	10.0205	1.46279e-22	9.65976e-22	40.2347
REACTOME_PERK_REGULATES_GENE_EXPRESSION	-0.167377	-0.0583895	-10.012	1.5808e-22	1.04295e-21	40.1581
REACTOME_GABA_RECEPTOR_ACTIVATION	0.123485	0.0443711	10.011	1.59538e-22	1.05161e-21	40.1491
WP_COHESIN_COMPLEX_CORNELIA_DE_LANGE_SYNDROME	-0.20074	-0.0415481	-10.0096	1.61617e-22	1.06435e-21	40.1363
REACTOME_G1_S_DNA_DAMAGE_CHECKPOINTS	-0.212519	-0.0441308	-10.0081	1.63935e-22	1.07863e-21	40.1222
UDAYAKUMAR_MED1_TARGETS_UP	-0.124371	-0.0484808	-10.0041	1.70027e-22	1.1177e-21	40.0862
TONKS_TARGETS_OF_RUNX1_RUNX1T1_FUSION_SUSTAINED_IN_MONOCYTE_UP	0.153989	0.0227689	9.99667	1.8198e-22	1.19518e-21	40.0191
MATZUK_EMBRYONIC_GERM_CELL	0.169762	0.0321282	9.99165	1.90549e-22	1.25033e-21	39.9736
CASORELLI_ACUTE_PROMYELOCYTIC_LEUKEMIA_DN	-0.143973	-0.0394481	-9.99083	1.91973e-22	1.25853e-21	39.9663
LE_NEURONAL_DIFFERENTIATION_DN	-0.233768	-0.0422689	-9.98766	1.97637e-22	1.29448e-21	39.9376
REACTOME_INTERACTION_BETWEEN_L1_AND_ANKYRINS	0.167155	0.0455774	9.98418	2.04026e-22	1.33513e-21	39.9062
BRUINS_UVC_RESPONSE_VIA_TP53_GROUP_A	0.073826	0.0154095	9.98354	2.05216e-22	1.3417e-21	39.9004
REACTOME_PLATELET_HOMEOSTASIS	0.131483	0.0125456	9.98001	2.11956e-22	1.38451e-21	39.8685
CHEBOTAEV_GR_TARGETS_UP	0.139779	0.0140252	9.97657	2.18727e-22	1.42745e-21	39.8375
LI_CYTIDINE_ANALOG_PATHWAY	-0.172973	-0.0217107	-9.97382	2.24283e-22	1.46239e-21	39.8127
DANG_BOUND_BY_MYC	-0.100551	-0.0391718	-9.97339	2.25182e-22	1.46693e-21	39.8087
KANG_IMMORTALIZED_BY_TERT_DN	0.117915	0.0487769	9.96933	2.33678e-22	1.52091e-21	39.7722
REACTOME_PI_3K_CASCADE_FGFR2	0.170407	0.0574368	9.96545	2.42126e-22	1.57447e-21	39.7371
VECCHI_GASTRIC_CANCER_EARLY_DN	0.140602	0.0423179	9.95927	2.56181e-22	1.66437e-21	39.6814
WP_NUCLEOTIDE_EXCISION_REPAIR	-0.155823	-0.0594869	-9.95914	2.56469e-22	1.66475e-21	39.6803
BOQUEST_STEM_CELL_CULTURED_VS_FRESH_UP	0.144512	0.0197711	9.95763	2.60039e-22	1.68641e-21	39.6666
REACTOME_INWARDLY_RECTIFYING_K_CHANNELS	0.125472	0.0446471	9.95626	2.63312e-22	1.7061e-21	39.6543
HEBERT_MATRISOME_TNBC_BONE_BRAIN_LUNG_LIVER_METASTASTASES_TUMOR_CELL_DERIVED	0.257426	-0.00683481	9.95499	2.66387e-22	1.72448e-21	39.6428
NGUYEN_NOTCH1_TARGETS_UP	0.128185	0.00954912	9.95331	2.70501e-22	1.74954e-21	39.6277
REACTOME_INITIATION_OF_NUCLEAR_ENVELOPE_NE_REFORMATION	-0.216446	-0.0630045	-9.95136	2.75345e-22	1.77928e-21	39.6101
CHIANG_LIVER_CANCER_SUBCLASS_CTNNB1_DN	0.159723	0.0340144	9.94101	3.02601e-22	1.95367e-21	39.5169
WP_PROSTAGLANDIN_AND_LEUKOTRIENE_METABOLISM_IN_SENESCENCE_WP5321	0.145953	0.0347627	9.93695	3.14018e-22	2.02557e-21	39.4804
BIOCARTA_SET_PATHWAY	-0.206662	-0.0268162	-9.93501	3.19623e-22	2.05989e-21	39.4629
WP_HFE_EFFECT_ON_HEPCIDIN_PRODUCTION	0.198637	0.0478863	9.93469	3.20539e-22	2.06395e-21	39.4601
WP_AMINO_ACID_METABOLISM_IN_TRIPLE_NEGATIVE_BREAST_CANCER_CELLS	-0.244825	-0.0256122	-9.93285	3.25975e-22	2.09709e-21	39.4435
NAGY_STAGA_COMPONENTS_HUMAN	-0.154292	-0.0480872	-9.93223	3.2781e-22	2.10702e-21	39.4379
LI_PROSTATE_CANCER_EPIGENETIC	0.153628	0.0101089	9.93096	3.31615e-22	2.12958e-21	39.4265
WEST_ADRENOCORTICAL_CARCINOMA_VS_ADENOMA_UP	-0.192098	-0.0286885	-9.92595	3.47113e-22	2.22713e-21	39.3814
GRASEMANN_RETINOBLASTOMA_WITH_6P_AMPLIFICATION	-0.230372	-0.0610005	-9.92343	3.55173e-22	2.27682e-21	39.3588
ELVIDGE_HYPOXIA_DN	-0.151678	-0.044026	-9.92123	3.62339e-22	2.3207e-21	39.339
PID_E2F_PATHWAY	-0.169876	-0.0353849	-9.92082	3.63685e-22	2.32726e-21	39.3354
REACTOME_CHL1_INTERACTIONS	0.251043	0.0431207	9.91138	3.96315e-22	2.53382e-21	39.2506
PUJANA_ATM_PCC_NETWORK	-0.114748	-0.0323212	-9.90356	4.25512e-22	2.71809e-21	39.1804
WP_NOTCH1_REGULATION_OF_ENDOTHELIAL_CELL_CALCIFICATION	0.192135	0.0246335	9.90182	4.32302e-22	2.75902e-21	39.1647
VERRECCHIA_RESPONSE_TO_TGFB1_C6	0.241384	-0.00220321	9.90057	4.37222e-22	2.78797e-21	39.1536
MURATA_VIRULENCE_OF_H_PILORI	0.176341	0.0598207	9.898	4.47581e-22	2.8515e-21	39.1304
REACTOME_MITOTIC_PROPHASE	-0.161328	-0.0348054	-9.89636	4.54269e-22	2.89157e-21	39.1158
KEGG_MEDICUS_REFERENCE_ATR_P21_CELL_CYCLE_G2_M	-0.235592	-0.0460279	-9.89579	4.5665e-22	2.90417e-21	39.1106
ZHANG_BREAST_CANCER_PROGENITORS_UP	-0.164496	-0.0382072	-9.89375	4.65199e-22	2.95593e-21	39.0923
REACTOME_EXTRINSIC_PATHWAY_OF_FIBRIN_CLOT_FORMATION	0.259648	0.0594149	9.89294	4.68626e-22	2.9751e-21	39.0851
KEGG_MEDICUS_REFERENCE_NOTCH_SIGNALING_PATHWAY	0.217296	0.00591289	9.89156	4.74503e-22	3.00977e-21	39.0728
KEGG_MEDICUS_REFERENCE_CORE_NER_REACTION	-0.153333	-0.0581324	-9.88863	4.87312e-22	3.08831e-21	39.0465
ODONNELL_TFRC_TARGETS_UP	0.0988811	0.017415	9.88786	4.90728e-22	3.10723e-21	39.0396
REACTOME_DEUBIQUITINATION	-0.105282	-0.038766	-9.87861	5.33707e-22	3.37641e-21	38.9567
SASAKI_TARGETS_OF_TP73_AND_TP63	0.218944	-0.00286971	9.87671	5.42986e-22	3.43211e-21	38.9397
CHIANG_LIVER_CANCER_SUBCLASS_UNANNOTATED_DN	-0.177574	-0.0512677	-9.87605	5.46222e-22	3.44955e-21	38.9338
MINGUEZ_LIVER_CANCER_VASCULAR_INVASION_UP	-0.217716	-0.055643	-9.87545	5.4922e-22	3.46545e-21	38.9284
REACTOME_PROSTANOID_LIGAND_RECEPTORS	0.210296	0.0575048	9.86032	6.29908e-22	3.97111e-21	38.7931
CHESLER_BRAIN_D6MIT150_QTL_CIS	0.26632	0.0298411	9.85183	6.80276e-22	4.28491e-21	38.7171
CAFFAREL_RESPONSE_TO_THC_8HR_5_DN	-0.220037	-0.0535817	-9.85021	6.90283e-22	4.34416e-21	38.7027
BLANCO_MELO_SARS_COV_1_INFECTION_MCR5_CELLS_UP	-0.302728	-0.0187099	-9.84971	6.93428e-22	4.36015e-21	38.6982
KEGG_MEDICUS_REFERENCE_DNA_END_RESECTION_AND_RPA_LOADING	-0.189272	-0.0517379	-9.8456	7.19666e-22	4.5212e-21	38.6616
TONKS_TARGETS_OF_RUNX1_RUNX1T1_FUSION_SUSTAINED_IN_GRANULOCYTE_DN	0.250564	0.0448882	9.84178	7.45e-22	4.6763e-21	38.6274
OHM_EMBRYONIC_CARCINOMA_DN	0.1979	0.0355533	9.83166	8.16363e-22	5.11979e-21	38.5371
BEIER_GLIOMA_STEM_CELL_DN	0.115022	-0.0177301	9.82982	8.3001e-22	5.20087e-21	38.5207
RODRIGUES_DCC_TARGETS_DN	0.139332	-0.0123293	9.82276	8.8473e-22	5.53895e-21	38.4577
SMITH_LIVER_CANCER	-0.153195	-0.0295855	-9.82216	8.89535e-22	5.56421e-21	38.4524
LEE_LIVER_CANCER_SURVIVAL_DN	-0.186163	-0.0495021	-9.82092	8.99503e-22	5.6217e-21	38.4414
BOYAULT_LIVER_CANCER_SUBCLASS_G123_UP	-0.210042	-0.0393878	-9.81644	9.36649e-22	5.8488e-21	38.4014
REACTOME_DEFECTIVE_LFNG_CAUSES_SCDO3	0.2474	0.0194137	9.80909	1.00081e-21	6.24405e-21	38.336
REACTOME_G_BETA_GAMMA_SIGNALLING_THROUGH_PI3KGAMMA	0.158894	0.00857917	9.80497	1.03872e-21	6.475e-21	38.2993
REACTOME_FGFR3_LIGAND_BINDING_AND_ACTIVATION	0.192622	0.0591576	9.80258	1.06133e-21	6.61024e-21	38.278
WP_SULINDAC_METABOLIC_PATHWAY	0.261235	0.0109572	9.8018	1.06886e-21	6.65143e-21	38.2711
TARTE_PLASMA_CELL_VS_PLASMABLAST_UP	0.121762	0.0184132	9.80116	1.07505e-21	6.68419e-21	38.2654
REACTOME_APOPTOSIS_INDUCED_DNA_FRAGMENTATION	-0.242228	-0.063138	-9.80102	1.07635e-21	6.68651e-21	38.2642
KEGG_MEDICUS_VARIANT_MUTATION_ACTIVATED_SMO_TO_HEDGEHOG_SIGNALING_PATHWAY	0.154505	0.0441193	9.79429	1.14363e-21	7.09227e-21	38.2043
KEGG_MEDICUS_VARIANT_MUTATION_INACTIVATED_PTCH1_TO_HEDGEHOG_SIGNALING_PATHWAY	0.154505	0.0441193	9.79429	1.14363e-21	7.09227e-21	38.2043
YANG_BCL3_TARGETS_DN	0.230196	0.0234718	9.79081	1.18007e-21	7.312e-21	38.1734
REACTOME_RECRUITMENT_OF_NUMA_TO_MITOTIC_CENTROSOMES	-0.130881	-0.0415904	-9.78994	1.18941e-21	7.36355e-21	38.1656
RODRIGUES_THYROID_CARCINOMA_POORLY_DIFFERENTIATED_UP	-0.186359	-0.0432447	-9.78713	1.21983e-21	7.54542e-21	38.1407
WP_GENES_TARGETED_BY_MIRNAS_IN_ADIPOCYTES	0.189479	0.0352191	9.7855	1.23792e-21	7.65077e-21	38.1261
REACTOME_UB_SPECIFIC_PROCESSING_PROTEASES	-0.123293	-0.0360262	-9.7833	1.26262e-21	7.79678e-21	38.1066
KEGG_MEDICUS_PATHOGEN_HPV_E7_TO_CELL_CYCLE_G1_S	-0.25622	-0.0483237	-9.77664	1.34054e-21	8.26599e-21	38.0475
THILLAINADESAN_ZNF217_TARGETS_UP	-0.159498	-0.0542093	-9.77662	1.34089e-21	8.26599e-21	38.0473
KEGG_MEDICUS_REFERENCE_OKAZAKI_FRAGMENT_MATURATION	-0.253831	-0.0534688	-9.7672	1.45938e-21	8.98872e-21	37.9637
PID_INTEGRIN4_PATHWAY	0.244992	0.0281099	9.76617	1.47287e-21	9.06409e-21	37.9546
REACTOME_RNA_POLYMERASE_III_TRANSCRIPTION	-0.140391	-0.0569859	-9.75579	1.61689e-21	9.94192e-21	37.8625
KORKOLA_YOLK_SAC_TUMOR	0.125801	0.0425561	9.74871	1.72301e-21	1.05855e-20	37.7998
REACTOME_PLATELET_AGGREGATION_PLUG_FORMATION	0.146305	0.00926621	9.74447	1.78986e-21	1.09868e-20	37.7622
KEGG_MEDICUS_PATHOGEN_HPV_E6_TO_NOTCH_SIGNALING_PATHWAY_N00381	0.207357	0.00383212	9.74283	1.81636e-21	1.114e-20	37.7477
LIU_SOX4_TARGETS_DN	-0.0951068	-0.048044	-9.73432	1.96034e-21	1.20129e-20	37.6724
KYNG_DNA_DAMAGE_BY_4NQO	0.114507	-0.0115861	9.72791	2.07618e-21	1.2712e-20	37.6157
REACTOME_CELLULAR_RESPONSE_TO_HEAT_STRESS	-0.147679	-0.0442839	-9.71988	2.231e-21	1.36441e-20	37.5447
BHATTACHARYA_EMBRYONIC_STEM_CELL	-0.180635	-0.0324322	-9.71982	2.23219e-21	1.36441e-20	37.5442
MIKKELSEN_NPC_HCP_WITH_H3K4ME3_AND_H3K27ME3	0.104169	0.0402528	9.7058	2.53074e-21	1.54559e-20	37.4203
RHEIN_ALL_GLUCOCORTICOID_THERAPY_DN	-0.161146	-0.0453269	-9.70396	2.57269e-21	1.56988e-20	37.4041
GLINSKY_CANCER_DEATH_UP	-0.257057	-0.023811	-9.70248	2.60679e-21	1.58935e-20	37.3911
ZWANG_TRANSIENTLY_UP_BY_2ND_EGF_PULSE_ONLY	0.0796512	0.0363694	9.69774	2.7198e-21	1.65686e-20	37.3492
OUILLETTE_CLL_13Q14_DELETION_DN	0.0996196	-0.00956528	9.69734	2.72943e-21	1.66132e-20	37.3457
BIOCARTA_PLATELETAPP_PATHWAY	0.216367	0.0406368	9.69651	2.74972e-21	1.67226e-20	37.3384
SCHLESINGER_METHYLATED_IN_COLON_CANCER	0.180307	0.106641	9.6964	2.75245e-21	1.67252e-20	37.3374
DING_LUNG_CANCER_MUTATED_FREQUENTLY	0.164647	0.00199748	9.68262	3.11306e-21	1.89005e-20	37.2159
REICHERT_G1S_REGULATORS_AS_PI3K_TARGETS	-0.275294	-0.0349888	-9.68239	3.11924e-21	1.89221e-20	37.214
BIOCARTA_SM_PATHWAY	-0.270089	-0.0575279	-9.67969	3.19538e-21	1.93678e-20	37.1902
REACTOME_SEMAPHORIN_INTERACTIONS	0.146131	-0.000480009	9.67901	3.2147e-21	1.94686e-20	37.1842
KEGG_MEDICUS_PATHOGEN_HTLV_1_TAX_TO_P21_CELL_CYCLE_G1_S_N00498	-0.244953	-0.0393824	-9.67805	3.24262e-21	1.96213e-20	37.1757
BIOCARTA_SRCRPTP_PATHWAY	-0.232814	-0.0365909	-9.67564	3.31287e-21	2.00296e-20	37.1545
STEIN_ESRRA_TARGETS_RESPONSIVE_TO_ESTROGEN_DN	-0.227471	-0.0293819	-9.67481	3.33744e-21	2.01612e-20	37.1472
REACTOME_HIV_ELONGATION_ARREST_AND_RECOVERY	-0.178668	-0.0592454	-9.66631	3.60029e-21	2.1731e-20	37.0724
MOOTHA_GLUCONEOGENESIS	-0.170722	-0.0229911	-9.66493	3.64499e-21	2.19824e-20	37.0603
SCIBETTA_KDM5B_TARGETS_DN	-0.147365	-0.0395037	-9.66409	3.67231e-21	2.21288e-20	37.0529
REACTOME_INTERFERON_SIGNALING	-0.128267	-0.0298677	-9.66342	3.69441e-21	2.22342e-20	37.047
ABBUD_LIF_SIGNALING_2_DN	0.231311	0.049255	9.66337	3.69596e-21	2.22342e-20	37.0465
KEGG_MEDICUS_PATHOGEN_HPV_E6_TO_NOTCH_SIGNALING_PATHWAY_N00380	0.218066	0.00426823	9.66315	3.70323e-21	2.22594e-20	37.0446
NAKAMURA_LUNG_CANCER_DIFFERENTIATION_MARKERS	0.179576	0.0681687	9.66253	3.72387e-21	2.23648e-20	37.0391
TESAR_JAK_TARGETS_MOUSE_ES_D3_DN	0.237721	0.0557082	9.6622	3.73467e-21	2.24111e-20	37.0363
CROMER_TUMORIGENESIS_UP	0.205774	0.0313622	9.65647	3.93029e-21	2.35654e-20	36.9859
LE_SKI_TARGETS_DN	0.215931	0.0667243	9.65554	3.96282e-21	2.37408e-20	36.9778
JECHLINGER_EPITHELIAL_TO_MESENCHYMAL_TRANSITION_UP	0.199149	0.0182904	9.64602	4.31327e-21	2.58189e-20	36.8941
KEGG_MEDICUS_REFERENCE_ALTERNATIVE_PATHWAY_OF_COMPLEMENT_CASCADE_C3B_BREAKDOWN	0.248537	0.0099933	9.64075	4.52067e-21	2.7038e-20	36.8478
CHIANG_LIVER_CANCER_SUBCLASS_CTNNB1_UP	0.106051	0.0338685	9.63999	4.55098e-21	2.71968e-20	36.8412
REACTOME_ACTIVATION_OF_SMO	0.160166	-0.000436729	9.63621	4.7066e-21	2.81036e-20	36.808
REACTOME_HDL_ASSEMBLY	0.218911	0.023873	9.63323	4.83313e-21	2.88353e-20	36.7818
BROWNE_HCMV_INFECTION_24HR_UP	-0.0928131	-0.0264572	-9.63013	4.9681e-21	2.96161e-20	36.7546
CHOW_RASSF1_TARGETS_UP	-0.159302	-0.0499416	-9.62708	5.10444e-21	3.04038e-20	36.7279
REACTOME_GLI_PROTEINS_BIND_PROMOTERS_OF_HH_RESPONSIVE_GENES_TO_PROMOTE_TRANSCRIPTION	0.25256	0.0248235	9.61612	5.62661e-21	3.34864e-20	36.6318
HOSHIDA_LIVER_CANCER_SURVIVAL_UP	0.143956	0.0113857	9.61339	5.7644e-21	3.42782e-20	36.608
REACTOME_HIV_TRANSCRIPTION_INITIATION	-0.141125	-0.0632272	-9.61251	5.80963e-21	3.45188e-20	36.6002
WP_MONOAMINE_GPCRS	0.14268	0.0874921	9.61214	5.82869e-21	3.46036e-20	36.597
SHIPP_DLBCL_VS_FOLLICULAR_LYMPHOMA_UP	-0.232497	-0.0455131	-9.60998	5.94146e-21	3.52442e-20	36.5781
WP_MFAP5_EFFECT_ON_PERMEABILITY_AND_MOTILITY_OF_ENDOTHELIAL_CELLS_VIA_CYTOSKELETON_REARRANGEMENT	0.204692	0.00378442	9.60772	6.06175e-21	3.59283e-20	36.5583
REACTOME_SCAVENGING_BY_CLASS_A_RECEPTORS	0.204387	0.0347687	9.59769	6.62524e-21	3.92359e-20	36.4706
GRADE_COLON_AND_RECTAL_CANCER_DN	0.0996364	0.0139275	9.59159	6.99328e-21	4.13817e-20	36.4173
JOHANSSON_BRAIN_CANCER_EARLY_VS_LATE_DN	0.141469	0.00896376	9.59008	7.0873e-21	4.19037e-20	36.4041
WOTTON_RUNX_TARGETS_DN	0.151593	0.0161011	9.58729	7.26456e-21	4.29167e-20	36.3797
PID_INTEGRIN_A9B1_PATHWAY	0.187945	0.00505998	9.57841	7.85918e-21	4.63916e-20	36.3021
WP_NUCLEOTIDE_EXCISION_REPAIR_IN_XERODERMA_PIGMENTOSUM	-0.144133	-0.0470998	-9.5728	8.25867e-21	4.871e-20	36.2532
PETROVA_PROX1_TARGETS_DN	0.187764	0.0200837	9.57008	8.45955e-21	4.98541e-20	36.2294
REACTOME_REGULATION_OF_INSULIN_SECRETION	0.11651	0.0176056	9.5683	8.59397e-21	5.06051e-20	36.2139
KEGG_MEDICUS_REFERENCE_HEDGEHOG_SIGNALING_PATHWAY_PTCH_CORECEPTOR	0.212062	0.0364914	9.56059	9.19981e-21	5.41284e-20	36.1467
REACTOME_PYRUVATE_METABOLISM	-0.143355	-0.0413013	-9.55939	9.2981e-21	5.46622e-20	36.1362
FRIDMAN_SENESCENCE_DN	0.195251	0.0067716	9.55627	9.55799e-21	5.61444e-20	36.109
REACTOME_ATF4_ACTIVATES_GENES_IN_RESPONSE_TO_ENDOPLASMIC_RETICULUM_STRESS	-0.159655	-0.0552211	-9.55099	1.00141e-20	5.87757e-20	36.063
IWANAGA_CARCINOGENESIS_BY_KRAS_PTEN_DN	0.0985782	0.0022991	9.54946	1.015e-20	5.95254e-20	36.0497
KANG_IMMORTALIZED_BY_TERT_UP	0.119116	0.0278425	9.54679	1.03918e-20	6.08937e-20	36.0265
MUNSHI_MULTIPLE_MYELOMA_DN	-0.198446	-0.0245637	-9.54502	1.05555e-20	6.18031e-20	36.0111
KEGG_NEUROACTIVE_LIGAND_RECEPTOR_INTERACTION	0.109603	0.0623873	9.54146	1.08926e-20	6.37254e-20	35.98
KEGG_MEDICUS_REFERENCE_GPCR_PLCB_ITPR_SIGNALING_PATHWAY	0.138176	0.0392501	9.53806	1.12243e-20	6.56125e-20	35.9504
WENG_POR_DOSAGE	0.165153	0.00438487	9.53706	1.13236e-20	6.61399e-20	35.9417
BASSO_B_LYMPHOCYTE_NETWORK	-0.145267	-0.0410615	-9.53298	1.17383e-20	6.85064e-20	35.9063
ASTON_MAJOR_DEPRESSIVE_DISORDER_UP	0.11818	-0.00195536	9.52909	1.21477e-20	7.07827e-20	35.8724
REACTOME_MITOCHONDRIAL_BIOGENESIS	-0.10565	-0.0528671	-9.52909	1.21479e-20	7.07827e-20	35.8724
GROSS_HYPOXIA_VIA_HIF1A_UP	-0.124951	-0.0501029	-9.528	1.2265e-20	7.14074e-20	35.863
PELLICCIOTTA_HDAC_IN_ANTIGEN_PRESENTATION_DN	-0.20475	-0.052088	-9.5275	1.23193e-20	7.16662e-20	35.8586
REACTOME_BASE_EXCISION_REPAIR	-0.174091	-0.0317911	-9.52221	1.29061e-20	7.50194e-20	35.8127
REACTOME_SUMO_IS_PROTEOLYTICALLY_PROCESSED	-0.255775	-0.0725846	-9.51296	1.40018e-20	8.13228e-20	35.7323
ROSS_AML_WITH_PML_RARA_FUSION	0.108036	0.0127774	9.50332	1.52399e-20	8.8443e-20	35.6487
VANDESLUIS_COMMD1_TARGETS_GROUP_3_DN	0.136788	0.069505	9.50288	1.52988e-20	8.87134e-20	35.6449
REACTOME_MET_INTERACTS_WITH_TNS_PROTEINS	0.263047	0.0388621	9.50243	1.53598e-20	8.89956e-20	35.641
ALONSO_METASTASIS_NEURAL_UP	0.187477	0.0165557	9.49739	1.6056e-20	9.29554e-20	35.5972
WP_ATM_SIGNALING_PATHWAY	-0.154909	-0.0459515	-9.49637	1.61998e-20	9.37126e-20	35.5885
WP_KREBS_CYCLE_DISORDERS	-0.206372	-0.0467531	-9.48952	1.72056e-20	9.94517e-20	35.529
SHEDDEN_LUNG_CANCER_GOOD_SURVIVAL_A4	0.105031	0.00669554	9.48864	1.73382e-20	1.00138e-19	35.5215
REACTOME_MRNA_DECAY_BY_3_TO_5_EXORIBONUCLEASE	-0.208483	-0.0782264	-9.4856	1.78076e-20	1.02767e-19	35.4951
ONDER_CDH1_TARGETS_3_UP	0.171897	0.0188915	9.48243	1.83095e-20	1.05579e-19	35.4677
CHARAFE_BREAST_CANCER_LUMINAL_VS_MESENCHYMAL_DN	0.194567	0.00344415	9.48024	1.8665e-20	1.07543e-19	35.4487
FRASOR_RESPONSE_TO_ESTRADIOL_DN	0.130078	0.00649464	9.4696	2.04902e-20	1.17965e-19	35.3567
SHIN_B_CELL_LYMPHOMA_CLUSTER_7	0.130449	-0.00627596	9.46943	2.05216e-20	1.18052e-19	35.3552
WP_GPCRS_OTHER	0.111539	0.0514157	9.46808	2.07651e-20	1.19358e-19	35.3435
JAERVINEN_AMPLIFIED_IN_LARYNGEAL_CANCER	-0.123075	-0.0308597	-9.46679	2.10013e-20	1.20547e-19	35.3324
LEE_AGING_MUSCLE_DN	0.14026	-0.0100458	9.46677	2.10054e-20	1.20547e-19	35.3322
PEPPER_CHRONIC_LYMPHOCYTIC_LEUKEMIA_DN	0.129488	0.0412999	9.46186	2.1928e-20	1.25743e-19	35.2898
KASLER_HDAC7_TARGETS_2_DN	0.137828	-0.000393316	9.46095	2.21043e-20	1.26653e-19	35.2819
HOUNKPE_HOUSEKEEPING_GENES	-0.125382	-0.0563965	-9.4577	2.27428e-20	1.30208e-19	35.2538
GERHOLD_ADIPOGENESIS_DN	0.150938	0.00029305	9.4531	2.36775e-20	1.35452e-19	35.2141
REACTOME_2_LTR_CIRCLE_FORMATION	-0.220741	-0.0633206	-9.45256	2.37901e-20	1.35989e-19	35.2094
BROWNE_HCMV_INFECTION_30MIN_UP	0.123661	0.0265944	9.45018	2.42899e-20	1.38737e-19	35.1889
SHEPARD_BMYB_TARGETS	-0.182708	-0.0168315	-9.44947	2.44422e-20	1.39496e-19	35.1827
WANG_CISPLATIN_RESPONSE_AND_XPC_DN	0.0829546	-0.0186982	9.44479	2.54629e-20	1.45207e-19	35.1424
REACTOME_GABA_B_RECEPTOR_ACTIVATION	0.125225	0.0402556	9.44166	2.61697e-20	1.4912e-19	35.1153
KEGG_MEDICUS_REFERENCE_LESION_BYPASS_BY_TLS_AND_DSB_FORMATION	-0.178089	-0.045793	-9.43097	2.87344e-20	1.63605e-19	35.0231
MIYAGAWA_TARGETS_OF_EWSR1_ETS_FUSIONS_UP	0.121699	0.00283077	9.4292	2.91812e-20	1.66018e-19	35.0079
LU_TUMOR_VASCULATURE_DN	0.191084	0.0614553	9.42615	2.99698e-20	1.70371e-19	34.9816
KEGG_SELENOAMINO_ACID_METABOLISM	-0.123558	-0.0369004	-9.42345	3.06837e-20	1.74216e-19	34.9584
KEGG_MEDICUS_REFERENCE_DOUBLE_STRAND_BREAK_SIGNALING	-0.174407	-0.0565305	-9.42341	3.06944e-20	1.74216e-19	34.958
KUMAMOTO_RESPONSE_TO_NUTLIN_3A_UP	0.196076	0.0188352	9.41974	3.16955e-20	1.79757e-19	34.9264
KEGG_MEDICUS_REFERENCE_LPAR_GNB_G_RHO_SIGNALING_PATHWAY	0.154503	0.0135115	9.41048	3.43626e-20	1.9473e-19	34.8467
MIKKELSEN_ES_ICP_WITH_H3K4ME3	0.0656434	0.00411966	9.40937	3.46961e-20	1.96466e-19	34.8372
KEGG_CALCIUM_SIGNALING_PATHWAY	0.103594	0.0375724	9.40782	3.51673e-20	1.98979e-19	34.8239
DURAND_STROMA_NS_UP	0.0951021	0.00199348	9.40565	3.58403e-20	2.02628e-19	34.8052
FU_INTERACT_WITH_ALKBH8	-0.248766	-0.0547561	-9.40433	3.62534e-20	2.04804e-19	34.7939
REACTOME_SCF_SKP2_MEDIATED_DEGRADATION_OF_P27_P21	-0.213116	-0.0454183	-9.40218	3.69415e-20	2.08527e-19	34.7753
MORI_MATURE_B_LYMPHOCYTE_DN	-0.174067	-0.0400907	-9.40153	3.71492e-20	2.09536e-19	34.7698
CASTELLANO_HRAS_AND_NRAS_TARGETS_DN	0.192794	0.023124	9.40036	3.75316e-20	2.11528e-19	34.7597
WP_CLOCK_CONTROLLED_AUTOPHAGY_IN_BONE_METABOLISM	0.117835	0.0120945	9.39757	3.84562e-20	2.16571e-19	34.7357
PETROVA_PROX1_TARGETS_UP	-0.214573	-0.0455307	-9.39545	3.91707e-20	2.20423e-19	34.7175
ZERBINI_RESPONSE_TO_SULINDAC_DN	-0.290779	-0.0557538	-9.39477	3.94031e-20	2.21558e-19	34.7117
BIOCARTA_EDG1_PATHWAY	0.17492	0.0111539	9.3844	4.31274e-20	2.42311e-19	34.6226
LEE_AGING_MUSCLE_UP	0.127571	0.00256906	9.37881	4.52774e-20	2.54193e-19	34.5746
PID_ARF6_TRAFFICKING_PATHWAY	0.141936	0.00446127	9.3764	4.62343e-20	2.59364e-19	34.554
DAVICIONI_RHABDOMYOSARCOMA_PAX_FOXO1_FUSION_DN	0.200329	0.038458	9.37289	4.76695e-20	2.67208e-19	34.5238
RAMASWAMY_METASTASIS_DN	0.103648	0.016873	9.36561	5.07829e-20	2.8444e-19	34.4615
BLANCO_MELO_SARS_COV_1_INFECTION_MCR5_CELLS_DN	0.214822	0.057097	9.36198	5.24073e-20	2.93311e-19	34.4304
REACTOME_SLBP_DEPENDENT_PROCESSING_OF_REPLICATION_DEPENDENT_HISTONE_PRE_MRNAS	-0.226728	-0.0660239	-9.36062	5.30308e-20	2.96571e-19	34.4187
WP_EICOSANOID_METABOLISM_VIA_CYCLOOXYGENASES_COX	0.133856	0.0436378	9.35961	5.34987e-20	2.98956e-19	34.4101
HEBERT_MATRISOME_TNBC_BRAIN_METASTASIS_TUMOR_CELL_DERIVED	0.174371	0.0186524	9.35508	5.56463e-20	3.10717e-19	34.3713
HADDAD_T_LYMPHOCYTE_AND_NK_PROGENITOR_UP	0.142318	0.00412275	9.3533	5.65139e-20	3.15318e-19	34.356
ROSS_LEUKEMIA_WITH_MLL_FUSIONS	0.134918	0.000859409	9.35126	5.75203e-20	3.20686e-19	34.3386
HU_ANGIOGENESIS_UP	0.146655	-0.00162987	9.35051	5.78974e-20	3.2254e-19	34.3321
LIM_MAMMARY_LUMINAL_PROGENITOR_DN	0.175253	0.00936699	9.3502	5.80539e-20	3.23162e-19	34.3295
GYORFFY_DOXORUBICIN_RESISTANCE	0.132065	0.0267955	9.34891	5.87083e-20	3.26553e-19	34.3184
SCHRAETS_MLL_TARGETS_UP	0.16664	0.0239734	9.34185	6.2414e-20	3.46899e-19	34.2581
REACTOME_G_ALPHA_12_13_SIGNALLING_EVENTS	0.109509	-0.000162202	9.33915	6.38885e-20	3.54821e-19	34.235
REACTOME_REGULATION_OF_COMMISSURAL_AXON_PATHFINDING_BY_SLIT_AND_ROBO	0.174255	0.06009	9.33639	6.54399e-20	3.63159e-19	34.2114
REACTOME_ANTIGEN_PROCESSING_UBIQUITINATION_PROTEASOME_DEGRADATION	-0.0882851	-0.044933	-9.33507	6.61912e-20	3.67046e-19	34.2001
REACTOME_KINESINS	-0.152225	-0.0120945	-9.33389	6.68692e-20	3.70522e-19	34.1901
REACTOME_REGULATION_OF_MRNA_STABILITY_BY_PROTEINS_THAT_BIND_AU_RICH_ELEMENTS	-0.176236	-0.0527563	-9.3322	6.78574e-20	3.75709e-19	34.1756
GARGALOVIC_RESPONSE_TO_OXIDIZED_PHOSPHOLIPIDS_BLUE_DN	0.118674	-0.00561627	9.3319	6.80319e-20	3.76388e-19	34.1731
ZHAN_MULTIPLE_MYELOMA_MF_UP	0.136739	0.00173524	9.32738	7.07474e-20	3.91112e-19	34.1345
REACTOME_POSITIVE_EPIGENETIC_REGULATION_OF_RRNA_EXPRESSION	-0.149182	-0.029972	-9.32564	7.18249e-20	3.96766e-19	34.1196
WP_PROSTAGLANDIN_AND_LEUKOTRIENE_METABOLISM_IN_SENESCENCE_WP5122	0.134632	0.0332208	9.32057	7.50432e-20	4.14227e-19	34.0763
WP_ADIPOGENESIS	0.125106	0.0137409	9.31777	7.68836e-20	4.24062e-19	34.0524
BONOME_OVARIAN_CANCER_POOR_SURVIVAL_DN	-0.189431	-0.0465173	-9.31595	7.81053e-20	4.30472e-19	34.0369
REACTOME_HS_GAG_DEGRADATION	0.149259	0.0142358	9.31	8.22349e-20	4.52887e-19	33.9861
YIH_RESPONSE_TO_ARSENITE_C3	-0.150634	-0.0336961	-9.30914	8.28441e-20	4.55895e-19	33.9788
NOUSHMEHR_GBM_SILENCED_BY_METHYLATION	0.129444	0.0330279	9.30301	8.73542e-20	4.80349e-19	33.9265
DELASERNA_MYOD_TARGETS_DN	0.119236	-0.0179491	9.29841	9.0896e-20	4.99444e-19	33.8873
REACTOME_SEROTONIN_RECEPTORS	0.176383	0.102245	9.2936	9.47478e-20	5.20213e-19	33.8464
MULLIGAN_NTF3_SIGNALING_VIA_INSR_AND_IGF1R_UP	-0.186876	-0.0400831	-9.2905	9.73186e-20	5.33923e-19	33.82
WP_EMBRYONIC_STEM_CELL_PLURIPOTENCY_PATHWAYS	0.113121	0.0217896	9.29006	9.76881e-20	5.35544e-19	33.8163
COLIN_PILOCYTIC_ASTROCYTOMA_VS_GLIOBLASTOMA_UP	0.151788	0.0473954	9.28486	1.02175e-19	5.5972e-19	33.772
BIOCARTA_CELL2CELL_PATHWAY	0.183534	0.0287492	9.27777	1.08618e-19	5.94564e-19	33.7117
WP_HEDGEHOG_SIGNALING_PATHWAY_WP47	0.176788	0.00115587	9.27334	1.12845e-19	6.17234e-19	33.6741
BUFFA_HYPOXIA_METAGENE	-0.230577	-0.0552283	-9.27114	1.15003e-19	6.28563e-19	33.6554
WP_CHRONIC_HYPERGLYCEMIA_IMPAIRMENT_OF_NEURON_FUNCTION	0.128801	0.0509263	9.26825	1.17902e-19	6.43918e-19	33.6308
SHI_SPARC_TARGETS_UP	0.121908	0.0178611	9.26775	1.18416e-19	6.46239e-19	33.6265
CHIARETTI_T_ALL_RELAPSE_PROGNOSIS	-0.195712	-0.0353496	-9.26598	1.20234e-19	6.55663e-19	33.6115
KEGG_MAPK_SIGNALING_PATHWAY	0.0874776	0.00827985	9.26317	1.23171e-19	6.71174e-19	33.5877
KEGG_MEDICUS_REFERENCE_MDM2_P21_CELL_CYCLE_G1_S_N00536	-0.20891	-0.0352955	-9.26266	1.23718e-19	6.7365e-19	33.5834
BIOCARTA_FBW7_PATHWAY	-0.18342	-0.0513047	-9.2606	1.25931e-19	6.85184e-19	33.5659
WP_MED_AND_PSEUDOACHONDROPLASIA_GENES	0.205575	0.0773485	9.25989	1.26708e-19	6.88889e-19	33.5598
GENTILE_UV_LOW_DOSE_DN	0.159777	-0.000195952	9.25663	1.30314e-19	7.07966e-19	33.5321
ITO_PTTG1_TARGETS_UP	0.205964	0.014349	9.25566	1.31404e-19	7.13349e-19	33.5239
STOSSI_RESPONSE_TO_ESTRADIOL	0.136213	0.0693061	9.25555	1.31531e-19	7.13501e-19	33.523
CERVERA_SDHB_TARGETS_2	0.122026	0.0386945	9.2549	1.32262e-19	7.16934e-19	33.5175
KEGG_BASAL_CELL_CARCINOMA	0.122092	0.0260173	9.25299	1.34453e-19	7.28264e-19	33.5013
REACTOME_AMINE_LIGAND_BINDING_RECEPTORS	0.128718	0.0787557	9.24871	1.39496e-19	7.55012e-19	33.465
REACTOME_THROMBIN_SIGNALLING_THROUGH_PROTEINASE_ACTIVATED_RECEPTORS_PARS	0.140847	0.00194703	9.24726	1.41251e-19	7.63941e-19	33.4527
GROSS_HIF1A_TARGETS_UP	0.260568	0.0130972	9.23691	1.54392e-19	8.34384e-19	33.365
REACTOME_FOLDING_OF_ACTIN_BY_CCT_TRIC	-0.264605	-0.0585128	-9.22907	1.65138e-19	8.91795e-19	33.2986
WINNEPENNINCKX_MELANOMA_METASTASIS_DN	0.162658	0.0283046	9.22783	1.66915e-19	9.0072e-19	33.2881
REACTOME_EARLY_PHASE_OF_HIV_LIFE_CYCLE	-0.199548	-0.0500537	-9.22736	1.67584e-19	9.03652e-19	33.2841
CAIRO_LIVER_DEVELOPMENT_UP	0.118137	-0.00183672	9.22704	1.68051e-19	9.05494e-19	33.2814
REACTOME_GPER1_SIGNALING	0.125333	0.0119636	9.22616	1.69324e-19	9.11676e-19	33.274
MULLIGHAN_MLL_SIGNATURE_1_DN	0.0931776	0.00537879	9.22538	1.7045e-19	9.17057e-19	33.2674
WP_STRIATED_MUSCLE_CONTRACTION_PATHWAY	0.153785	0.0576641	9.22335	1.73457e-19	9.32543e-19	33.2502
LEIN_MIDBRAIN_MARKERS	0.0953947	0.0378779	9.21644	1.84049e-19	9.88749e-19	33.1917
REACTOME_CRMPS_IN_SEMA3A_SIGNALING	0.187312	-0.00235915	9.21423	1.87558e-19	1.00685e-18	33.1731
MYLLYKANGAS_AMPLIFICATION_HOT_SPOT_15	-0.23695	-0.0541025	-9.21289	1.89736e-19	1.01779e-18	33.1617
SAKAI_TUMOR_INFILTRATING_MONOCYTES_DN	-0.147904	-0.0485641	-9.21116	1.92564e-19	1.03219e-18	33.1472
REACTOME_TP53_REGULATES_TRANSCRIPTION_OF_GENES_INVOLVED_IN_G1_CELL_CYCLE_ARREST	-0.20388	-0.0334801	-9.20933	1.95618e-19	1.04779e-18	33.1316
CHENG_TAF7L_TARGETS	0.192912	0.015696	9.20398	2.0479e-19	1.09611e-18	33.0865
BONOME_OVARIAN_CANCER_POOR_SURVIVAL_UP	0.195576	0.00756326	9.2025	2.07399e-19	1.10925e-18	33.074
HOWLIN_PUBERTAL_MAMMARY_GLAND	0.147589	0.0383949	9.20238	2.07602e-19	1.10951e-18	33.073
PEREZ_TP53_AND_TP63_TARGETS	0.100708	0.015892	9.20055	2.10893e-19	1.12627e-18	33.0575
MARIADASON_RESPONSE_TO_BUTYRATE_SULINDAC_4	-0.153336	-0.0521211	-9.19952	2.1276e-19	1.1354e-18	33.0488
SUNG_METASTASIS_STROMA_DN	-0.178964	-0.0270587	-9.19899	2.13717e-19	1.13966e-18	33.0444
WP_GPCRS_CLASS_B_SECRETIN_LIKE	0.151584	0.0627765	9.19519	2.20798e-19	1.17656e-18	33.0123
REACTOME_INTEGRATION_OF_PROVIRUS	-0.211479	-0.0630304	-9.19204	2.26821e-19	1.20777e-18	32.9857
REACTOME_SIGNALING_BY_ACTIVIN	0.150563	0.00282285	9.19106	2.28745e-19	1.21711e-18	32.9774
HERNANDEZ_MITOTIC_ARREST_BY_DOCETAXEL_1_UP	0.151979	0.0345852	9.18912	2.32568e-19	1.23654e-18	32.9611
STAEGE_EWING_FAMILY_TUMOR	0.124704	0.0563263	9.18787	2.3506e-19	1.24888e-18	32.9506
RIGGINS_TAMOXIFEN_RESISTANCE_UP	0.123032	0.0253888	9.18739	2.36022e-19	1.25306e-18	32.9465
BIOCARTA_RB_PATHWAY	-0.213698	-0.0427867	-9.182	2.47154e-19	1.3112e-18	32.9011
WP_METABOLIC_REPROGRAMMING_IN_COLON_CANCER	-0.206173	-0.048232	-9.18062	2.50088e-19	1.3258e-18	32.8895
PID_AURORA_A_PATHWAY	-0.163502	-0.0496096	-9.17332	2.66189e-19	1.41012e-18	32.828
BOYAULT_LIVER_CANCER_SUBCLASS_G23_DN	0.196424	0.0418707	9.1706	2.72455e-19	1.44226e-18	32.805
BIOCARTA_MALATEX_PATHWAY	-0.233667	-0.0625047	-9.16989	2.74119e-19	1.45e-18	32.799
LIU_IL13_PRIMING_MODEL	0.153555	-0.00753282	9.16612	2.83069e-19	1.49625e-18	32.7673
RIGGI_EWING_SARCOMA_PROGENITOR_UP	0.117418	0.0300512	9.16337	2.89808e-19	1.53075e-18	32.7442
REACTOME_ABERRANT_REGULATION_OF_MITOTIC_EXIT_IN_CANCER_DUE_TO_RB1_DEFECTS	-0.143735	-0.0691744	-9.162	2.93215e-19	1.54762e-18	32.7326
KEGG_MEDICUS_PATHOGEN_HTLV_1_TAX_TO_SPINDLE_ASSEMBLY_CHECKPOINT_SIGNALING	-0.174713	-0.0686227	-9.15768	3.04226e-19	1.60457e-18	32.6963
ZAMORA_NOS2_TARGETS_UP	-0.174544	-0.0479787	-9.15437	3.12922e-19	1.64922e-18	32.6685
KEGG_MEDICUS_REFERENCE_COHESIN_DISSOCIATION_IN_PROPHASE	-0.198243	-0.0644388	-9.15369	3.1475e-19	1.65765e-18	32.6628
REACTOME_HIV_TRANSCRIPTION_ELONGATION	-0.157719	-0.0611113	-9.15278	3.1721e-19	1.66939e-18	32.6551
KEGG_ONE_CARBON_POOL_BY_FOLATE	-0.154527	-0.031533	-9.15193	3.19502e-19	1.68023e-18	32.648
UDAYAKUMAR_MED1_TARGETS_DN	0.0824211	-0.0190594	9.15013	3.24455e-19	1.70504e-18	32.6328
LIANG_HEMATOPOIESIS_STEM_CELL_NUMBER_LARGE_VS_TINY_DN	-0.110734	-0.0327858	-9.1471	3.32924e-19	1.74827e-18	32.6074
WP_FBXL10_ENHANCEMENT_OF_MAP_ERK_SIGNALING_IN_DIFFUSE_LARGE_B_CELL_LYMPHOMA	-0.144206	-0.0377169	-9.14658	3.34401e-19	1.75476e-18	32.6031
KORKOLA_EMBRYONAL_CARCINOMA	-0.204078	-0.0110605	-9.14534	3.37976e-19	1.77223e-18	32.5926
REACTOME_SUMO_IS_CONJUGATED_TO_E1_UBA2_SAE1	-0.279965	-0.0719569	-9.14378	3.42487e-19	1.79458e-18	32.5795
REACTOME_THE_ROLE_OF_GTSE1_IN_G2_M_PROGRESSION_AFTER_G2_CHECKPOINT	-0.20124	-0.0341434	-9.14232	3.4679e-19	1.81581e-18	32.5672
CUI_GLUCOSE_DEPRIVATION	-0.145798	-0.0232113	-9.13504	3.68954e-19	1.93047e-18	32.5061
MATZUK_CENTRAL_FOR_FEMALE_FERTILITY	0.13859	0.0363789	9.13413	3.71831e-19	1.94411e-18	32.4985
GAVIN_FOXP3_TARGETS_CLUSTER_P7	0.138445	0.0176397	9.13171	3.79573e-19	1.98316e-18	32.4782
KEGG_MEDICUS_ENV_FACTOR_NNK_NNN_TO_CHRNA7_E2F_SIGNALING_PATHWAY	-0.208259	-0.0349665	-9.11833	4.25331e-19	2.22063e-18	32.366
BASAKI_YBX1_TARGETS_UP	-0.180099	-0.0384592	-9.10796	4.64502e-19	2.42339e-18	32.2791
REACTOME_REGULATION_OF_HOMOTYPIC_CELL_CELL_ADHESION	0.140412	0.00600029	9.10673	4.69371e-19	2.44702e-18	32.2689
ROSS_AML_WITH_AML1_ETO_FUSION	0.101778	0.00735087	9.10575	4.73283e-19	2.46564e-18	32.2607
ONGUSAHA_BRCA1_TARGETS_UP	0.196031	0.0455686	9.10291	4.8485e-19	2.52408e-18	32.2369
VALK_AML_CLUSTER_4	0.142969	0.00977522	9.10198	4.88688e-19	2.54223e-18	32.2291
PID_SYNDECAN_4_PATHWAY	0.159226	0.0189303	9.09904	5.01048e-19	2.60466e-18	32.2045
LIANG_SILENCED_BY_METHYLATION_UP	0.158131	0.0330452	9.09883	5.01941e-19	2.60742e-18	32.2027
REACTOME_UCH_PROTEINASES	-0.14831	-0.0428966	-9.09264	5.28979e-19	2.74591e-18	32.151
REACTOME_MYOGENESIS	0.160505	0.00950573	9.08262	5.75886e-19	2.98725e-18	32.0673
REACTOME_YAP1_AND_WWTR1_TAZ_STIMULATED_GENE_EXPRESSION	0.195184	-0.00597422	9.07899	5.93841e-19	3.07818e-18	32.037
REACTOME_VASOPRESSIN_REGULATES_RENAL_WATER_HOMEOSTASIS_VIA_AQUAPORINS	0.114848	0.0188089	9.07709	6.03478e-19	3.12589e-18	32.0212
REACTOME_ADHERENS_JUNCTIONS_INTERACTIONS	0.122712	0.0117699	9.0766	6.06025e-19	3.13684e-18	32.017
PID_DNA_PK_PATHWAY	-0.13532	-0.0661991	-9.06068	6.93383e-19	3.58645e-18	31.8843
KEGG_MEDICUS_REFERENCE_EP_NE_ADRB_CAMP_SIGNALING_PATHWAY	0.148506	0.0329437	9.0524	7.43698e-19	3.84395e-18	31.8153
JOHNSTONE_PARVB_TARGETS_3_DN	-0.151235	-0.0441443	-9.04645	7.81996e-19	4.03901e-18	31.7658
REACTOME_G_PROTEIN_ACTIVATION	0.147233	0.0154434	9.04333	8.02884e-19	4.14393e-18	31.7398
REACTOME_BINDING_AND_UPTAKE_OF_LIGANDS_BY_SCAVENGER_RECEPTORS	0.163354	0.0448476	9.04297	8.05342e-19	4.15366e-18	31.7368
BIOCARTA_STATHMIN_PATHWAY	-0.170555	-0.0222948	-9.03809	8.3919e-19	4.32515e-18	31.6962
REACTOME_ACTIVATION_OF_KAINATE_RECEPTORS_UPON_GLUTAMATE_BINDING	0.115721	0.0175068	9.03626	8.52285e-19	4.38951e-18	31.681
WARTERS_RESPONSE_TO_IR_SKIN	0.103508	-0.00278119	9.03193	8.83959e-19	4.5494e-18	31.645
KEGG_MEDICUS_REFERENCE_DERMATAN_SULFATE_DEGRADATION	0.197273	-0.00374406	9.02828	9.11581e-19	4.68822e-18	31.6147
KAMIKUBO_MYELOID_MN1_NETWORK	0.163924	-0.0222397	9.02807	9.13189e-19	4.69315e-18	31.6129
SCHOEN_NFKB_SIGNALING	0.182883	0.0323326	9.01856	9.89414e-19	5.08129e-18	31.5339
DUTERTRE_ESTRADIOL_RESPONSE_6HR_UP	-0.133282	-0.0201464	-9.01765	9.96995e-19	5.11659e-18	31.5264
REACTOME_STABILIZATION_OF_P53	-0.200877	-0.0479994	-9.01607	1.01042e-18	5.18181e-18	31.5132
BRUECKNER_TARGETS_OF_MIRLET7A3_DN	0.154276	0.0116051	9.01264	1.03998e-18	5.32962e-18	31.4848
FISCHER_DIRECT_P53_TARGETS_META_ANALYSIS	0.0824238	-0.0101148	9.0078	1.08328e-18	5.54759e-18	31.4446
VERNELL_RETINOBLASTOMA_PATHWAY_DN	0.151559	-0.000157626	8.99974	1.15923e-18	5.93232e-18	31.3779
GOBERT_OLIGODENDROCYTE_DIFFERENTIATION_DN	0.083954	-0.00705756	8.99735	1.18273e-18	6.04829e-18	31.3581
IWANAGA_E2F1_TARGETS_INDUCED_BY_SERUM	-0.196181	-0.0549564	-8.99376	1.219e-18	6.22942e-18	31.3283
KEGG_MEDICUS_REFERENCE_CA2_ENTRY_VOLTAGE_GATED_CA2_CHANNEL	0.142165	0.0704674	8.99335	1.22322e-18	6.24653e-18	31.3249
YAUCH_HEDGEHOG_SIGNALING_PARACRINE_UP	0.0853893	0.0414509	8.98633	1.29758e-18	6.62162e-18	31.2667
STARK_BRAIN_22Q11_DELETION	0.149716	0.00840439	8.97819	1.38933e-18	7.08478e-18	31.1994
POMEROY_MEDULLOBLASTOMA_DESMOPLASIC_VS_CLASSIC_DN	0.138377	0.0143706	8.97446	1.43352e-18	7.30497e-18	31.1686
YAMAZAKI_TCEB3_TARGETS_DN	-0.111345	-0.0318522	-8.97437	1.43456e-18	7.30512e-18	31.1679
GLASS_IGF2BP1_CLIP_TARGETS_KNOCKDOWN_DN	-0.192558	-0.0481118	-8.97127	1.47241e-18	7.49262e-18	31.1422
REACTOME_FORMATION_OF_RNA_POL_II_ELONGATION_COMPLEX	-0.131608	-0.055547	-8.97062	1.48037e-18	7.52781e-18	31.1369
OHASHI_AURKB_TARGETS	-0.282049	-0.0400622	-8.96301	1.57797e-18	8.01847e-18	31.074
REACTOME_MRNA_CAPPING	-0.150166	-0.0658393	-8.96071	1.60861e-18	8.16846e-18	31.055
REACTOME_RUNX2_REGULATES_CHONDROCYTE_MATURATION	0.263409	-0.000616162	8.96042	1.61262e-18	8.18308e-18	31.0526
HENDRICKS_SMARCA4_TARGETS_UP	0.15565	0.00953617	8.96018	1.61579e-18	8.19339e-18	31.0506
HU_GENOTOXIN_ACTION_DIRECT_VS_INDIRECT_24HR	-0.120981	-0.0439924	-8.95764	1.6505e-18	8.36356e-18	31.0297
KEGG_MEDICUS_VARIANT_MLL_AF4_FUSION_TO_TRANSCRIPTIONAL_ACTIVATION	0.153785	0.0139878	8.95024	1.75605e-18	8.89217e-18	30.9686
GINESTIER_BREAST_CANCER_20Q13_AMPLIFICATION_DN	-0.133203	-0.0470091	-8.94882	1.77703e-18	8.99207e-18	30.9569
KEGG_PROTEASOME	-0.231883	-0.0456386	-8.94858	1.78069e-18	9.00429e-18	30.9549
HOOI_ST7_TARGETS_DN	0.104856	0.0165764	8.94511	1.83319e-18	9.26332e-18	30.9263
GOZGIT_ESR1_TARGETS_DN	0.107125	0.0171565	8.94477	1.83842e-18	9.28327e-18	30.9235
SANSOM_APC_TARGETS_REQUIRE_MYC	-0.122265	-0.0413924	-8.94452	1.84216e-18	9.29564e-18	30.9215
LEIN_LOCALIZED_TO_DISTAL_AND_PROXIMAL_DENDRITES	0.132834	0.0445607	8.94027	1.90884e-18	9.62537e-18	30.8864
AMIT_EGF_RESPONSE_60_MCF10A	0.165611	0.00413484	8.93818	1.94259e-18	9.78877e-18	30.8692
GESERICK_TERT_TARGETS_DN	0.198321	0.0100636	8.93371	2.01642e-18	1.01537e-17	30.8324
REACTOME_SIGNALING_BY_RECEPTOR_TYROSINE_KINASES	0.0917853	0.00534981	8.92558	2.15824e-18	1.08603e-17	30.7655
SA_G2_AND_M_PHASES	-0.217827	-0.0555156	-8.92314	2.20261e-18	1.10758e-17	30.7454
SAUL_SEN_MAYO	0.149132	0.0359552	8.92092	2.24385e-18	1.12754e-17	30.7271
ZHANG_RESPONSE_TO_CANTHARIDIN_DN	-0.182757	-0.0468718	-8.91287	2.39988e-18	1.2051e-17	30.6609
ROZANOV_MMP14_TARGETS_DN	0.118808	0.0179624	8.9112	2.43357e-18	1.22118e-17	30.6472
HENDRICKS_SMARCA4_TARGETS_DN	0.134628	0.0106685	8.90886	2.48147e-18	1.24435e-17	30.628
KEGG_BASAL_TRANSCRIPTION_FACTORS	-0.127835	-0.0578267	-8.90702	2.5197e-18	1.26264e-17	30.6129
PEREZ_TP53_TARGETS	0.068438	0.0044811	8.90249	2.61677e-18	1.31038e-17	30.5757
VERRECCHIA_RESPONSE_TO_TGFB1_C5	0.154647	-0.00378835	8.90074	2.6553e-18	1.32875e-17	30.5613
PID_LPA4_PATHWAY	0.17301	0.0256084	8.89892	2.69583e-18	1.3481e-17	30.5463
PID_AVB3_OPN_PATHWAY	0.144763	-0.0105711	8.89668	2.74663e-18	1.37256e-17	30.5279
SANSOM_APC_MYC_TARGETS	-0.0948892	-0.0453593	-8.89396	2.80949e-18	1.403e-17	30.5057
REACTOME_DEPOLYMERIZATION_OF_THE_NUCLEAR_LAMINA	-0.171655	-0.046662	-8.89304	2.83105e-18	1.41279e-17	30.4981
GAUSSMANN_MLL_AF4_FUSION_TARGETS_C_UP	0.0910419	-0.0100678	8.89099	2.87982e-18	1.43614e-17	30.4813
REACTOME_DISORDERS_OF_TRANSMEMBRANE_TRANSPORTERS	-0.11631	-0.0235426	-8.88497	3.02784e-18	1.50891e-17	30.4319
MEDINA_SMARCA4_TARGETS	0.107565	-0.0124035	8.87972	3.16308e-18	1.57522e-17	30.3889
WP_RIBOFLAVIN_AND_COQ_DISORDERS	-0.16157	-0.056045	-8.87935	3.17264e-18	1.5789e-17	30.3859
REACTOME_PTEN_REGULATION	-0.109957	-0.0515685	-8.87905	3.18066e-18	1.5818e-17	30.3834
DAVICIONI_TARGETS_OF_PAX_FOXO1_FUSIONS_DN	0.119877	0.028361	8.87166	3.38227e-18	1.68091e-17	30.3229
REACTOME_TRYPTOPHAN_CATABOLISM	-0.158736	0.0314388	-8.86966	3.43895e-18	1.7079e-17	30.3065
MCCLUNG_CREB1_TARGETS_DN	0.108719	0.00279584	8.86793	3.48872e-18	1.73143e-17	30.2924
CHEN_LVAD_SUPPORT_OF_FAILING_HEART_DN	0.147394	0.0367825	8.86637	3.53431e-18	1.75285e-17	30.2796
LEE_INTRATHYMIC_T_PROGENITOR	0.150793	0.00431533	8.86361	3.61614e-18	1.79221e-17	30.257
KEGG_MEDICUS_PATHOGEN_HTLV_1_TAX_TO_P21_CELL_CYCLE_G1_S_N00497	-0.213221	-0.0472685	-8.86345	3.62101e-18	1.79339e-17	30.2557
WP_PARKIN_UBIQUITIN_PROTEASOMAL_SYSTEM_PATHWAY	-0.143923	-0.0262521	-8.85754	3.80295e-18	1.88221e-17	30.2074
REACTOME_SCF_BETA_TRCP_MEDIATED_DEGRADATION_OF_EMI1	-0.208329	-0.0522884	-8.85691	3.82309e-18	1.89089e-17	30.2022
WP_EUKARYOTIC_TRANSCRIPTION_INITIATION	-0.130545	-0.0596671	-8.85547	3.869e-18	1.91191e-17	30.1904
BIOCARTA_AKAP95_PATHWAY	-0.183701	-0.0367883	-8.85541	3.87088e-18	1.91191e-17	30.19
SMID_BREAST_CANCER_RELAPSE_IN_PLEURA_DN	-0.158427	0.0428927	-8.84993	4.05078e-18	1.9994e-17	30.1452
REACTOME_TGF_BETA_RECEPTOR_SIGNALING_ACTIVATES_SMADS	0.124372	-0.023264	8.84373	4.26452e-18	2.10346e-17	30.0946
JINESH_BLEBBISHIELD_TO_IMMUNE_CELL_FUSION_PBSHMS_UP	0.104009	-0.00424041	8.84137	4.34889e-18	2.14362e-17	30.0753
REACTOME_RUNX3_REGULATES_CDKN1A_TRANSCRIPTION	0.181652	-0.00357921	8.83939	4.42066e-18	2.17751e-17	30.0591
REACTOME_OLFACTORY_SIGNALING_PATHWAY	0.113702	0.0525432	8.82801	4.85775e-18	2.39118e-17	29.9663
WP_IDO_METABOLIC_PATHWAY	-0.164755	0.0353918	-8.82619	4.93139e-18	2.42578e-17	29.9515
PID_AMB2_NEUTROPHILS_PATHWAY	0.171662	0.0123531	8.82552	4.95878e-18	2.43759e-17	29.946
REACTOME_LOSS_OF_FUNCTION_OF_SMAD2_3_IN_CANCER	0.218501	0.00473381	8.82225	5.09481e-18	2.50276e-17	29.9194
REACTOME_SEMA4D_INDUCED_CELL_MIGRATION_AND_GROWTH_CONE_COLLAPSE	0.141905	-8.13818e-05	8.80945	5.66356e-18	2.78026e-17	29.8151
REACTOME_M_DECAY_DEGRADATION_OF_MATERNAL_MRNAS_BY_MATERNALLY_STORED_FACTORS	-0.152647	-0.0513747	-8.80848	5.70903e-18	2.80068e-17	29.8072
WAESCH_ANAPHASE_PROMOTING_COMPLEX	-0.157574	-0.0652595	-8.80715	5.77213e-18	2.82971e-17	29.7964
AMIT_EGF_RESPONSE_240_MCF10A	0.160026	0.0104336	8.80615	5.81982e-18	2.85116e-17	29.7883
REACTOME_HCMV_INFECTION	-0.123043	-0.0217234	-8.80557	5.8481e-18	2.86308e-17	29.7835
WP_EFFECT_OF_PROGERIN_ON_GENES_INVOLVED_IN_HUTCHINSON_GILFORD_PROGERIA_SYNDROME	-0.139786	-0.0258038	-8.80299	5.97412e-18	2.92279e-17	29.7625
PLASARI_NFIC_TARGETS_BASAL_DN	0.188851	0.0122456	8.80069	6.08844e-18	2.97671e-17	29.7439
ALONSO_METASTASIS_EMT_DN	0.24564	0.0337807	8.79996	6.12527e-18	2.99269e-17	29.7379
REACTOME_HCMV_LATE_EVENTS	-0.140154	-0.0278222	-8.79598	6.32989e-18	3.09058e-17	29.7056
REACTOME_SENSORY_PERCEPTION_OF_TASTE	0.106731	0.0505526	8.79407	6.43026e-18	3.13747e-17	29.6901
RAMASWAMY_METASTASIS_UP	-0.131593	-0.0444958	-8.79385	6.44208e-18	3.14111e-17	29.6883
REACTOME_TRANSCRIPTIONAL_REGULATION_BY_THE_AP_2_TFAP2_FAMILY_OF_TRANSCRIPTION_FACTORS	-0.119925	-0.0251081	-8.78236	7.08206e-18	3.45083e-17	29.595
REACTOME_SYNTHESIS_OF_LIPOXINS_LX	0.226551	0.0299893	8.77269	7.66952e-18	3.73457e-17	29.5165
ZAIDI_OSTEOBLAST_TRANSCRIPTION_FACTORS	0.157547	-0.00171633	8.77208	7.70779e-18	3.75068e-17	29.5116
WP_PROSTAGLANDIN_SYNTHESIS_AND_REGULATION	0.160529	0.0360359	8.76645	8.0735e-18	3.92599e-17	29.466
MIKKELSEN_NPC_WITH_LCP_H3K27ME3	0.172094	0.0650029	8.76515	8.16029e-18	3.96553e-17	29.4554
REACTOME_NEGATIVE_EPIGENETIC_REGULATION_OF_RRNA_EXPRESSION	-0.134392	-0.0321446	-8.76355	8.2684e-18	4.01537e-17	29.4425
SASSON_RESPONSE_TO_GONADOTROPHINS_DN	0.130265	-0.00604568	8.76258	8.33501e-18	4.045e-17	29.4346
MEISSNER_NPC_HCP_WITH_H3K4ME2	0.0865567	0.0297126	8.75802	8.6537e-18	4.19684e-17	29.3976
ENGELMANN_CANCER_PROGENITORS_UP	0.11452	-0.000739023	8.75614	8.78819e-18	4.25921e-17	29.3824
REACTOME_GP1B_IX_V_ACTIVATION_SIGNALLING	0.200608	0.0100704	8.75384	8.95575e-18	4.33751e-17	29.3638
KEGG_MEDICUS_REFERENCE_PDGF_PDGFR_PLCG_CAMK_SIGNALING_PATHWAY	0.161932	0.00415808	8.75315	9.00682e-18	4.35932e-17	29.3582
RICKMAN_TUMOR_DIFFERENTIATED_MODERATELY_VS_POORLY_UP	0.105528	-0.025955	8.74889	9.3275e-18	4.51152e-17	29.3238
POMEROY_MEDULLOBLASTOMA_PROGNOSIS_UP	0.104503	-0.00202241	8.74481	9.64588e-18	4.66239e-17	29.2907
KEGG_MEDICUS_VARIANT_MUTATION_CAUSED_ABERRANT_ATXN1_TO_RORA_MEDIATED_TRANSCRIPTION	0.235483	0.0212468	8.74068	9.97835e-18	4.81835e-17	29.2574
VANTVEER_BREAST_CANCER_METASTASIS_UP	0.200849	0.0355021	8.74064	9.98187e-18	4.81835e-17	29.257
THILLAINADESAN_ZNF217_TARGETS_DN	0.18358	0.00769173	8.7391	1.01087e-17	4.87632e-17	29.2446
BROWN_MYELOID_CELL_DEVELOPMENT_DN	-0.119017	-0.0265606	-8.73739	1.02516e-17	4.94195e-17	29.2308
REACTOME_GLUTAMATE_NEUROTRANSMITTER_RELEASE_CYCLE	0.118584	0.0245094	8.73126	1.07803e-17	5.19335e-17	29.1812
KEGG_MEDICUS_VARIANT_MUTATION_CAUSED_ABERRANT_HTT_TO_26S_PROTEASOME_MEDIATED_PROTEIN_DEGRADATION	-0.229132	-0.050174	-8.72664	1.11963e-17	5.3902e-17	29.144
REACTOME_RUNX1_REGULATES_TRANSCRIPTION_OF_GENES_INVOLVED_IN_DIFFERENTIATION_OF_MYELOID_CELLS	0.218567	0.0166306	8.7232	1.15166e-17	5.54068e-17	29.1162
REACTOME_HCMV_EARLY_EVENTS	-0.139374	-0.0127861	-8.72259	1.15746e-17	5.5649e-17	29.1112
SMITH_TERT_TARGETS_UP	-0.105684	-0.0428188	-8.72169	1.16601e-17	5.60228e-17	29.104
REACTOME_INHIBITION_OF_REPLICATION_INITIATION_OF_DAMAGED_DNA_BY_RB1_E2F1	-0.16421	-0.0626636	-8.71679	1.21377e-17	5.82785e-17	29.0645
ZWANG_EGF_INTERVAL_DN	0.0815462	-0.00471652	8.71639	1.21768e-17	5.84278e-17	29.0613
WP_ACE_INHIBITOR_PATHWAY	0.174105	0.0573607	8.70374	1.35061e-17	6.47628e-17	28.9593
NIKOLSKY_BREAST_CANCER_7P15_AMPLICON	0.232422	0.0331964	8.70002	1.39234e-17	6.67198e-17	28.9293
DANG_MYC_TARGETS_DN	0.124349	-0.00780157	8.69672	1.43032e-17	6.84943e-17	28.9028
REACTOME_ATF6_ATF6_ALPHA_ACTIVATES_CHAPERONE_GENES	-0.187356	-0.0613966	-8.69631	1.43515e-17	6.86801e-17	28.8995
REACTOME_PHASE_2_PLATEAU_PHASE	0.148732	0.05144	8.69583	1.44077e-17	6.89036e-17	28.8957
AMIT_SERUM_RESPONSE_20_MCF10A	0.118246	-0.00870316	8.69542	1.44563e-17	6.90901e-17	28.8923
WP_NEPHROGENESIS	0.13973	0.0732879	8.69253	1.48022e-17	7.06965e-17	28.8691
REACTOME_SEMA4D_IN_SEMAPHORIN_SIGNALING	0.137525	-0.000102212	8.68887	1.52515e-17	7.27944e-17	28.8396
REACTOME_SIGNALING_BY_ACTIVATED_POINT_MUTANTS_OF_FGFR1	0.201462	0.0748609	8.68846	1.53026e-17	7.299e-17	28.8363
REACTOME_RNA_POLYMERASE_III_TRANSCRIPTION_INITIATION_FROM_TYPE_3_PROMOTER	-0.138127	-0.0544163	-8.68576	1.56439e-17	7.45688e-17	28.8146
MEBARKI_HCC_PROGENITOR_FZD8CRD_DN	0.0861846	0.0341044	8.68441	1.58171e-17	7.53447e-17	28.8038
KEGG_MEDICUS_PATHOGEN_KSHV_VCYCLIN_TO_CELL_CYCLE_G1_S	-0.219273	-0.0467807	-8.68209	1.61188e-17	7.67314e-17	28.7852
WP_NIPBL_ROLE_IN_DNA_DAMAGE_CORNELIA_DE_LANGE_SYNDROME	-0.210503	-0.0486664	-8.68157	1.61886e-17	7.7013e-17	28.7809
GAZIN_EPIGENETIC_SILENCING_BY_KRAS	-0.11112	-0.0240355	-8.67943	1.64729e-17	7.83141e-17	28.7638
REACTOME_CARDIOGENESIS	0.13348	0.0182317	8.67623	1.69091e-17	8.03348e-17	28.738
REACTOME_CHYLOMICRON_REMODELING	0.209108	0.0559705	8.6761	1.69264e-17	8.03644e-17	28.737
WP_HIJACK_OF_UBIQUITINATION_BY_SARS_COV_2	-0.212535	-0.0621413	-8.67453	1.71453e-17	8.13503e-17	28.7244
REACTOME_DISEASES_OF_METABOLISM	0.0954197	0.00371172	8.67359	1.72771e-17	8.19217e-17	28.7168
CUI_TCF21_TARGETS_2_DN	0.145372	-0.00165363	8.67055	1.77107e-17	8.39229e-17	28.6924
CHUANG_OXIDATIVE_STRESS_RESPONSE_DN	-0.199489	-0.0489193	-8.66958	1.78519e-17	8.45365e-17	28.6846
KEGG_MEDICUS_VARIANT_MUTATION_CAUSED_ABERRANT_ABETA_TO_26S_PROTEASOME_MEDIATED_PROTEIN_DEGRADATION	-0.228318	-0.0502394	-8.6566	1.98436e-17	9.39066e-17	28.5805
KARLSSON_TGFB1_TARGETS_DN	0.0874963	-0.0185148	8.65256	2.05062e-17	9.69784e-17	28.5482
PEREZ_TP63_TARGETS	0.0911198	0.0125909	8.65174	2.06433e-17	9.75632e-17	28.5416
REACTOME_NEDDYLATION	-0.0897292	-0.0485717	-8.65119	2.0736e-17	9.79371e-17	28.5372
AGARWAL_AKT_PATHWAY_TARGETS	0.189716	0.0123461	8.65001	2.09358e-17	9.88166e-17	28.5277
WP_GLYCOLYSIS_AND_GLUCONEOGENESIS	-0.174489	-0.0359047	-8.64661	2.15232e-17	1.01523e-16	28.5005
REACTOME_PYRUVATE_METABOLISM_AND_CITRIC_ACID_TCA_CYCLE	-0.131088	-0.0490683	-8.64485	2.18339e-17	1.02921e-16	28.4864
REACTOME_PHOSPHOLIPASE_C_MEDIATED_CASCADE_FGFR1	0.16172	0.079615	8.64383	2.20163e-17	1.03713e-16	28.4782
ZHU_CMV_24_HR_UP	-0.142479	-0.0305739	-8.64351	2.20736e-17	1.03916e-16	28.4756
REACTOME_CHROMATIN_MODIFYING_ENZYMES	-0.103026	-0.0300022	-8.64182	2.23781e-17	1.0528e-16	28.4622
REACTOME_DEGRADATION_OF_AXIN	-0.190444	-0.0512674	-8.6409	2.25468e-17	1.06005e-16	28.4548
MANN_RESPONSE_TO_AMIFOSTINE_DN	-0.227271	-0.0408093	-8.63497	2.36601e-17	1.11167e-16	28.4073
SMID_BREAST_CANCER_RELAPSE_IN_PLEURA_UP	0.187407	0.09039	8.63067	2.45017e-17	1.15047e-16	28.3729
KEGG_OOCYTE_MEIOSIS	-0.121036	-0.0307648	-8.61215	2.8475e-17	1.33617e-16	28.225
PID_MYC_PATHWAY	-0.108642	-0.0515791	-8.61139	2.86523e-17	1.34361e-16	28.2189
WP_UREA_CYCLE_AND_ASSOCIATED_PATHWAYS	-0.151588	-0.0366763	-8.61023	2.89223e-17	1.3554e-16	28.2096
REACTOME_METHIONINE_SALVAGE_PATHWAY	-0.19979	-0.0632508	-8.60939	2.91191e-17	1.36373e-16	28.2029
YAMAZAKI_TCEB3_TARGETS_UP	0.132764	-0.00722907	8.60915	2.91775e-17	1.36558e-16	28.201
REACTOME_SYNTHESIS_OF_ACTIVE_UBIQUITIN_ROLES_OF_E1_AND_E2_ENZYMES	-0.158292	-0.0674756	-8.60798	2.94543e-17	1.37765e-16	28.1917
PID_ENDOTHELIN_PATHWAY	0.119796	0.00902247	8.60764	2.95352e-17	1.38054e-16	28.189
PID_BMP_PATHWAY	0.138143	0.015086	8.60556	3.00388e-17	1.40317e-16	28.1723
REACTOME_DECTIN_1_MEDIATED_NONCANONICAL_NF_KB_SIGNALING	-0.185813	-0.0489898	-8.59831	3.18556e-17	1.48707e-16	28.1145
WANG_LSD1_TARGETS_UP	0.144562	0.0386945	8.59777	3.19949e-17	1.49261e-16	28.1102
RAGHAVACHARI_PLATELET_SPECIFIC_GENES	0.122625	-0.0114733	8.59109	3.37708e-17	1.57444e-16	28.0571
ELVIDGE_HIF1A_TARGETS_UP	-0.142386	-0.0398517	-8.58984	3.41144e-17	1.58944e-16	28.0471
REACTOME_AUF1_HNRNP_D0_BINDS_AND_DESTABILIZES_MRNA	-0.206742	-0.0511115	-8.58097	3.66527e-17	1.7066e-16	27.9765
TONKS_TARGETS_OF_RUNX1_RUNX1T1_FUSION_GRANULOCYTE_UP	0.121084	0.00295856	8.58032	3.68456e-17	1.71448e-16	27.9713
LINDSTEDT_DENDRITIC_CELL_MATURATION_D	0.158858	0.00684879	8.58015	3.68949e-17	1.71567e-16	27.97
KEGG_MEDICUS_REFERENCE_GENE_SILENCING_BY_METHYLATION_OF_H3K27_AND_UBIQUITINATION_OF_H2AK119	-0.0955303	-0.0407224	-8.57535	3.83564e-17	1.78249e-16	27.9317
BORCZUK_MALIGNANT_MESOTHELIOMA_UP	-0.153476	-0.0470838	-8.5749	3.84938e-17	1.78772e-16	27.9282
KEGG_MEDICUS_VARIANT_SCRAPIE_CONFORMATION_PRPSC_TO_26S_PROTEASOME_MEDIATED_PROTEIN_DEGRADATION	-0.227601	-0.0506798	-8.5738	3.88401e-17	1.80265e-16	27.9194
KEGG_MEDICUS_REFERENCE_BASE_EXCISION_AND_STRAND_CLEAVAGE_BY_MONOFUNCTIONAL_GLYCOSYLASE	-0.185527	-0.0529133	-8.56857	4.05141e-17	1.87914e-16	27.8779
ALONSO_METASTASIS_EMT_UP	0.156967	-0.00708575	8.56783	4.0756e-17	1.88915e-16	27.872
REACTOME_G_ALPHA_Q_SIGNALLING_EVENTS	0.112743	0.0241281	8.56394	4.20585e-17	1.94827e-16	27.8411
REACTOME_CELLULAR_RESPONSE_TO_HYPOXIA	-0.157116	-0.0411192	-8.5602	4.33466e-17	2.00665e-16	27.8114
VANHARANTA_UTERINE_FIBROID_DN	0.140641	0.00256778	8.55927	4.36716e-17	2.02041e-16	27.804
REACTOME_MITOCHONDRIAL_PROTEIN_IMPORT	-0.185689	-0.061776	-8.55879	4.38411e-17	2.02695e-16	27.8002
WP_RAS_AND_BRADYKININ_PATHWAYS_IN_COVID_19	0.136538	0.0399756	8.55856	4.39232e-17	2.02945e-16	27.7984
REACTOME_SIGNALING_BY_MET	0.128495	0.000816859	8.55795	4.41393e-17	2.03813e-16	27.7935
WP_MIRNA_BIOGENESIS	-0.1987	-0.048344	-8.55094	4.67071e-17	2.15532e-16	27.7379
KEGG_GLYOXYLATE_AND_DICARBOXYLATE_METABOLISM	-0.169391	-0.0591536	-8.54293	4.98204e-17	2.29752e-16	27.6744
FUKUSHIMA_TNFSF11_TARGETS	0.163543	0.00970102	8.53135	5.46883e-17	2.5204e-16	27.5826
BOHN_PRIMARY_IMMUNODEFICIENCY_SYNDROM_UP	-0.145047	-0.0412249	-8.53094	5.48684e-17	2.52709e-16	27.5794
REACTOME_CELL_JUNCTION_ORGANIZATION	0.117425	0.0156787	8.52997	5.53e-17	2.54535e-16	27.5717
TONKS_TARGETS_OF_RUNX1_RUNX1T1_FUSION_GRANULOCYTE_DN	0.203515	0.028562	8.52955	5.54873e-17	2.55235e-16	27.5684
CHAUHAN_RESPONSE_TO_METHOXYESTRADIOL_UP	-0.150073	-0.0387251	-8.52787	5.62397e-17	2.58531e-16	27.5551
SMID_BREAST_CANCER_RELAPSE_IN_BRAIN_UP	-0.192841	-0.0058047	-8.52633	5.69412e-17	2.61589e-16	27.5429
SHEPARD_CRASH_AND_BURN_MUTANT_DN	-0.131914	-0.0172537	-8.52596	5.71093e-17	2.62195e-16	27.54
KIM_ALL_DISORDERS_DURATION_CORR_UP	0.197877	0.0113316	8.52466	5.77094e-17	2.64782e-16	27.5297
DUTERTRE_ESTRADIOL_RESPONSE_24HR_DN	0.126909	-0.00415059	8.52377	5.81228e-17	2.6651e-16	27.5227
BANG_VERTEPORFIN_ENDOMETRIAL_CANCER_CELLS_UP	0.182822	0.00487285	8.52251	5.87175e-17	2.69066e-16	27.5127
WP_ROBO4_AND_VEGF_SIGNALING_PATHWAYS_CROSSTALK	0.212208	-0.0204101	8.51765	6.10532e-17	2.79592e-16	27.4743
WP_BMP2_WNT4_FOXO1_PATHWAY_IN_PRIMARY_ENDOMETRIAL_STROMAL_CELL_DIFFERENTIATION	0.185814	0.0431802	8.51502	6.23565e-17	2.8538e-16	27.4535
KEGG_MEDICUS_REFERENCE_DOUBLE_HOLLIDAY_JUNCTION_RESOLUTION	-0.239395	-0.0394741	-8.51361	6.30668e-17	2.88448e-16	27.4423
REACTOME_MITOCHONDRIAL_TRNA_AMINOACYLATION	-0.163257	-0.0574134	-8.5097	6.50825e-17	2.97306e-16	27.4114
WU_APOPTOSIS_BY_CDKN1A_NOT_VIA_TP53	-0.191081	-0.0353548	-8.50969	6.50857e-17	2.97306e-16	27.4113
SMID_BREAST_CANCER_BASAL_DN	0.164029	0.0592205	8.50937	6.52504e-17	2.9787e-16	27.4089
CHOW_RASSF1_TARGETS_DN	-0.146631	-0.0403925	-8.50216	6.91383e-17	3.15419e-16	27.3519
REACTOME_PLASMA_LIPOPROTEIN_REMODELING	0.128417	0.0353808	8.50157	6.94702e-17	3.16733e-16	27.3472
KEGG_MEDICUS_REFERENCE_ACTIVATION_OF_PRC2.2_BY_UBIQUITINATION_OF_H2AK119	-0.136294	-0.0582915	-8.49871	7.1079e-17	3.23864e-16	27.3247
KEGG_MEDICUS_REFERENCE_BASE_EXCISION_AND_STRAND_CLEAVAGE_BY_NEIL_GLYCOSYLASE	-0.185361	-0.0424863	-8.49029	7.60446e-17	3.46271e-16	27.2582
REACTOME_RNA_POLYMERASE_III_CHAIN_ELONGATION	-0.169175	-0.0579597	-8.48718	7.79628e-17	3.54782e-16	27.2337
REACTOME_METABOLISM_OF_POLYAMINES	-0.192631	-0.0520112	-8.48704	7.80476e-17	3.54945e-16	27.2326
REACTOME_TFAP2_AP_2_FAMILY_REGULATES_TRANSCRIPTION_OF_GROWTH_FACTORS_AND_THEIR_RECEPTORS	-0.147745	0.00185906	-8.48598	7.87166e-17	3.57762e-16	27.2242
REACTOME_SUMO_IS_TRANSFERRED_FROM_E1_TO_E2_UBE2I_UBC9	-0.21227	-0.0690328	-8.48538	7.90959e-17	3.5926e-16	27.2195
CHEN_HOXA5_TARGETS_6HR_UP	0.180743	-0.00137403	8.48326	8.04466e-17	3.65166e-16	27.2028
MARTIN_VIRAL_GPCR_SIGNALING_UP	0.0966928	0.0303178	8.47982	8.26941e-17	3.75132e-16	27.1757
REACTOME_EICOSANOID_LIGAND_BINDING_RECEPTORS	0.162064	0.0491587	8.47774	8.40828e-17	3.81193e-16	27.1593
MIKKELSEN_NPC_HCP_WITH_H3K27ME3	0.0861014	0.0609319	8.47672	8.47736e-17	3.84084e-16	27.1513
REACTOME_ANCHORING_OF_THE_BASAL_BODY_TO_THE_PLASMA_MEMBRANE	-0.12171	-0.0492204	-8.47477	8.61012e-17	3.89855e-16	27.136
ZWANG_CLASS_2_TRANSIENTLY_INDUCED_BY_EGF	0.147419	0.0116505	8.47297	8.73515e-17	3.95268e-16	27.1218
REACTOME_MECP2_REGULATES_TRANSCRIPTION_FACTORS	0.223482	0.0127969	8.4718	8.81743e-17	3.98742e-16	27.1126
MANNE_COVID19_COMBINED_COHORT_VS_HEALTHY_DONOR_PLATELETS_DN	0.116612	0.0254925	8.46971	8.9662e-17	4.05216e-16	27.0961
REACTOME_GLUCAGON_LIKE_PEPTIDE_1_GLP1_REGULATES_INSULIN_SECRETION	0.105966	0.0173465	8.46564	9.26232e-17	4.18337e-16	27.0642
LOCKWOOD_AMPLIFIED_IN_LUNG_CANCER	-0.11223	-0.0441703	-8.46371	9.40685e-17	4.246e-16	27.0489
YAO_HOXA10_TARGETS_VIA_PROGESTERONE_DN	0.150024	0.0611007	8.45816	9.83317e-17	4.43566e-16	27.0053
LU_AGING_BRAIN_UP	0.122131	0.00460299	8.45454	1.01211e-16	4.56272e-16	26.9769
SESTO_RESPONSE_TO_UV_C4	-0.133468	-0.0380335	-8.44882	1.05943e-16	4.77306e-16	26.932
HE_PTEN_TARGETS_UP	0.151318	-0.00179808	8.44774	1.06857e-16	4.8112e-16	26.9235
BOQUEST_STEM_CELL_DN	0.15161	0.00347334	8.44705	1.07448e-16	4.83481e-16	26.9181
LUI_THYROID_CANCER_CLUSTER_2	0.124125	0.0128954	8.44539	1.08879e-16	4.89616e-16	26.9051
KEGG_MEDICUS_VARIANT_AMPLIFIED_CCND1_TO_CELL_CYCLE_G1_S	-0.207543	-0.0369819	-8.44193	1.11931e-16	5.03029e-16	26.8779
REACTOME_REGULATION_OF_RUNX3_EXPRESSION_AND_ACTIVITY	-0.190022	-0.0454294	-8.44134	1.12453e-16	5.05061e-16	26.8733
BURTON_ADIPOGENESIS_7	0.136767	-0.00404098	8.44082	1.12924e-16	5.06863e-16	26.8692
XU_HGF_TARGETS_INDUCED_BY_AKT1_48HR_DN	-0.153764	-0.0383042	-8.43974	1.13897e-16	5.1091e-16	26.8607
REACTOME_FGFR1C_LIGAND_BINDING_AND_ACTIVATION	0.155829	0.0545554	8.43051	1.22592e-16	5.49576e-16	26.7883
OHASHI_AURKA_TARGETS	-0.246005	-0.0654088	-8.42526	1.27831e-16	5.72705e-16	26.7472
PID_ANGIOPOIETIN_RECEPTOR_PATHWAY	0.143374	0.00911492	8.42089	1.32346e-16	5.92567e-16	26.713
MCDOWELL_ACUTE_LUNG_INJURY_UP	0.148585	0.0265739	8.4185	1.34897e-16	6.03613e-16	26.6942
WP_NO_CGMP_PKG_MEDIATED_NEUROPROTECTION	0.0968683	0.0356642	8.41746	1.36008e-16	6.0821e-16	26.6862
TURASHVILI_BREAST_DUCTAL_CARCINOMA_VS_DUCTAL_NORMAL_UP	0.180786	-0.004147	8.41714	1.36363e-16	6.09418e-16	26.6836
NABA_SECRETED_FACTORS	0.112028	0.0537149	8.41341	1.40468e-16	6.27377e-16	26.6544
SHAFFER_IRF4_TARGETS_IN_ACTIVATED_DENDRITIC_CELL	-0.121407	-0.0293305	-8.41137	1.42759e-16	6.37218e-16	26.6385
REACTOME_SIGNALING_BY_TGF_BETA_RECEPTOR_COMPLEX_IN_CANCER	0.187914	-0.00870027	8.4084	1.46169e-16	6.52034e-16	26.6153
PID_FRA_PATHWAY	0.129114	0.0129389	8.40575	1.49278e-16	6.65494e-16	26.5946
REACTOME_SIGNALING_BY_NOTCH1_T_7_9_NOTCH1_M1580_K2555_TRANSLOCATION_MUTANT	0.220944	-0.0103306	8.40255	1.53127e-16	6.82232e-16	26.5696
WP_CELL_LINEAGE_MAP_FOR_NEURONAL_DIFFERENTIATION	0.0919613	0.0585579	8.39894	1.57579e-16	7.01636e-16	26.5414
RODRIGUES_NTN1_TARGETS_UP	0.159649	0.0239181	8.39881	1.57746e-16	7.01947e-16	26.5403
WP_WNT_SIGNALING	0.100199	0.0052803	8.39601	1.61292e-16	7.17282e-16	26.5184
CHANG_IMMORTALIZED_BY_HPV31_UP	0.103343	-0.00369382	8.39571	1.61676e-16	7.18549e-16	26.5161
MEISSNER_NPC_HCP_WITH_H3K4ME3_AND_H3K27ME3	0.0914867	0.0378911	8.39419	1.63642e-16	7.26838e-16	26.5042
PID_FGF_PATHWAY	0.11329	0.0193094	8.39311	1.65049e-16	7.32639e-16	26.4958
BERTUCCI_MEDULLARY_VS_DUCTAL_BREAST_CANCER_UP	-0.142082	-0.0392304	-8.39171	1.66886e-16	7.40338e-16	26.4849
NAKAMURA_METASTASIS_MODEL_DN	0.112257	0.0311987	8.39095	1.679e-16	7.44379e-16	26.479
KEGG_MEDICUS_VARIANT_MUTATION_CAUSED_ABERRANT_SOD1_TO_26S_PROTEASOME_MEDIATED_PROTEIN_DEGRADATION	-0.220871	-0.052111	-8.38941	1.6996e-16	7.5305e-16	26.467
REACTOME_CDH11_HOMOTYPIC_AND_HETEROTYPIC_INTERACTIONS	0.183106	0.00553244	8.38659	1.73803e-16	7.6961e-16	26.445
REACTOME_SYNTHESIS_OF_PE	-0.142957	-0.00696441	-8.38642	1.74046e-16	7.70212e-16	26.4436
REACTOME_ABORTIVE_ELONGATION_OF_HIV_1_TRANSCRIPT_IN_THE_ABSENCE_OF_TAT	-0.186075	-0.0615505	-8.38483	1.76249e-16	7.79484e-16	26.4312
PID_INTEGRIN2_PATHWAY	0.202442	0.0210493	8.38315	1.78605e-16	7.89184e-16	26.4182
REACTOME_OTHER_SEMAPHORIN_INTERACTIONS	0.175714	0.00459178	8.38312	1.7866e-16	7.89184e-16	26.4178
WEBER_METHYLATED_IN_COLON_CANCER	0.121383	0.0307748	8.37234	1.94588e-16	8.59013e-16	26.3338
WP_EPITHELIAL_TO_MESENCHYMAL_TRANSITION_IN_COLORECTAL_CANCER	0.103886	0.0141011	8.36726	2.02567e-16	8.93694e-16	26.2943
WP_MITOCHONDRIAL_GENE_EXPRESSION	-0.137751	-0.0387256	-8.36627	2.0416e-16	9.00173e-16	26.2866
REACTOME_ERYTHROCYTES_TAKE_UP_OXYGEN_AND_RELEASE_CARBON_DIOXIDE	0.220918	0.0718037	8.36504	2.06152e-16	9.084e-16	26.2771
REACTOME_THROMBOXANE_SIGNALLING_THROUGH_TP_RECEPTOR	0.132986	0.0023942	8.36051	2.13689e-16	9.41038e-16	26.2417
HUANG_DASATINIB_SENSITIVITY_UP	0.192831	0.00334607	8.35815	2.1771e-16	9.57804e-16	26.2234
LEE_METASTASIS_AND_ALTERNATIVE_SPLICING_UP	0.103361	0.00726866	8.35812	2.17761e-16	9.57804e-16	26.2232
MEISSNER_NPC_HCP_WITH_H3_UNMETHYLATED	0.078921	0.0342393	8.35445	2.24179e-16	9.85434e-16	26.1946
NAKAMURA_ADIPOGENESIS_LATE_UP	0.103911	-0.00774536	8.35305	2.2666e-16	9.95734e-16	26.1838
WP_PENTOSE_PHOSPHATE_METABOLISM	-0.234295	-0.0616211	-8.35204	2.28475e-16	1.0031e-15	26.1759
WP_PROTEASOME_DEGRADATION	-0.193587	-0.0449169	-8.35187	2.28786e-16	1.00385e-15	26.1746
WP_INFLAMMATORY_RESPONSE_PATHWAY	0.193932	0.0268441	8.34564	2.40336e-16	1.05389e-15	26.1261
WP_MYOMETRIAL_RELAXATION_AND_CONTRACTION_PATHWAYS	0.0943913	0.0136595	8.34034	2.50597e-16	1.09822e-15	26.085
IVANOVA_HEMATOPOIESIS_EARLY_PROGENITOR	-0.070977	-0.0372643	-8.33851	2.54239e-16	1.11351e-15	26.0708
KEGG_MEDICUS_PATHOGEN_HIV_TAT_NEF_TO_CROSSTALK_BETWEEN_EXTRINSIC_AND_INTRINSIC_APOPTOTIC_PATHWAYS	-0.180998	-0.06465	-8.33749	2.56309e-16	1.1219e-15	26.0629
MCCABE_HOXC6_TARGETS_CANCER_UP	0.106282	0.0171659	8.33436	2.62711e-16	1.14922e-15	26.0386
CHASSOT_SKIN_WOUND	0.239908	0.0171652	8.33321	2.65108e-16	1.15901e-15	26.0297
REACTOME_PEPTIDE_HORMONE_METABOLISM	0.0951042	0.0303642	8.33289	2.65769e-16	1.16119e-15	26.0272
BROWNE_HCMV_INFECTION_12HR_DN	0.114677	-0.000119407	8.33135	2.69024e-16	1.17471e-15	26.0152
WP_OSTEOBLAST_DIFFERENTIATION_AND_RELATED_DISEASES	0.111957	0.022274	8.32953	2.72905e-16	1.19093e-15	26.0012
REACTOME_METABOLISM_OF_NUCLEOTIDES	-0.104921	-0.0364006	-8.32878	2.74538e-16	1.19734e-15	25.9953
WP_CELL_MIGRATION_AND_INVASION_THROUGH_P75NTR	0.124577	0.0141573	8.32833	2.7551e-16	1.20085e-15	25.9918
MATZUK_EARLY_ANTRAL_FOLLICLE	0.158764	0.00422583	8.31928	2.95869e-16	1.28881e-15	25.9217
WP_MAPK_SIGNALING_PATHWAY	0.079292	0.00671203	8.31802	2.98831e-16	1.30093e-15	25.9119
MARTIN_NFKB_TARGETS_UP	0.124727	0.0328382	8.31373	3.09098e-16	1.34482e-15	25.8787
REACTOME_DISSOLUTION_OF_FIBRIN_CLOT	0.197233	0.0220706	8.31331	3.1012e-16	1.34845e-15	25.8754
REACTOME_REGULATION_OF_PTEN_STABILITY_AND_ACTIVITY	-0.156048	-0.0501379	-8.30906	3.20658e-16	1.39344e-15	25.8426
EPPERT_CE_HSC_LSC	0.141573	0.0190638	8.30096	3.41756e-16	1.48423e-15	25.7799
BIOCARTA_SUMO_PATHWAY	-0.234714	-0.0718596	-8.29802	3.49746e-16	1.51801e-15	25.7572
FERRARI_RESPONSE_TO_FENRETINIDE_DN	0.207982	0.0419757	8.29773	3.50546e-16	1.52058e-15	25.7549
WP_BIOMARKERS_FOR_PYRIMIDINE_METABOLISM_DISORDERS	-0.143643	-0.0268511	-8.29436	3.5995e-16	1.56043e-15	25.7289
WANG_NFKB_TARGETS	0.126658	0.0249189	8.28852	3.7685e-16	1.63272e-15	25.6838
REACTOME_REGULATION_OF_RUNX2_EXPRESSION_AND_ACTIVITY	-0.162573	-0.0404059	-8.28586	3.84818e-16	1.66624e-15	25.6632
DAIRKEE_CANCER_PRONE_RESPONSE_BPA_E2	-0.116897	-0.027586	-8.28439	3.89284e-16	1.68457e-15	25.6518
PYEON_CANCER_HEAD_AND_NECK_VS_CERVICAL_UP	-0.156293	-0.0288768	-8.27874	4.06913e-16	1.7598e-15	25.6083
WILCOX_RESPONSE_TO_PROGESTERONE_UP	-0.134279	-0.0205831	-8.27683	4.13052e-16	1.78528e-15	25.5936
DAWSON_METHYLATED_IN_LYMPHOMA_TCL1	0.118311	0.0374219	8.27546	4.17516e-16	1.8035e-15	25.583
REACTOME_PROSTACYCLIN_SIGNALLING_THROUGH_PROSTACYCLIN_RECEPTOR	0.142365	0.00815175	8.27006	4.35573e-16	1.88038e-15	25.5414
KEGG_MEDICUS_VARIANT_MUTATION_INACTIVATED_VCP_TO_26S_PROTEASOME_MEDIATED_PROTEIN_DEGRADATION	-0.218173	-0.0514754	-8.26811	4.4229e-16	1.90823e-15	25.5263
PID_TELOMERASE_PATHWAY	-0.107057	-0.0300224	-8.26711	4.45763e-16	1.92207e-15	25.5186
KEGG_MEDICUS_REFERENCE_CX3CR1_GNAI_AC_PKA_SIGNALING_PATHWAY	0.140568	0.0289218	8.26597	4.49761e-16	1.93815e-15	25.5098
REACTOME_CLEC7A_DECTIN_1_SIGNALING	-0.133349	-0.0452676	-8.264	4.56766e-16	1.96717e-15	25.4946
WP_SMALL_LIGAND_GPCRS	0.174158	0.044528	8.2591	4.74635e-16	2.04291e-15	25.4569
REACTOME_DNA_DAMAGE_RECOGNITION_IN_GG_NER	-0.11852	-0.0606208	-8.25552	4.88101e-16	2.09962e-15	25.4294
LUI_THYROID_CANCER_CLUSTER_5	0.161162	0.0486667	8.25415	4.93393e-16	2.12112e-15	25.4188
BOYAULT_LIVER_CANCER_SUBCLASS_G56_UP	0.155515	0.00338127	8.25108	5.05366e-16	2.1713e-15	25.3952
MEISSNER_NPC_HCP_WITH_H3K4ME2_AND_H3K27ME3	0.083654	0.0606399	8.24864	5.1511e-16	2.21185e-15	25.3764
FRIDMAN_SENESCENCE_UP	0.120219	0.00573296	8.24724	5.20758e-16	2.23478e-15	25.3657
REACTOME_ADP_SIGNALLING_THROUGH_P2Y_PURINOCEPTOR_12	0.145052	0.00984981	8.24377	5.35089e-16	2.29492e-15	25.339
REACTOME_RHO_GTPASE_EFFECTORS	-0.118274	-0.0295168	-8.24365	5.35583e-16	2.29567e-15	25.3381
KEGG_MEDICUS_PATHOGEN_SALMONELLA_SOPB_TO_RHOA_SIGNALING_PATHWAY	0.202293	-0.0238879	8.24267	5.39704e-16	2.31197e-15	25.3306
REACTOME_FORMATION_OF_THE_POSTERIOR_NEURAL_PLATE	0.156933	0.0749363	8.23559	5.70421e-16	2.4421e-15	25.2762
IVANOVA_HEMATOPOIESIS_STEM_CELL	0.0897735	0.00801086	8.23521	5.72107e-16	2.44787e-15	25.2733
KEGG_MEDICUS_VARIANT_MUTATION_CAUSED_ABERRANT_SNCA_TO_26S_PROTEASOME_MEDIATED_PROTEIN_DEGRADATION	-0.216332	-0.0481102	-8.23251	5.84287e-16	2.49851e-15	25.2526
WP_MAJOR_RECEPTORS_TARGETED_BY_EPINEPHRINE_AND_NOREPINEPHRINE	0.145209	0.0553014	8.23039	5.94037e-16	2.5387e-15	25.2363
WP_SPHINGOLIPID_METABOLISM_INTEGRATED_PATHWAY	0.134324	0.00116298	8.22919	5.99653e-16	2.56119e-15	25.227
GUTIERREZ_CHRONIC_LYMPHOCYTIC_LEUKEMIA_DN	0.119474	0.00991369	8.22818	6.04399e-16	2.57993e-15	25.2193
MOHANKUMAR_HOXA1_TARGETS_UP	-0.112616	-0.0310094	-8.22539	6.17687e-16	2.6351e-15	25.1979
NAISHIRO_CTNNB1_TARGETS_WITH_LEF1_MOTIF	0.174869	0.0277255	8.22198	6.34332e-16	2.70451e-15	25.1718
HEIDENBLAD_AMPLIFIED_IN_PANCREATIC_CANCER	-0.123592	-0.0420194	-8.21854	6.51602e-16	2.77651e-15	25.1453
REACTOME_SCAVENGING_BY_CLASS_B_RECEPTORS	0.168726	0.0762924	8.21825	6.53052e-16	2.78105e-15	25.1432
MALONEY_RESPONSE_TO_17AAG_DN	-0.160325	-0.0465868	-8.217	6.59474e-16	2.80674e-15	25.1335
WP_MAMMARY_GLAND_DEVELOPMENT_PATHWAY_PUBERTY_STAGE_2_OF_4	0.141161	0.0501505	8.21385	6.75845e-16	2.87473e-15	25.1094
NEBEN_AML_WITH_FLT3_OR_NRAS_DN	-0.175562	-0.030397	-8.21236	6.83764e-16	2.9067e-15	25.098
KEGG_MEDICUS_VARIANT_MUTATION_INACTIVATED_UBQLN2_TO_26S_PROTEASOME_MEDIATED_PROTEIN_DEGRADATION	-0.212039	-0.0521186	-8.21133	6.89233e-16	2.92823e-15	25.0901
KEGG_MEDICUS_PATHOGEN_KSHV_VGPCR_TO_GNB_G_PI3K_AKT_SIGNALING_PATHWAY	0.138502	0.00956808	8.21071	6.92608e-16	2.94084e-15	25.0853
ZHAN_LATE_DIFFERENTIATION_GENES_UP	0.135913	-0.000337711	8.21029	6.94846e-16	2.94788e-15	25.0822
KEGG_MEDICUS_REFERENCE_26S_PROTEASOME_MEDIATED_PROTEIN_DEGRADATION	-0.21677	-0.0516943	-8.21025	6.95082e-16	2.94788e-15	25.0818
KEGG_MEDICUS_PATHOGEN_SHIGELLA_IPAB_C_D_TO_ITGA_B_TALIN_VINCULIN_SIGNALING_PATHWAY	0.218155	-0.0262313	8.20979	6.97571e-16	2.9567e-15	25.0783
BIOCARTA_SARS_PATHWAY	-0.176441	-0.0058472	-8.20927	7.00382e-16	2.96688e-15	25.0744
GAUSSMANN_MLL_AF4_FUSION_TARGETS_B_DN	0.197408	0.0054261	8.20778	7.08572e-16	2.99981e-15	25.0629
STEGMEIER_PREMITOTIC_CELL_CYCLE_REGULATORS	-0.134118	-0.0458634	-8.20175	7.42646e-16	3.14223e-15	25.0168
TAKEDA_TARGETS_OF_NUP98_HOXA9_FUSION_6HR_UP	0.124455	0.0343499	8.19855	7.61367e-16	3.21956e-15	24.9923
KEGG_MEDICUS_REFERENCE_BASE_EXCISION_AND_STRAND_CLEAVAGE_BY_BIFUNCTIONAL_GLYCOSYLASE	-0.186279	-0.0450687	-8.1864	8.36784e-16	3.5364e-15	24.8994
DELACROIX_RAR_TARGETS_UP	0.110826	0.00768968	8.18419	8.51292e-16	3.59561e-15	24.8825
KOKKINAKIS_METHIONINE_DEPRIVATION_48HR_DN	-0.0886537	-0.0275499	-8.18145	8.69595e-16	3.67078e-15	24.8616
REACTOME_KEAP1_NFE2L2_PATHWAY	-0.135539	-0.0419829	-8.17769	8.95358e-16	3.77733e-15	24.8329
MULLIGAN_NTF3_SIGNALING_VIA_INSR_AND_IGF1R_DN	0.173571	-0.00402401	8.17633	9.04871e-16	3.81523e-15	24.8225
KEGG_MEDICUS_PATHOGEN_HPV_E6_TO_NOTCH_SIGNALING_PATHWAY_N00382	0.169907	-0.000285353	8.17221	9.34278e-16	3.93693e-15	24.7911
HOLLERN_MICROACINAR_BREAST_TUMOR_DN	0.163902	0.0310822	8.17137	9.40372e-16	3.9603e-15	24.7847
HORIUCHI_WTAP_TARGETS_UP	0.111727	-0.00247332	8.17115	9.42002e-16	3.96485e-15	24.783
KEGG_MEDICUS_PATHOGEN_KSHV_VGPCR_TO_GNB_G_PI3K_JNK_SIGNALING_PATHWAY	0.121788	0.0134269	8.17041	9.47408e-16	3.98529e-15	24.7774
BURTON_ADIPOGENESIS_PEAK_AT_2HR	0.160099	0.00183801	8.16628	9.78266e-16	4.1127e-15	24.7459
REACTOME_GLUCAGON_SIGNALING_IN_METABOLIC_REGULATION	0.102201	0.0178262	8.16361	9.98684e-16	4.1961e-15	24.7256
WNT_SIGNALING	0.0845544	0.00656403	8.1627	1.00578e-15	4.22346e-15	24.7186
GAUSSMANN_MLL_AF4_FUSION_TARGETS_D_DN	0.141273	0.00287588	8.16259	1.00667e-15	4.22476e-15	24.7177
REACTOME_NEGATIVE_REGULATION_OF_NOTCH4_SIGNALING	-0.190109	-0.0511149	-8.15775	1.04513e-15	4.38362e-15	24.6809
AZARE_NEOPLASTIC_TRANSFORMATION_BY_STAT3_UP	0.137792	0.0197411	8.15728	1.04894e-15	4.39484e-15	24.6773
HONRADO_BREAST_CANCER_BRCA1_VS_BRCA2	-0.165599	0.0150593	-8.15727	1.04902e-15	4.39484e-15	24.6772
VANTVEER_BREAST_CANCER_ESR1_DN	-0.190504	-0.0534958	-8.15674	1.05333e-15	4.41034e-15	24.6732
FUNG_IL2_SIGNALING_1	-0.173725	-0.00907846	-8.15488	1.06862e-15	4.47176e-15	24.659
REACTOME_FORMATION_OF_TC_NER_PRE_INCISION_COMPLEX	-0.125582	-0.0640391	-8.15388	1.07689e-15	4.50374e-15	24.6515
REACTOME_SYNTHESIS_OF_LEUKOTRIENES_LT_AND_EOXINS_EX	0.143843	0.060804	8.1533	1.08176e-15	4.52152e-15	24.647
REACTOME_ADENYLATE_CYCLASE_INHIBITORY_PATHWAY	0.150173	0.0214181	8.15208	1.09203e-15	4.56181e-15	24.6377
REACTOME_DEGRADATION_OF_BETA_CATENIN_BY_THE_DESTRUCTION_COMPLEX	-0.137338	-0.0520302	-8.15139	1.09788e-15	4.58359e-15	24.6325
WP_HYPOTHETICAL_CRANIOFACIAL_DEVELOPMENT_PATHWAY	0.167656	0.0254062	8.14736	1.13272e-15	4.72631e-15	24.6018
REACTOME_POST_TRANSLATIONAL_MODIFICATION_SYNTHESIS_OF_GPI_ANCHORED_PROTEINS	0.0888636	0.0343679	8.14675	1.13806e-15	4.74586e-15	24.5971
PID_PTP1B_PATHWAY	0.125358	0.00946784	8.14337	1.16821e-15	4.86877e-15	24.5714
LEE_NEURAL_CREST_STEM_CELL_DN	0.0995465	0.0281633	8.13018	1.29356e-15	5.3881e-15	24.4713
WP_SRF_AND_MIRS_IN_SMOOTH_MUSCLE_DIFFERENTIATION_AND_PROLIFERATION	0.168362	-0.00077178	8.12743	1.32133e-15	5.50061e-15	24.4504
PAL_PRMT5_TARGETS_UP	-0.121424	-0.0416092	-8.12277	1.36975e-15	5.69888e-15	24.415
IBRAHIM_NRF1_UP	-0.129449	-0.0431777	-8.12044	1.39469e-15	5.79931e-15	24.3973
REACTOME_DEFECTIVE_CFTR_CAUSES_CYSTIC_FIBROSIS	-0.180784	-0.0473062	-8.11871	1.41339e-15	5.8737e-15	24.3842
BIOCARTA_PROTEASOME_PATHWAY	-0.216785	-0.0525608	-8.1167	1.43553e-15	5.96228e-15	24.3689
REACTOME_MATURATION_OF_SARS_COV_2_NUCLEOPROTEIN	-0.13735	-0.0522635	-8.1152	1.45221e-15	6.0281e-15	24.3576
PID_FOXM1_PATHWAY	-0.17088	-0.0325741	-8.11002	1.51142e-15	6.27025e-15	24.3183
MIKKELSEN_IPS_LCP_WITH_H3K27ME3	0.174799	0.0372891	8.1055	1.56491e-15	6.48844e-15	24.2841
NUNODA_RESPONSE_TO_DASATINIB_IMATINIB_UP	-0.126763	-0.0424367	-8.10316	1.59343e-15	6.60291e-15	24.2664
REACTOME_RHO_GTPASES_ACTIVATE_ROCKS	0.143599	-0.0120012	8.09882	1.64758e-15	6.82338e-15	24.2335
ZHAN_VARIABLE_EARLY_DIFFERENTIATION_GENES_DN	-0.14002	-0.056628	-8.09874	1.64864e-15	6.8239e-15	24.2329
REACTOME_CASPASE_MEDIATED_CLEAVAGE_OF_CYTOSKELETAL_PROTEINS	0.147683	0.00263776	8.09245	1.73043e-15	7.15831e-15	24.1853
ZWANG_EGF_PERSISTENTLY_DN	0.0900163	-0.00668554	8.09225	1.73313e-15	7.16539e-15	24.1838
REACTOME_DEGRADATION_OF_DVL	-0.182834	-0.0486873	-8.09024	1.76009e-15	7.2727e-15	24.1686
CAIRO_PML_TARGETS_BOUND_BY_MYC_UP	-0.173123	-0.0506172	-8.08586	1.82037e-15	7.51745e-15	24.1355
ENGELMANN_CANCER_PROGENITORS_DN	0.098934	0.0474697	8.08413	1.84481e-15	7.61406e-15	24.1224
ZHONG_RESPONSE_TO_AZACITIDINE_AND_TSA_DN	-0.0975254	-0.0515857	-8.08396	1.84715e-15	7.61935e-15	24.1211
HELLER_HDAC_TARGETS_SILENCED_BY_METHYLATION_UP	0.0774174	0.0112622	8.08184	1.8776e-15	7.74054e-15	24.1051
JECHLINGER_EPITHELIAL_TO_MESENCHYMAL_TRANSITION_DN	0.1164	0.00985703	8.08052	1.89663e-15	7.81455e-15	24.0952
TONKS_TARGETS_OF_RUNX1_RUNX1T1_FUSION_SUSTAINED_IN_GRANULOCYTE_UP	0.153146	-0.000537232	8.07745	1.94191e-15	7.99654e-15	24.072
HATADA_METHYLATED_IN_LUNG_CANCER_DN	-0.106451	0.0283243	-8.07496	1.97948e-15	8.14662e-15	24.0532
HINATA_NFKB_TARGETS_KERATINOCYTE_DN	0.12365	0.0563821	8.07098	2.04092e-15	8.39473e-15	24.0231
REACTOME_DEFECTIVE_EXT2_CAUSES_EXOSTOSES_2	0.170587	0.0112404	8.07048	2.04869e-15	8.42189e-15	24.0194
RODRIGUES_THYROID_CARCINOMA_POORLY_DIFFERENTIATED_DN	0.0984838	-0.0136246	8.06817	2.08538e-15	8.56545e-15	24.0019
REACTOME_RESPONSE_OF_EIF2AK1_HRI_TO_HEME_DEFICIENCY	-0.177389	-0.0613535	-8.06813	2.08598e-15	8.56545e-15	24.0017
CHYLA_CBFA2T3_TARGETS_UP	0.103263	0.00398128	8.06691	2.10562e-15	8.64115e-15	23.9925
DING_LUNG_CANCER_MUTATED_SIGNIFICANTLY	0.120307	0.0475574	8.06206	2.18552e-15	8.96399e-15	23.9559
REACTOME_LTC4_CYSLTR_MEDIATED_IL4_PRODUCTION	0.208216	0.038904	8.0619	2.18819e-15	8.96986e-15	23.9547
ONDER_CDH1_TARGETS_1_UP	0.0766265	-0.00168678	8.06109	2.20185e-15	9.02073e-15	23.9485
WP_MTHFR_DEFICIENCY	-0.100374	-0.023011	-8.06006	2.21932e-15	9.08713e-15	23.9408
REACTOME_MAPK6_MAPK4_SIGNALING	-0.133881	-0.0380432	-8.05963	2.22671e-15	9.11223e-15	23.9375
WENG_POR_TARGETS_LIVER_DN	0.122639	0.0130725	8.05741	2.26478e-15	9.2628e-15	23.9208
KEGG_MEDICUS_PATHOGEN_SHIGELLA_IPAA_TO_ITGA_B_RHOGEF_RHOA_SIGNALING_PATHWAY	0.185308	-0.0247947	8.05561	2.29628e-15	9.3863e-15	23.9073
WP_INTEGRIN_MEDIATED_CELL_ADHESION	0.114981	-0.00196886	8.05356	2.33274e-15	9.52998e-15	23.8918
KEGG_MEDICUS_REFERENCE_BMP_SIGNALING_PATHWAY	0.157727	0.0456362	8.05303	2.34227e-15	9.56349e-15	23.8878
XU_HGF_SIGNALING_NOT_VIA_AKT1_48HR_DN	-0.173533	-0.0388083	-8.04441	2.50207e-15	1.02102e-14	23.8229
YAO_TEMPORAL_RESPONSE_TO_PROGESTERONE_CLUSTER_14	-0.149519	-0.0460167	-8.04366	2.51643e-15	1.0263e-14	23.8173
NAKAYAMA_SOFT_TISSUE_TUMORS_PCA2_DN	0.163376	0.0340465	8.03926	2.60277e-15	1.06091e-14	23.7842
NAKAJIMA_MAST_CELL	0.128857	0.0225931	8.03916	2.60468e-15	1.0611e-14	23.7834
TAKADA_GASTRIC_CANCER_COPY_NUMBER_DN	0.139565	0.0152164	8.03862	2.61551e-15	1.06491e-14	23.7794
BRIDEAU_IMPRINTED_GENES	0.095319	0.0339875	8.03802	2.62747e-15	1.06917e-14	23.7749
HOEGERKORP_CD44_TARGETS_DIRECT_UP	0.123588	0.00376355	8.03645	2.65929e-15	1.08151e-14	23.7631
PID_S1P_S1P1_PATHWAY	0.149262	-0.00406379	8.0359	2.67052e-15	1.08547e-14	23.7589
FIGUEROA_AML_METHYLATION_CLUSTER_1_UP	0.0696673	-0.000542344	8.03368	2.71627e-15	1.10345e-14	23.7422
REACTOME_ESTROGEN_BIOSYNTHESIS	0.170581	0.0641623	8.02781	2.84088e-15	1.15342e-14	23.6982
KEGG_MEDICUS_REFERENCE_HORMONE_LIKE_CYTOKINE_TO_JAK_STAT_SIGNALING_PATHWAY	0.167104	0.030245	8.02552	2.89107e-15	1.17314e-14	23.681
REACTOME_G_PROTEIN_BETA_GAMMA_SIGNALLING	0.131237	0.00502602	8.02275	2.95285e-15	1.19754e-14	23.6602
REACTOME_FASTK_FAMILY_PROTEINS_REGULATE_PROCESSING_AND_STABILITY_OF_MITOCHONDRIAL_RNAS	-0.213171	-0.0718418	-8.01927	3.03235e-15	1.22909e-14	23.6341
LI_CISPLATIN_RESISTANCE_DN	0.136725	0.0427281	8.0174	3.07604e-15	1.2461e-14	23.62
REACTOME_CROSS_PRESENTATION_OF_SOLUBLE_EXOGENOUS_ANTIGENS_ENDOSOMES	-0.194787	-0.039347	-8.01616	3.10532e-15	1.25726e-14	23.6107
REACTOME_PROTEIN_UBIQUITINATION	-0.128262	-0.0465939	-8.01264	3.18985e-15	1.29076e-14	23.5843
REACTOME_METABOLISM_OF_ANGIOTENSINOGEN_TO_ANGIOTENSINS	0.145809	0.0648366	8.01211	3.20288e-15	1.2953e-14	23.5803
REACTOME_RNA_POLYMERASE_III_TRANSCRIPTION_TERMINATION	-0.138512	-0.0581742	-8.00855	3.2909e-15	1.33016e-14	23.5537
NOUZOVA_TRETINOIN_AND_H4_ACETYLATION	-0.0901859	-0.048791	-8.00478	3.38706e-15	1.36826e-14	23.5254
WP_G_PROTEIN_SIGNALING_PATHWAYS	0.098724	0.00675508	8.00146	3.47364e-15	1.40245e-14	23.5006
CHIANG_LIVER_CANCER_SUBCLASS_PROLIFERATION_DN	0.0883111	0.0331582	7.99962	3.5228e-15	1.42151e-14	23.4868
VALK_AML_WITH_CEBPA	0.117745	0.030584	7.99886	3.54333e-15	1.42899e-14	23.4811
IIZUKA_LIVER_CANCER_EARLY_RECURRENCE	0.214011	0.0226372	7.99877	3.54583e-15	1.4292e-14	23.4804
CARRILLOREIXACH_MRS3_VS_LOWER_RISK_HEPATOBLASTOMA_UP	-0.118584	-0.0254043	-7.99245	3.72058e-15	1.4988e-14	23.4331
WP_DISORDERS_OF_FOLATE_METABOLISM_AND_TRANSPORT	-0.127556	-0.0200503	-7.98941	3.80764e-15	1.53302e-14	23.4104
MILICIC_FAMILIAL_ADENOMATOUS_POLYPOSIS_DN	0.193084	0.0741116	7.98894	3.82147e-15	1.53773e-14	23.4068
KORKOLA_EMBRYONIC_CARCINOMA_VS_SEMINOMA_DN	0.12251	0.0673704	7.98695	3.87953e-15	1.56023e-14	23.392
BIOCARTA_CELLCYCLE_PATHWAY	-0.155204	-0.0231044	-7.98648	3.89368e-15	1.56505e-14	23.3885
REACTOME_FORMATION_OF_INCISION_COMPLEX_IN_GG_NER	-0.109721	-0.0562427	-7.98525	3.93019e-15	1.57884e-14	23.3793
REACTOME_FIBRONECTIN_MATRIX_FORMATION	0.233525	0.0133108	7.98149	4.04415e-15	1.62372e-14	23.3512
KEGG_MEDICUS_REFERENCE_MICROTUBULE_DEPOLYMERIZATION	-0.176093	-0.0132146	-7.97945	4.10749e-15	1.64824e-14	23.3359
PARK_OSTEOBLAST_DIFFERENTIATION_BY_PHENYLAMIL_DN	0.19856	-0.00351209	7.97347	4.29863e-15	1.72398e-14	23.2913
KEGG_MEDICUS_REFERENCE_GLUCONEOGENESIS	-0.219606	-0.0228697	-7.97293	4.31628e-15	1.7301e-14	23.2872
NABA_MATRISOME_POORLY_METASTATIC_BREAST_CANCER_TUMOR_CELL_DERIVED	0.155604	0.080132	7.97181	4.35299e-15	1.74385e-14	23.2789
WP_HEMATOPOIETIC_STEM_CELL_DIFFERENTIATION	0.12639	0.0248738	7.97163	4.35914e-15	1.74535e-14	23.2775
GOLDRATH_ANTIGEN_RESPONSE	-0.134244	-0.0328123	-7.96514	4.57931e-15	1.83248e-14	23.2291
BIOCARTA_CARDIACEGF_PATHWAY	0.140345	0.019618	7.96502	4.58331e-15	1.83307e-14	23.2283
JOHNSTONE_PARVB_TARGETS_3_UP	0.0927403	-0.0166721	7.96433	4.60746e-15	1.84171e-14	23.2231
WP_ANGIOGENESIS	0.163751	0.00808902	7.95897	4.79896e-15	1.9172e-14	23.1831
LEI_HOXC8_TARGETS_UP	0.164973	0.0411373	7.95865	4.81064e-15	1.9208e-14	23.1807
REACTOME_KSRP_KHSRP_BINDS_AND_DESTABILIZES_MRNA	-0.141661	-0.0680197	-7.95802	4.83368e-15	1.92894e-14	23.176
REACTOME_G_ALPHA_Z_SIGNALLING_EVENTS	0.110822	0.0173293	7.95612	4.9038e-15	1.95584e-14	23.1619
HOLLERN_EMT_BREAST_TUMOR_DN	-0.125287	-0.0156421	-7.95277	5.02981e-15	2.00499e-14	23.1369
WP_HIPPO_SIGNALING_REGULATION_PATHWAYS	0.111445	0.0130562	7.95223	5.0507e-15	2.01221e-14	23.1329
REACTOME_DISEASES_OF_PROGRAMMED_CELL_DEATH	-0.134103	-0.0208175	-7.95091	5.10152e-15	2.03134e-14	23.123
WP_COMPLEMENT_SYSTEM	0.136935	0.0270637	7.94352	5.39532e-15	2.14661e-14	23.068
GARGALOVIC_RESPONSE_TO_OXIDIZED_PHOSPHOLIPIDS_TAN_DN	0.198222	-0.0169787	7.94348	5.39694e-15	2.14661e-14	23.0677
ACEVEDO_LIVER_TUMOR_VS_NORMAL_ADJACENT_TISSUE_UP	-0.101531	-0.0448853	-7.94056	5.51745e-15	2.19333e-14	23.0461
ACEVEDO_METHYLATED_IN_LIVER_CANCER_DN	0.0715396	0.0252891	7.93807	5.62268e-15	2.23393e-14	23.0275
SHIPP_DLBCL_CURED_VS_FATAL_DN	-0.095154	-0.0347185	-7.93677	5.67806e-15	2.2547e-14	23.0179
REACTOME_FORMATION_OF_THE_EARLY_ELONGATION_COMPLEX	-0.146174	-0.0620335	-7.93606	5.70867e-15	2.26561e-14	23.0126
SHEPARD_BMYB_MORPHOLINO_DN	-0.114216	-0.00472578	-7.93395	5.80081e-15	2.30091e-14	22.9969
DELASERNA_MYOD_TARGETS_UP	0.0696008	0.00027871	7.92399	6.25451e-15	2.47952e-14	22.9229
REACTOME_DEGRADATION_OF_GLI1_BY_THE_PROTEASOME	-0.172514	-0.047517	-7.91997	6.44762e-15	2.55467e-14	22.893
REACTOME_TRANSCRIPTIONAL_ACTIVATION_OF_MITOCHONDRIAL_BIOGENESIS	-0.0892037	-0.0397964	-7.91989	6.45128e-15	2.55472e-14	22.8925
JEPSEN_SMRT_TARGETS	0.102928	-0.00165131	7.91819	6.53481e-15	2.58638e-14	22.8798
KIM_WT1_TARGETS_UP	0.110319	-0.00404939	7.91507	6.69072e-15	2.64595e-14	22.8567
KEGG_MEDICUS_VARIANT_MUTATION_INACTIVATED_SIGMAR1_TO_CA2_APOPTOTIC_PATHWAY	-0.171968	-0.0584536	-7.91503	6.69262e-15	2.64595e-14	22.8564
REACTOME_NEGATIVE_REGULATION_OF_NMDA_RECEPTOR_MEDIATED_NEURONAL_TRANSMISSION	0.0988064	0.0501598	7.91467	6.71093e-15	2.65174e-14	22.8537
GAJATE_RESPONSE_TO_TRABECTEDIN_DN	-0.135472	-0.0498059	-7.91274	6.80915e-15	2.68908e-14	22.8395
REACTOME_CELLULAR_SENESCENCE	-0.0789665	-0.02841	-7.90728	7.09577e-15	2.80074e-14	22.799
CALVET_IRINOTECAN_SENSITIVE_VS_REVERTED_DN	0.180771	0.0205316	7.906	7.16483e-15	2.82528e-14	22.7895
LEE_LIVER_CANCER_CIPROFIBRATE_UP	0.101662	0.0312804	7.90598	7.16576e-15	2.82528e-14	22.7893
EPPERT_HSC_R	0.115461	0.00706739	7.89605	7.72306e-15	3.04335e-14	22.7158
REACTOME_SOMITOGENESIS	-0.170895	-0.0353599	-7.8845	8.42475e-15	3.31805e-14	22.6304
KEGG_MEDICUS_REFERENCE_N_GLYCAN_PRECURSOR_BIOSYNTHESIS_ALG6_TO_OST	-0.192415	-0.0531508	-7.88327	8.50313e-15	3.34709e-14	22.6213
REACTOME_FORMATION_OF_TUBULIN_FOLDING_INTERMEDIATES_BY_CCT_TRIC	-0.167261	-0.00520893	-7.88121	8.63587e-15	3.3975e-14	22.6061
WP_LUNG_FIBROSIS	0.128065	0.0280941	7.88082	8.66165e-15	3.40578e-14	22.6031
TERAMOTO_OPN_TARGETS_CLUSTER_7	-0.119321	-0.0197392	-7.8804	8.68884e-15	3.41462e-14	22.6001
SMIRNOV_RESPONSE_TO_IR_6HR_UP	0.0748671	-0.0141098	7.87951	8.74704e-15	3.43562e-14	22.5935
PID_GLYPICAN_1PATHWAY	0.159059	0.0295758	7.87893	8.78541e-15	3.44882e-14	22.5892
REACTOME_SARS_COV_2_ACTIVATES_MODULATES_INNATE_AND_ADAPTIVE_IMMUNE_RESPONSES	-0.117198	-0.0398246	-7.87878	8.79552e-15	3.45092e-14	22.5881
KEGG_MEDICUS_VARIANT_SCRAPIE_CONFORMATION_PRPSC_TO_VGCC_CA2_APOPTOTIC_PATHWAY	0.172531	0.0339931	7.87488	9.05742e-15	3.55175e-14	22.5593
ZHONG_RESPONSE_TO_AZACITIDINE_AND_TSA_UP	0.0865271	-0.00572017	7.87413	9.1087e-15	3.56992e-14	22.5537
PARENT_MTOR_SIGNALING_DN	0.0971144	0.0211825	7.87147	9.29255e-15	3.64e-14	22.5341
KEGG_OLFACTORY_TRANSDUCTION	0.0806956	0.0472951	7.86982	9.40832e-15	3.68335e-14	22.5219
REACTOME_CA2_ACTIVATED_K_CHANNELS	0.149639	0.0362889	7.86783	9.55004e-15	3.73682e-14	22.5073
BEGUM_TARGETS_OF_PAX3_FOXO1_FUSION_AND_PAX3	0.170436	0.0672319	7.86334	9.87785e-15	3.86299e-14	22.4741
REACTOME_GLYOXYLATE_METABOLISM_AND_GLYCINE_DEGRADATION	-0.126319	-0.0356857	-7.86048	1.0092e-14	3.94462e-14	22.4531
PEDERSEN_METASTASIS_BY_ERBB2_ISOFORM_6	0.114429	0.044585	7.85686	1.03701e-14	4.05112e-14	22.4264
REACTOME_COOPERATION_OF_PREFOLDIN_AND_TRIC_CCT_IN_ACTIN_AND_TUBULIN_FOLDING	-0.161154	-0.0181931	-7.85386	1.06062e-14	4.14113e-14	22.4043
WP_NF1_COPY_NUMBER_VARIATION_SYNDROME	-0.102856	-0.0204931	-7.85277	1.0693e-14	4.17277e-14	22.3963
REACTOME_ADENYLATE_CYCLASE_ACTIVATING_PATHWAY	0.16734	0.0371252	7.85024	1.08979e-14	4.25043e-14	22.3776
REACTOME_ACTIVATION_OF_NOXA_AND_TRANSLOCATION_TO_MITOCHONDRIA	-0.191052	-0.0547387	-7.84957	1.09532e-14	4.26968e-14	22.3727
RAHMAN_TP53_TARGETS_PHOSPHORYLATED	-0.173318	-0.0504291	-7.84858	1.10351e-14	4.29929e-14	22.3653
KEGG_MEDICUS_REFERENCE_GH_JAK_STAT_SIGNALING_PATHWAY	0.230337	0.0039431	7.84022	1.17486e-14	4.57479e-14	22.3038
REACTOME_ACTIVATION_OF_TRKA_RECEPTORS	0.154888	0.116358	7.83966	1.17977e-14	4.59147e-14	22.2997
REACTOME_DOWNSTREAM_SIGNALING_EVENTS_OF_B_CELL_RECEPTOR_BCR	-0.146549	-0.046543	-7.83921	1.18374e-14	4.60444e-14	22.2964
KEGG_MEDICUS_REFERENCE_ANTIGEN_PROCESSING_AND_PRESENTATION_BY_MHC_CLASS_I_MOLECULES	-0.25404	-0.0432028	-7.83884	1.18701e-14	4.61464e-14	22.2937
PID_AP1_PATHWAY	0.108861	0.016638	7.83779	1.19639e-14	4.64863e-14	22.286
CHEN_ETV5_TARGETS_SERTOLI	0.176675	0.0256961	7.83647	1.20831e-14	4.69244e-14	22.2763
HU_GENOTOXIN_ACTION_DIRECT_VS_INDIRECT_4HR	0.0940703	-0.00999027	7.8309	1.25978e-14	4.88966e-14	22.2353
DAVICIONI_PAX_FOXO1_SIGNATURE_IN_ARMS_UP	0.103391	0.009886	7.82778	1.2895e-14	5.00235e-14	22.2124
ALCALA_APOPTOSIS	-0.113722	-0.044749	-7.8268	1.29903e-14	5.03661e-14	22.2052
REACTOME_CYCLIN_D_ASSOCIATED_EVENTS_IN_G1	-0.109606	-0.0448555	-7.82619	1.30495e-14	5.0567e-14	22.2007
DUAN_PRDM5_TARGETS	0.078621	0.0125802	7.82612	1.30561e-14	5.0567e-14	22.2002
KASLER_HDAC7_TARGETS_1_DN	0.131283	-0.0191638	7.82512	1.31542e-14	5.09196e-14	22.1929
KEGG_MEDICUS_REFERENCE_MAGI_PTEN_SIGNALING_PATHWAY	0.173501	0.0113589	7.82354	1.33101e-14	5.14957e-14	22.1813
GEORGES_CELL_CYCLE_MIR192_TARGETS	-0.160595	-0.0358615	-7.82194	1.34706e-14	5.20887e-14	22.1695
REACTOME_SIGNALING_BY_GPCR	0.0918107	0.0302816	7.82043	1.36236e-14	5.26524e-14	22.1584
PID_S1P_S1P3_PATHWAY	0.138267	-0.00881747	7.81953	1.37151e-14	5.29543e-14	22.1519
DIAZ_CHRONIC_MYELOGENOUS_LEUKEMIA_DN	0.135821	0.00635185	7.81952	1.37164e-14	5.29543e-14	22.1518
BIOCARTA_LECTIN_PATHWAY	0.168277	0.0523106	7.81807	1.38661e-14	5.34871e-14	22.1411
KEGG_MEDICUS_REFERENCE_TRANSCRIPTION_COUPLED_NER	-0.117762	-0.0576372	-7.81804	1.38692e-14	5.34871e-14	22.1409
REACTOME_INTEGRATION_OF_ENERGY_METABOLISM	0.0866205	0.0105466	7.81729	1.39466e-14	5.37569e-14	22.1354
AFFAR_YY1_TARGETS_DN	-0.125238	-0.00920014	-7.81471	1.42186e-14	5.4776e-14	22.1165
REACTOME_NUCLEAR_EVENTS_KINASE_AND_TRANSCRIPTION_FACTOR_ACTIVATION	0.111343	0.00363861	7.8123	1.44769e-14	5.57414e-14	22.0988
WP_HAIR_FOLLICLE_DEVELOPMENT_CYTODIFFERENTIATION_PART_3_OF_3	0.116331	0.047938	7.80679	1.5085e-14	5.8052e-14	22.0584
KOINUMA_COLON_CANCER_MSI_UP	-0.149255	-0.0244458	-7.80598	1.51765e-14	5.83731e-14	22.0525
REACTOME_HEDGEHOG_LIGAND_BIOGENESIS	-0.167472	-0.0384145	-7.80576	1.52017e-14	5.84389e-14	22.0508
GRAHAM_CML_QUIESCENT_VS_NORMAL_QUIESCENT_UP	-0.134977	-0.0184384	-7.80046	1.58149e-14	6.07638e-14	22.012
REACTOME_G_BETA_GAMMA_SIGNALLING_THROUGH_CDC42	0.127172	0.0147863	7.79911	1.59749e-14	6.13458e-14	22.0021
ODONNELL_METASTASIS_DN	-0.137745	-0.0239837	-7.79192	1.68537e-14	6.46864e-14	21.9496
IBRAHIM_NRF3_UP	-0.223552	-0.0444221	-7.79157	1.68975e-14	6.48199e-14	21.947
KEGG_MEDICUS_REFERENCE_CXCR_GNB_G_PI3K_AKT_SIGNALING_PATHWAY	0.129624	0.0170312	7.78811	1.73399e-14	6.6482e-14	21.9216
DAUER_STAT3_TARGETS_UP	0.145649	0.00261866	7.78793	1.73625e-14	6.65334e-14	21.9204
KEGG_MEDICUS_REFERENCE_WNT5A_ROR_SIGNALING_PATHWAY	0.140591	0.00742376	7.78731	1.74434e-14	6.6808e-14	21.9158
FOURNIER_ACINAR_DEVELOPMENT_EARLY_UP	0.140159	-0.0129553	7.78486	1.77636e-14	6.79982e-14	21.8979
BIOCARTA_NPP1_PATHWAY	0.152485	0.0415014	7.78469	1.77872e-14	6.80526e-14	21.8966
REACTOME_ADP_SIGNALLING_THROUGH_P2Y_PURINOCEPTOR_1	0.120445	0.0121834	7.78319	1.79863e-14	6.87777e-14	21.8857
VANDESLUIS_NORMAL_EMBRYOS_DN	0.119354	0.0142767	7.78257	1.80696e-14	6.906e-14	21.8812
FARDIN_HYPOXIA_9	-0.198479	-0.0635547	-7.78153	1.82098e-14	6.95591e-14	21.8736
PID_THROMBIN_PAR4_PATHWAY	0.157849	-0.00884323	7.78002	1.84152e-14	7.03066e-14	21.8626
SCHWAB_TARGETS_OF_BMYB_POLYMORPHIC_VARIANTS_DN	0.120015	0.0181079	7.77886	1.85757e-14	7.08818e-14	21.8541
DODD_NASOPHARYNGEAL_CARCINOMA_UP	0.0845264	0.0215591	7.77869	1.85984e-14	7.09311e-14	21.8529
KEGG_MEDICUS_REFERENCE_BRANCHING_MICROTUBULE_NUCLEATION	-0.121838	-0.0252449	-7.77635	1.89258e-14	7.21416e-14	21.8357
REACTOME_METABOLISM_OF_FAT_SOLUBLE_VITAMINS	0.1086	0.033484	7.77476	1.91502e-14	7.29585e-14	21.8242
REACTOME_DISEASES_ASSOCIATED_WITH_GLYCOSYLATION_PRECURSOR_BIOSYNTHESIS	-0.157998	-0.0653509	-7.77132	1.96471e-14	7.48034e-14	21.799
STEIN_ESRRA_TARGETS_UP	-0.0891703	-0.0506813	-7.77127	1.96552e-14	7.48034e-14	21.7986
REACTOME_ATTACHMENT_AND_ENTRY	0.149419	0.00919556	7.76979	1.98712e-14	7.5586e-14	21.7879
ZHU_CMV_ALL_UP	-0.131882	-0.0227583	-7.76763	2.0194e-14	7.67733e-14	21.7721
KEGG_MEDICUS_VARIANT_MUTATION_CAUSED_ABERRANT_SOD1_TO_INTRINSIC_APOPTOTIC_PATHWAY	-0.151875	-0.0562921	-7.76596	2.04458e-14	7.76899e-14	21.7599
WP_BMP_SIGNALING_IN_EYELID_DEVELOPMENT	0.121999	0.0502783	7.76528	2.05486e-14	7.80393e-14	21.755
REACTOME_NUCLEAR_EVENTS_MEDIATED_BY_NFE2L2	-0.141648	-0.0377664	-7.76441	2.0683e-14	7.85085e-14	21.7486
WP_PRE_IMPLANTATION_EMBRYO	-0.100669	0.0217347	-7.76415	2.07221e-14	7.86155e-14	21.7467
REACTOME_VIRAL_INFECTION_PATHWAYS	-0.0889685	-0.0378498	-7.76296	2.09063e-14	7.9273e-14	21.738
REACTOME_STRIATED_MUSCLE_CONTRACTION	0.110239	0.0621626	7.76033	2.13192e-14	8.07962e-14	21.7188
WP_BONE_MORPHOGENIC_PROTEIN_SIGNALING_AND_REGULATION	0.157667	0.0265344	7.75062	2.29126e-14	8.67871e-14	21.6481
REACTOME_RUNX1_REGULATES_EXPRESSION_OF_COMPONENTS_OF_TIGHT_JUNCTIONS	0.194082	0.000149212	7.75055	2.2924e-14	8.67871e-14	21.6476
GUO_HEX_TARGETS_UP	0.101397	-0.0080146	7.74872	2.32368e-14	8.79252e-14	21.6343
KEGG_AXON_GUIDANCE	0.0964723	0.00569664	7.74706	2.35245e-14	8.89673e-14	21.6222
WP_FAMILIAL_HYPERLIPIDEMIA_TYPE_2	0.143087	0.0216154	7.74228	2.4373e-14	9.21282e-14	21.5875
REACTOME_DEFECTIVE_INTRINSIC_PATHWAY_FOR_APOPTOSIS	-0.135413	-0.0476143	-7.74039	2.47171e-14	9.338e-14	21.5737
REACTOME_SARS_COV_2_HOST_INTERACTIONS	-0.0905686	-0.0469121	-7.7398	2.48255e-14	9.37406e-14	21.5694
FIGUEROA_AML_METHYLATION_CLUSTER_3_DN	0.102275	0.00196224	7.73681	2.53827e-14	9.57456e-14	21.5476
PID_HEDGEHOG_2PATHWAY	0.121234	0.0232041	7.7368	2.5383e-14	9.57456e-14	21.5476
REACTOME_RNA_POLYMERASE_I_TRANSCRIPTION	-0.11918	-0.0292598	-7.7365	2.54405e-14	9.59127e-14	21.5454
REACTOME_MEIOSIS	-0.127689	-0.0152886	-7.73362	2.59889e-14	9.7929e-14	21.5245
WP_AMINO_ACID_METABOLISM	-0.113487	-0.0189513	-7.73262	2.61828e-14	9.86081e-14	21.5172
TONKS_TARGETS_OF_RUNX1_RUNX1T1_FUSION_ERYTHROCYTE_UP	0.118038	0.00630964	7.72898	2.68966e-14	1.01244e-13	21.4908
AUNG_GASTRIC_CANCER	-0.0780157	-0.0256027	-7.72803	2.70859e-14	1.01903e-13	21.4839
REACTOME_NETRIN_1_SIGNALING	0.108066	0.00431806	7.72293	2.81291e-14	1.05773e-13	21.4468
REACTOME_GOLGI_CISTERNAE_PERICENTRIOLAR_STACK_REORGANIZATION	-0.17988	-0.0607767	-7.72129	2.84715e-14	1.07005e-13	21.4349
REACTOME_B_WICH_COMPLEX_POSITIVELY_REGULATES_RRNA_EXPRESSION	-0.135019	-0.0258238	-7.72021	2.86989e-14	1.07804e-13	21.4271
GAUSSMANN_MLL_AF4_FUSION_TARGETS_A_DN	0.0805257	0.0240214	7.715	2.98268e-14	1.11982e-13	21.3893
REACTOME_INTERCONVERSION_OF_NUCLEOTIDE_DI_AND_TRIPHOSPHATES	-0.132119	-0.0460882	-7.7119	3.05163e-14	1.14512e-13	21.3668
MOOTHA_HUMAN_MITODB_6_2002	-0.122533	-0.0467831	-7.71014	3.09159e-14	1.15951e-13	21.3541
WP_PRIMARY_FOCAL_SEGMENTAL_GLOMERULOSCLEROSIS_FSGS	0.124915	0.0136885	7.70838	3.1322e-14	1.17413e-13	21.3413
SASSON_RESPONSE_TO_FORSKOLIN_DN	0.114712	-0.00840096	7.70713	3.16114e-14	1.18436e-13	21.3322
MOOTHA_TCA	-0.176139	-0.0708601	-7.70689	3.16667e-14	1.18582e-13	21.3305
IIZUKA_LIVER_CANCER_PROGRESSION_G1_G2_DN	-0.155668	-0.0519733	-7.70436	3.22645e-14	1.20758e-13	21.3122
REACTOME_HUR_ELAVL1_BINDS_AND_STABILIZES_MRNA	-0.166513	-0.0376391	-7.6981	3.37904e-14	1.26404e-13	21.2668
SMIRNOV_CIRCULATING_ENDOTHELIOCYTES_IN_CANCER_UP	0.125654	0.00376022	7.69338	3.49855e-14	1.30807e-13	21.2327
REACTOME_HS_GAG_BIOSYNTHESIS	0.127695	0.0133466	7.69279	3.51377e-14	1.31308e-13	21.2285
TSUNODA_CISPLATIN_RESISTANCE_DN	0.109726	0.033544	7.69258	3.51943e-14	1.31451e-13	21.2269
ZHU_SKIL_TARGETS_DN	-0.167858	-0.0280564	-7.68763	3.64998e-14	1.36247e-13	21.1911
REACTOME_ROLE_OF_SECOND_MESSENGERS_IN_NETRIN_1_SIGNALING	0.169975	0.0166078	7.68757	3.6516e-14	1.36247e-13	21.1907
REACTOME_GLUCONEOGENESIS	-0.155719	-0.0357246	-7.68711	3.66399e-14	1.36639e-13	21.1874
BIOCARTA_TGFB_PATHWAY	0.152601	-0.00448566	7.68521	3.71564e-14	1.38494e-13	21.1737
SATO_SILENCED_BY_METHYLATION_IN_PANCREATIC_CANCER_1	0.086496	0.025855	7.68412	3.7458e-14	1.39546e-13	21.1657
BOYLAN_MULTIPLE_MYELOMA_C_CLUSTER_UP	-0.108842	-0.0291209	-7.68273	3.78411e-14	1.40901e-13	21.1557
WU_CELL_MIGRATION	0.119999	0.0106853	7.68266	3.78617e-14	1.40905e-13	21.1552
GENTLES_LEUKEMIC_STEM_CELL_UP	0.150915	0.0186926	7.68036	3.85086e-14	1.43239e-13	21.1386
WP_TRANS_SULFURATION_PATHWAY	-0.133231	-0.0372558	-7.67904	3.88849e-14	1.44564e-13	21.129
BROWNE_HCMV_INFECTION_14HR_DN	0.0731133	-0.00868016	7.67849	3.90424e-14	1.45075e-13	21.1251
KEGG_MEDICUS_REFERENCE_SKELETAL_TYPE_VGCC_RYR_SIGNALING	0.120541	0.0694959	7.67653	3.96087e-14	1.47103e-13	21.1109
KEGG_MEDICUS_REFERENCE_FGF_FGFR_PI3K_SIGNALING_PATHWAY	0.106739	0.0462969	7.67437	4.02423e-14	1.4938e-13	21.0954
GRAHAM_CML_QUIESCENT_VS_NORMAL_QUIESCENT_DN	0.137132	0.0309447	7.67377	4.04209e-14	1.49966e-13	21.091
GAZDA_DIAMOND_BLACKFAN_ANEMIA_PROGENITOR_DN	-0.106669	-0.0348341	-7.67266	4.07538e-14	1.51124e-13	21.083
FERRANDO_LYL1_NEIGHBORS	0.158883	0.0350917	7.67184	4.09992e-14	1.51956e-13	21.0771
WP_METABOLIC_REPROGRAMMING_IN_PANCREATIC_CANCER	-0.142306	-0.0421061	-7.67059	4.13778e-14	1.5328e-13	21.0681
EPPERT_PROGENITOR	-0.142922	-0.032088	-7.66709	4.24557e-14	1.57193e-13	21.0428
WP_CARDIOMYOCYTE_SIGNALING_PATHWAYS_CONVERGING_ON_TITIN	0.103273	0.0292282	7.66334	4.36421e-14	1.61503e-13	21.0158
KYNG_ENVIRONMENTAL_STRESS_RESPONSE_NOT_BY_UV_IN_OLD	0.108394	-0.0166947	7.662	4.40746e-14	1.6302e-13	21.0061
GOTZMANN_EPITHELIAL_TO_MESENCHYMAL_TRANSITION_UP	0.127222	0.0026953	7.65977	4.48031e-14	1.6563e-13	20.99
WP_GLYCOSAMINOGLYCAN_DEGRADATION	0.148516	-0.00612654	7.65791	4.54187e-14	1.67819e-13	20.9766
REACTOME_ION_HOMEOSTASIS	0.0966508	0.0297958	7.64716	4.91467e-14	1.81501e-13	20.8992
WP_2Q37_COPY_NUMBER_VARIATION_SYNDROME	0.0972486	-0.00438766	7.64476	5.00203e-14	1.84634e-13	20.882
WP_IMATINIB_AND_CHRONIC_MYELOID_LEUKEMIA	0.140167	-0.00121784	7.6428	5.07434e-14	1.87207e-13	20.8679
LI_WILMS_TUMOR	0.10305	0.0734474	7.64115	5.13606e-14	1.89387e-13	20.856
REACTOME_POTASSIUM_CHANNELS	0.0811929	0.0652318	7.63747	5.27634e-14	1.94461e-13	20.8296
REACTOME_REGULATION_OF_CYTOSKELETAL_REMODELING_AND_CELL_SPREADING_BY_IPP_COMPLEX_COMPONENTS	0.182291	-0.0237462	7.63712	5.28992e-14	1.94862e-13	20.8271
REACTOME_FCERI_MEDIATED_NF_KB_ACTIVATION	-0.133759	-0.0366839	-7.63228	5.481e-14	2.01798e-13	20.7922
REACTOME_ABERRANT_REGULATION_OF_MITOTIC_G1_S_TRANSITION_IN_CANCER_DUE_TO_RB1_DEFECTS	-0.139655	-0.0271147	-7.63166	5.50557e-14	2.02599e-13	20.7879
REACTOME_AQUAPORIN_MEDIATED_TRANSPORT	0.090395	0.0315227	7.62603	5.73716e-14	2.11014e-13	20.7474
SANCHEZ_MDM2_TARGETS	0.15571	0.0112732	7.6205	5.97403e-14	2.19615e-13	20.7077
LIU_COMMON_CANCER_GENES	-0.0824978	-0.0415893	-7.62035	5.98078e-14	2.19751e-13	20.7066
KEGG_PENTOSE_PHOSPHATE_PATHWAY	-0.140016	-0.0544018	-7.62018	5.98798e-14	2.19904e-13	20.7055
REACTOME_SIGNALING_BY_FGFR1	0.0872498	0.00389165	7.61814	6.07812e-14	2.23101e-13	20.6908
KORKOLA_CORRELATED_WITH_POU5F1	-0.111562	-0.00891361	-7.61628	6.16128e-14	2.26038e-13	20.6775
MAHAJAN_RESPONSE_TO_IL1A_DN	0.113875	-0.0236434	7.61112	6.39826e-14	2.34614e-13	20.6404
REACTOME_RESPONSE_OF_MTB_TO_PHAGOCYTOSIS	-0.121889	-0.046738	-7.61062	6.42167e-14	2.35353e-13	20.6369
REACTOME_FOXO_MEDIATED_TRANSCRIPTION_OF_CELL_CYCLE_GENES	0.147083	-0.00718014	7.60432	6.72349e-14	2.46289e-13	20.5918
REACTOME_MATERNAL_TO_ZYGOTIC_TRANSITION_MZT	-0.120518	-0.0216277	-7.60383	6.74767e-14	2.4705e-13	20.5883
DEN_INTERACT_WITH_LCA5	-0.170306	-0.0530834	-7.60212	6.83241e-14	2.50026e-13	20.576
SARTIPY_BLUNTED_BY_INSULIN_RESISTANCE_DN	0.114383	-0.0181028	7.60037	6.92024e-14	2.53112e-13	20.5635
FRASOR_RESPONSE_TO_ESTRADIOL_UP	0.146439	0.0461952	7.59895	6.99253e-14	2.55627e-13	20.5533
WP_PURINE_METABOLISM	-0.170258	-0.0475456	-7.59512	7.19065e-14	2.62737e-13	20.5259
KEGG_MEDICUS_REFERENCE_NOTCH_LIGAND_UBIQUITYLATION	0.156191	0.0136748	7.59356	7.27265e-14	2.65599e-13	20.5148
WP_DEVELOPMENT_OF_PULMONARY_DENDRITIC_CELLS_AND_MACROPHAGE_SUBSETS	0.187252	0.0117612	7.5858	7.69588e-14	2.80913e-13	20.4593
LIU_CDX2_TARGETS_UP	0.105228	0.0789007	7.5847	7.75753e-14	2.83021e-13	20.4515
DAVIES_MULTIPLE_MYELOMA_VS_MGUS_DN	0.175357	0.0111986	7.57919	8.07544e-14	2.9447e-13	20.4121
MELLMAN_TUT1_TARGETS_UP	-0.124051	-0.0592462	-7.5766	8.22851e-14	2.99901e-13	20.3937
REACTOME_MITOCHONDRIAL_TRANSLATION	-0.172668	-0.0544692	-7.5745	8.3556e-14	3.0438e-13	20.3786
LINDGREN_BLADDER_CANCER_CLUSTER_2A_DN	0.119625	-0.0160674	7.57281	8.45853e-14	3.07974e-13	20.3666
ELVIDGE_HYPOXIA_BY_DMOG_DN	-0.108323	-0.0241651	-7.57151	8.53933e-14	3.10759e-13	20.3573
DESERT_PERIPORTAL_HEPATOCELLULAR_CARCINOMA_SUBCLASS_UP	0.0770964	0.0412162	7.56999	8.63386e-14	3.14041e-13	20.3465
WAGNER_APO2_SENSITIVITY	0.121965	0.0291608	7.56323	9.06912e-14	3.29708e-13	20.2983
REACTOME_SUMOYLATION_OF_DNA_METHYLATION_PROTEINS	-0.120467	-0.0428991	-7.56257	9.11256e-14	3.3112e-13	20.2936
MAINA_VHL_TARGETS_DN	0.131638	0.00304601	7.56195	9.15359e-14	3.32444e-13	20.2892
GENTILE_RESPONSE_CLUSTER_D3	-0.118441	-0.0437737	-7.56168	9.17179e-14	3.32938e-13	20.2872
MIKKELSEN_ES_LCP_WITH_H3K27ME3	0.171035	0.0226121	7.55631	9.53649e-14	3.46003e-13	20.249
PHONG_TNF_RESPONSE_VIA_P38_PARTIAL	0.108691	0.0123073	7.55275	9.78587e-14	3.54873e-13	20.2237
REACTOME_PI_3K_CASCADE_FGFR3	0.144519	0.0452144	7.5509	9.918e-14	3.59484e-13	20.2105
REACTOME_INTERLEUKIN_1_SIGNALING	-0.115219	-0.0423596	-7.55059	9.94008e-14	3.60104e-13	20.2083
DIAZ_CHRONIC_MYELOGENOUS_LEUKEMIA_UP	-0.0951342	-0.0449639	-7.54823	1.01121e-13	3.66151e-13	20.1915
EHLERS_ANEUPLOIDY_UP	0.112366	-0.0190177	7.54307	1.04976e-13	3.79922e-13	20.1548
WP_RAS_SIGNALING	0.0796038	0.0152837	7.54244	1.05454e-13	3.81459e-13	20.1504
[truncated: 3,511 more rows]
